# Supplementary material for: Exploring ddRAD sequencing data of tomato genotypes evaluated for the heat stress tolerance
Source: Data Brief. 2024 Oct 1;57:110982. doi: 10.1016/j.dib.2024.110982 (PMC11827010; doi:10.1016/j.dib.2024.110982)
Supplement: Supplementary file 1 [file mmc1.xlsx]

## Sheet: Foglio1
Table S1 - Variant Calling Format (VCF) file obtained by processing raw fastq reads resulted from ddRAD sequencing of 27 tomato genotypes.
##fileformat=VCFv4.2
##FILTER=<ID=PASS,Description="All filters passed">
##bcftoolsVersion=1.10.2+htslib-1.10.2-3
##bcftoolsCommand=mpileup -a FORMAT/AD,FORMAT/DP -f S_lycopersicum_chromosomes.4.00.fa -Ov E7_filtered_withRG.bam E8_filtered_withRG.bam E17_filtered_withRG.bam E20_filtered_withRG.bam E23_filtered_withRG.bam E30_filtered_withRG.bam E36_filtered_withRG.bam E37_filtered_withRG.bam E40_filtered_withRG.bam E41_filtered_withRG.bam E42_filtered_withRG.bam E43_filtered_withRG.bam E45_filtered_withRG.ba…
##reference=file://S_lycopersicum_chromosomes.4.00.fa
##contig=<ID=SL4.0ch00,length=9643250>
##contig=<ID=SL4.0ch01,length=90863682>
##contig=<ID=SL4.0ch02,length=53473368>
##contig=<ID=SL4.0ch03,length=65298490>
##contig=<ID=SL4.0ch04,length=64459972>
##contig=<ID=SL4.0ch05,length=65269487>
##contig=<ID=SL4.0ch06,length=47258699>
##contig=<ID=SL4.0ch07,length=67883646>
##contig=<ID=SL4.0ch08,length=63995357>
##contig=<ID=SL4.0ch09,length=68513564>
##contig=<ID=SL4.0ch10,length=64792705>
##contig=<ID=SL4.0ch11,length=54379777>
##contig=<ID=SL4.0ch12,length=66688036>
##ALT=<ID=*,Description="Represents allele(s) other than observed.">
##INFO=<ID=INDEL,Number=0,Type=Flag,Description="Indicates that the variant is an INDEL.">
##INFO=<ID=IDV,Number=1,Type=Integer,Description="Maximum number of raw reads supporting an indel">
##INFO=<ID=IMF,Number=1,Type=Float,Description="Maximum fraction of raw reads supporting an indel">
##INFO=<ID=DP,Number=1,Type=Integer,Description="Raw read depth">
##INFO=<ID=VDB,Number=1,Type=Float,Description="Variant Distance Bias for filtering splice-site artefacts in RNA-seq data (bigger is better)",Version="3">
##INFO=<ID=RPB,Number=1,Type=Float,Description="Mann-Whitney U test of Read Position Bias (bigger is better)">
##INFO=<ID=MQB,Number=1,Type=Float,Description="Mann-Whitney U test of Mapping Quality Bias (bigger is better)">
##INFO=<ID=BQB,Number=1,Type=Float,Description="Mann-Whitney U test of Base Quality Bias (bigger is better)">
##INFO=<ID=MQSB,Number=1,Type=Float,Description="Mann-Whitney U test of Mapping Quality vs Strand Bias (bigger is better)">
##INFO=<ID=SGB,Number=1,Type=Float,Description="Segregation based metric.">
##INFO=<ID=MQ0F,Number=1,Type=Float,Description="Fraction of MQ0 reads (smaller is better)">
##FORMAT=<ID=PL,Number=G,Type=Integer,Description="List of Phred-scaled genotype likelihoods">
##FORMAT=<ID=DP,Number=1,Type=Integer,Description="Number of high-quality bases">
##FORMAT=<ID=AD,Number=R,Type=Integer,Description="Allelic depths (high-quality bases)">
##FORMAT=<ID=GT,Number=1,Type=String,Description="Genotype">
##INFO=<ID=AF1,Number=1,Type=Float,Description="Max-likelihood estimate of the first ALT allele frequency (assuming HWE)">
##INFO=<ID=AF2,Number=1,Type=Float,Description="Max-likelihood estimate of the first and second group ALT allele frequency (assuming HWE)">
##INFO=<ID=AC1,Number=1,Type=Float,Description="Max-likelihood estimate of the first ALT allele count (no HWE assumption)">
##INFO=<ID=MQ,Number=1,Type=Integer,Description="Root-mean-square mapping quality of covering reads">
##INFO=<ID=FQ,Number=1,Type=Float,Description="Phred probability of all samples being the same">
##INFO=<ID=PV4,Number=4,Type=Float,Description="P-values for strand bias, baseQ bias, mapQ bias and tail distance bias">
##INFO=<ID=G3,Number=3,Type=Float,Description="ML estimate of genotype frequencies">
##INFO=<ID=HWE,Number=1,Type=Float,Description="Chi^2 based HWE test P-value based on G3">
##INFO=<ID=DP4,Number=4,Type=Integer,Description="Number of high-quality ref-forward , ref-reverse, alt-forward and alt-reverse bases">
##bcftools_callVersion=1.10.2+htslib-1.10.2-3
##bcftools_callCommand=call -c -v -Oz; Date=Fri Jul 12 08:17:03 2024
#CHROM	POS	ID	REF	ALT	QUAL	FILTER	INFO	FORMAT	E7	E8	E17	E20	E23	E30	E36	E37	E40	E41	E42	E43	E45	E48	E53	E55	E75	E76	E107	E201	PDVIT	M82	MoneyMaker	LA2662	LA3120	DOCET	JAG8810
SL4.0ch00	212358	.	C	T	999	.	DP=446;VDB=0;SGB=122.432;RPB=0.848008;MQB=5.46506e-44;BQB=0.764095;MQ0F=0;AF1=0.739848;G3=0.254407,6.34582e-07,0.745593;HWE=3.1226e-07;AC1=40;DP4=0,132,0,314;MQ=18;FQ=999;PV4=1,1,0,0.450416	GT:PL:DP:AD	0/0:0,96,149:32:32,0	1/1:45,45,0:15:0,15	1/1:48,36,0:12:0,12	0/0:0,39,130:13:13,0	1/1:39,15,0:5:0,5	1/1:40,78,0:26:0,26	1/1:37,93,0:31:0,31	1/1:47,36,0:12:0,12	1/1:40,75,0:25:0,25	1/1:37,96,0:32:0,32	1/1:0,0,0:0:0,0	0/0:0,132,149:44:44,0	1/1:47,30,0:10:0,10	1/1:45,21,0:7:0,7	1/1:45,57,0:19:0,19	1/1:11,6,0:2:0,2	1/1:0,0,0:0:0,0	1/1:43,66,0:22:0,22	1/1:46,42,0:14:0,14	1/1:38,93,0:31:0,31	1/1:0,0,0:0:0,0	1/1:6,3,0:1:0,1	1/1:40,78,0:26:0,26	0/0:0,48,143:16:16,0	1/1:42,72,0:24:0,24	0/0:0,51,145:17:17,0	0/0:0,30,140:10:10,0
SL4.0ch00	259927	.	G	A	26.2007	.	DP=713;VDB=0;SGB=177.143;RPB=0.99764;MQB=0;BQB=0.716033;MQ0F=0;AF1=0.195169;G3=0.78809,0.0296268,0.182283;HWE=1.35115e-05;AC1=11;DP4=498,0,215,0;MQ=24;FQ=27.1228;PV4=1,0.0670593,0,1	GT:PL:DP:AD	0/0:0,126,150:42:42,0	0/0:0,111,151:37:37,0	0/0:0,72,147:24:24,0	0/0:0,51,149:17:17,0	0/0:0,6,55:2:2,0	0/0:0,66,151:22:22,0	0/0:0,169,155:62:61,1	0/0:0,54,150:18:18,0	0/0:0,57,150:19:19,0	0/0:0,87,150:29:29,0	1/1:21,69,0:24:0,23	0/0:0,90,148:30:30,0	0/0:0,18,115:6:6,0	0/0:0,40,147:18:17,1	0/0:0,34,144:16:15,1	1/1:34,144,0:48:0,48	1/1:42,66,0:22:0,22	0/0:0,31,142:15:14,1	0/0:0,39,145:13:13,0	0/0:0,72,147:24:24,0	1/1:34,178,0:59:0,59	1/1:20,102,0:44:1,43	0/0:0,107,148:41:40,1	0/0:0,36,143:12:12,0	0/0:0,81,147:27:27,0	0/0:0,51,149:17:17,0	0/1:20,0,104:25:11,14
SL4.0ch00	259959	.	CGG	CG	17.7204	.	INDEL;IDV=59;IMF=1;DP=713;VDB=0;SGB=229.276;MQ0F=0;AF1=0.195095;G3=0.788107,0.0296266,0.182266;HWE=1.353e-05;AC1=11;DP4=502,0,211,0;MQ=24;FQ=18.6298;PV4=1,1.29174e-38,0,1	GT:PL:DP:AD	0/0:0,126,150:42:42,0	0/0:0,111,152:37:37,0	0/0:0,72,150:24:24,0	0/0:0,51,153:17:17,0	0/0:0,6,55:2:2,0	0/0:0,66,151:22:22,0	0/0:0,187,157:62:62,0	0/0:0,54,151:18:18,0	0/0:0,57,151:19:19,0	0/0:0,87,151:29:29,0	1/1:21,58,0:24:1,23	0/0:0,90,148:30:30,0	0/0:0,18,115:6:6,0	0/0:0,40,147:18:17,1	0/0:0,34,144:16:15,1	1/1:34,144,0:48:0,48	1/1:42,66,0:22:0,22	0/0:0,31,144:15:14,1	0/0:0,39,145:13:13,0	0/0:0,72,147:24:24,0	1/1:33,160,0:59:1,58	1/1:20,102,0:44:1,43	0/0:0,123,150:41:41,0	0/0:0,36,143:12:12,0	0/0:0,81,148:27:27,0	0/0:0,51,149:17:17,0	0/1:20,0,104:25:11,14
SL4.0ch00	261368	.	C	A	46.0726	.	DP=639;VDB=0;SGB=215.032;RPB=0.86482;MQB=2.95022e-07;BQB=0.749249;MQ0F=0;AF1=0.580262;G3=0.433168,6.25451e-17,0.566832;HWE=1.34602e-09;AC1=30;DP4=262,0,377,0;MQ=15;FQ=49.8697;PV4=1,1,0,1	GT:PL:DP:AD	0/0:0,99,149:33:33,0	1/1:12,90,0:30:0,30	1/1:24,54,0:18:0,18	0/0:0,48,141:16:16,0	1/1:19,18,0:6:0,6	1/1:18,87,0:29:0,29	1/1:12,172,0:57:0,57	1/1:18,54,0:18:0,18	1/1:14,84,0:28:0,28	1/1:12,105,0:35:0,35	0/0:0,21,13:7:7,0	0/0:0,135,150:45:45,0	1/1:14,69,0:23:0,23	1/1:17,25,0:12:1,11	1/1:19,48,0:16:0,16	0/0:0,60,8:20:20,0	0/0:0,30,12:10:10,0	1/1:17,60,0:20:0,20	1/1:16,63,0:21:0,21	1/1:12,84,0:28:0,28	0/0:0,72,7:24:24,0	0/0:0,63,8:21:21,0	1/1:12,111,0:37:0,37	0/0:0,36,125:12:12,0	0/0:0,135,150:45:45,0	0/0:0,33,138:11:11,0	0/0:0,51,133:17:17,0
SL4.0ch00	383106	.	ATT	ATTT	999	.	INDEL;IDV=10;IMF=1;DP=106;VDB=0;SGB=-3.63357;MQ0F=0;AF1=1;AC1=54;DP4=0,0,106,0;MQ=15;FQ=-43.7376	GT:PL:DP:AD	1/1:17,3,0:1:0,1	1/1:26,6,0:2:0,2	1/1:12,3,0:1:0,1	1/1:70,27,0:9:0,9	1/1:50,12,0:4:0,4	1/1:37,9,0:3:0,3	1/1:17,3,0:1:0,1	1/1:17,3,0:1:0,1	1/1:17,3,0:1:0,1	1/1:31,6,0:2:0,2	1/1:34,9,0:3:0,3	1/1:0,0,0:0:0,0	1/1:58,18,0:6:0,6	1/1:71,30,0:10:0,10	1/1:56,15,0:5:0,5	1/1:50,12,0:4:0,4	1/1:68,30,0:10:0,10	1/1:55,18,0:6:0,6	1/1:47,12,0:4:0,4	1/1:12,3,0:1:0,1	1/1:16,9,0:3:0,3	1/1:11,6,0:2:0,2	1/1:38,9,0:3:0,3	1/1:67,27,0:9:0,9	1/1:62,21,0:7:0,7	1/1:42,9,0:3:0,3	1/1:45,15,0:5:0,5
SL4.0ch00	383592	.	T	G	45.393	.	DP=26;VDB=2.38241e-15;SGB=1.23047;MQ0F=0;AF1=1;AC1=54;DP4=0,0,26,0;MQ=2;FQ=-29.6319	GT:PL:DP:AD	1/1:0,0,0:0:0,0	1/1:0,0,0:0:0,0	1/1:0,0,0:0:0,0	1/1:7,6,0:2:0,2	1/1:9,9,0:3:0,3	1/1:4,3,0:1:0,1	1/1:7,6,0:2:0,2	1/1:0,0,0:0:0,0	1/1:0,0,0:0:0,0	1/1:7,6,0:2:0,2	1/1:0,0,0:0:0,0	1/1:4,3,0:1:0,1	1/1:0,0,0:0:0,0	1/1:0,0,0:0:0,0	1/1:0,0,0:0:0,0	1/1:7,6,0:2:0,2	1/1:11,12,0:4:0,4	1/1:4,3,0:1:0,1	1/1:0,0,0:0:0,0	1/1:9,9,0:3:0,3	1/1:0,0,0:0:0,0	1/1:7,6,0:2:0,2	1/1:4,3,0:1:0,1	1/1:0,0,0:0:0,0	1/1:4,3,0:1:0,1	1/1:0,0,0:0:0,0	1/1:4,3,0:1:0,1
SL4.0ch00	383641	.	A	C	999	.	DP=284;VDB=0;SGB=-3.58597;MQ0F=0;AF1=1;AC1=54;DP4=0,0,284,0;MQ=2;FQ=-45.7407	GT:PL:DP:AD	1/1:12,15,0:5:0,5	1/1:13,21,0:7:0,7	1/1:12,18,0:6:0,6	1/1:13,24,0:8:0,8	1/1:12,36,0:12:0,12	1/1:13,24,0:8:0,8	1/1:11,36,0:12:0,12	1/1:12,30,0:10:0,10	1/1:9,57,0:19:0,19	1/1:12,33,0:11:0,11	1/1:11,36,0:12:0,12	1/1:10,48,0:16:0,16	1/1:4,3,0:1:0,1	1/1:12,33,0:11:0,11	1/1:13,27,0:9:0,9	1/1:6,81,0:27:0,27	1/1:8,66,0:22:0,22	1/1:12,27,0:9:0,9	1/1:13,24,0:8:0,8	1/1:10,45,0:15:0,15	1/1:13,21,0:7:0,7	1/1:13,24,0:8:0,8	1/1:11,42,0:14:0,14	1/1:11,12,0:4:0,4	1/1:12,30,0:10:0,10	1/1:12,18,0:6:0,6	1/1:13,21,0:7:0,7
SL4.0ch00	383642	.	T	C	999	.	DP=284;VDB=0;SGB=-3.58597;MQ0F=0;AF1=1;AC1=54;DP4=0,0,284,0;MQ=2;FQ=-45.7389	GT:PL:DP:AD	1/1:12,15,0:5:0,5	1/1:13,21,0:7:0,7	1/1:12,18,0:6:0,6	1/1:13,24,0:8:0,8	1/1:12,36,0:12:0,12	1/1:13,24,0:8:0,8	1/1:11,36,0:12:0,12	1/1:12,30,0:10:0,10	1/1:9,57,0:19:0,19	1/1:12,33,0:11:0,11	1/1:11,36,0:12:0,12	1/1:10,48,0:16:0,16	1/1:4,3,0:1:0,1	1/1:12,33,0:11:0,11	1/1:13,27,0:9:0,9	1/1:6,81,0:27:0,27	1/1:8,66,0:22:0,22	1/1:12,27,0:9:0,9	1/1:13,24,0:8:0,8	1/1:9,42,0:15:0,14	1/1:13,21,0:7:0,7	1/1:13,24,0:8:0,8	1/1:11,42,0:14:0,14	1/1:11,12,0:4:0,4	1/1:12,30,0:10:0,10	1/1:12,18,0:6:0,6	1/1:13,21,0:7:0,7
SL4.0ch00	383675	.	C	A	999	.	DP=284;VDB=0;SGB=9.40721;RPB=3.19267e-09;MQB=0.917336;BQB=0.0627273;MQ0F=0;AF1=1;AC1=54;DP4=40,0,244,0;MQ=2;FQ=-41.4325;PV4=1,1,1,1	GT:PL:DP:AD	1/1:12,15,0:5:0,5	1/1:13,21,0:7:0,7	1/1:12,18,0:6:0,6	1/1:6,9,0:8:2,6	1/1:6,12,0:12:3,9	1/1:10,15,0:8:1,7	1/1:8,18,0:12:2,10	1/1:12,30,0:10:0,10	1/1:9,57,0:19:0,19	1/1:8,16,0:11:2,9	1/1:11,36,0:12:0,12	1/1:9,36,0:16:1,15	1/1:4,3,0:1:0,1	1/1:12,33,0:11:0,11	1/1:13,27,0:9:0,9	1/1:5,56,0:27:2,25	1/1:5,28,0:22:4,18	1/1:10,18,0:9:1,8	1/1:13,24,0:8:0,8	1/1:6,18,0:15:3,12	1/1:0,21,13:7:7,0	1/1:0,24,13:8:8,0	1/1:9,31,0:14:1,13	1/1:11,12,0:4:0,4	1/1:10,20,0:10:1,9	1/1:12,18,0:6:0,6	1/1:5,7,0:7:2,5
SL4.0ch00	383678	.	G	A	999	.	DP=284;VDB=0;SGB=-6.43775;RPB=1.22365e-16;MQB=0.94406;BQB=0.00139743;MQ0F=0;AF1=1;AC1=54;DP4=28,0,256,0;MQ=2;FQ=-42.5503;PV4=1,1,1,1	GT:PL:DP:AD	1/1:12,15,0:5:0,5	1/1:13,21,0:7:0,7	1/1:12,18,0:6:0,6	1/1:6,9,0:8:2,6	1/1:6,12,0:12:3,9	1/1:10,15,0:8:1,7	1/1:8,18,0:12:2,10	1/1:12,30,0:10:0,10	1/1:9,57,0:19:0,19	1/1:8,16,0:11:2,9	1/1:11,36,0:12:0,12	1/1:9,36,0:16:1,15	1/1:4,3,0:1:0,1	1/1:12,33,0:11:0,11	1/1:13,27,0:9:0,9	1/1:5,56,0:27:2,25	1/1:5,28,0:22:4,18	1/1:10,18,0:9:1,8	1/1:13,24,0:8:0,8	1/1:6,18,0:15:3,12	1/1:9,12,0:7:1,6	1/1:3,5,0:8:3,5	1/1:9,31,0:14:1,13	1/1:11,12,0:4:0,4	1/1:10,20,0:10:1,9	1/1:12,18,0:6:0,6	1/1:9,12,0:7:1,6
SL4.0ch00	383691	.	C	T	999	.	DP=283;VDB=0;SGB=-6.55013;RPB=2.07295e-16;MQB=0.943655;BQB=0.0998154;MQ0F=0;AF1=1;AC1=54;DP4=28,0,255,0;MQ=2;FQ=-42.5799;PV4=1,1,1,1	GT:PL:DP:AD	1/1:12,15,0:5:0,5	1/1:13,21,0:7:0,7	1/1:12,18,0:6:0,6	1/1:6,9,0:8:2,6	1/1:6,12,0:12:3,9	1/1:10,15,0:8:1,7	1/1:8,18,0:12:2,10	1/1:12,30,0:10:0,10	1/1:9,57,0:19:0,19	1/1:8,16,0:11:2,9	1/1:11,36,0:12:0,12	1/1:8,27,0:16:2,14	1/1:4,3,0:1:0,1	1/1:10,30,0:11:0,10	1/1:13,27,0:9:0,9	1/1:5,56,0:27:2,25	1/1:5,28,0:22:4,18	1/1:13,24,0:8:0,8	1/1:13,24,0:8:0,8	1/1:6,18,0:15:3,12	1/1:9,12,0:7:1,6	1/1:3,5,0:8:3,5	1/1:9,31,0:14:1,13	1/1:11,12,0:4:0,4	1/1:10,20,0:10:1,9	1/1:12,18,0:6:0,6	1/1:9,12,0:7:1,6
SL4.0ch00	383692	.	A	G	999	.	DP=282;VDB=0;SGB=-3.45296;MQ0F=0;AF1=1;AC1=54;DP4=0,0,280,0;MQ=2;FQ=-45.7062	GT:PL:DP:AD	1/1:12,15,0:5:0,5	1/1:13,21,0:7:0,7	1/1:12,18,0:6:0,6	1/1:13,24,0:8:0,8	1/1:12,36,0:12:0,12	1/1:13,24,0:8:0,8	1/1:11,36,0:12:0,12	1/1:12,30,0:10:0,10	1/1:9,57,0:19:0,19	1/1:12,33,0:11:0,11	1/1:11,36,0:12:0,12	1/1:11,45,0:15:0,15	1/1:4,3,0:1:0,1	1/1:12,33,0:11:0,11	1/1:13,27,0:9:0,9	1/1:6,81,0:27:0,27	1/1:8,66,0:22:0,22	1/1:13,24,0:8:0,8	1/1:13,24,0:8:0,8	1/1:11,42,0:14:0,14	1/1:13,21,0:7:0,7	1/1:13,21,0:7:0,7	1/1:11,42,0:14:0,14	1/1:11,12,0:4:0,4	1/1:12,30,0:10:0,10	1/1:12,18,0:6:0,6	1/1:13,21,0:7:0,7
SL4.0ch00	383906	.	C	G,T	999	.	DP=247;VDB=0;SGB=-4.58915;RPB=0.787377;MQB=0.758026;MQSB=1;BQB=0.938496;MQ0F=0;AF1=1;AC1=54;DP4=0,4,1,242;MQ=2;FQ=-44.034;PV4=1,1,0.00930329,0.200311	GT:PL:DP:AD	1/1:12,15,0,12,15,12:5:0,5,0	1/1:12,18,0,12,18,12:6:0,6,0	1/1:12,18,0,12,18,12:6:0,6,0	1/1:12,15,0,12,15,12:5:0,5,0	1/1:10,18,0,13,24,10:9:1,8,0	1/1:13,21,0,13,21,13:7:0,7,0	1/1:12,30,0,12,30,12:10:0,10,0	1/1:12,30,0,12,30,12:10:0,10,0	1/1:9,54,0,9,54,9:18:0,18,0	1/1:13,27,0,13,27,13:9:0,9,0	1/1:11,36,0,11,36,11:12:0,12,0	1/1:11,42,0,11,42,11:14:0,14,0	1/1:4,3,0,4,3,4:1:0,1,0	1/1:12,30,0,12,30,12:10:0,10,0	1/1:13,21,0,13,21,13:7:0,7,0	1/1:7,72,0,7,72,7:24:0,24,0	1/1:9,54,0,9,54,9:18:0,18,0	1/1:13,24,0,13,24,13:8:0,8,0	1/1:13,24,0,13,24,13:8:0,8,0	1/1:9,25,0,12,33,9:12:1,11,0	1/1:8,10,0,11,15,8:6:1,5,0	1/1:5,8,0,7,7,4:6:1,4,1	1/1:12,33,0,12,33,12:11:0,11,0	1/1:11,12,0,11,12,11:4:0,4,0	1/1:12,27,0,12,27,12:9:0,9,0	1/1:12,18,0,12,18,12:6:0,6,0	1/1:12,18,0,12,18,12:6:0,6,0
SL4.0ch00	383960	.	G	A	999	.	DP=285;VDB=0;SGB=-6.43775;RPB=3.75147e-15;MQB=0.998813;MQSB=1;BQB=0.906387;MQ0F=0;AF1=1;AC1=54;DP4=1,28,0,256;MQ=2;FQ=-42.2952;PV4=0.101754,0.459226,1,1	GT:PL:DP:AD	1/1:12,15,0:5:0,5	1/1:13,21,0:7:0,7	1/1:12,18,0:6:0,6	1/1:6,9,0:8:2,6	1/1:6,12,0:12:3,9	1/1:10,15,0:8:1,7	1/1:8,18,0:12:2,10	1/1:12,30,0:10:0,10	1/1:9,57,0:19:0,19	1/1:8,16,0:11:2,9	1/1:11,36,0:12:0,12	1/1:9,36,0:16:1,15	1/1:4,3,0:1:0,1	1/1:12,33,0:11:0,11	1/1:13,27,0:9:0,9	1/1:5,56,0:27:2,25	1/1:5,28,0:22:4,18	1/1:10,18,0:9:1,8	1/1:13,24,0:8:0,8	1/1:6,18,0:15:3,12	1/1:9,12,0:7:1,6	1/1:1,4,0:9:4,5	1/1:9,31,0:14:1,13	1/1:11,12,0:4:0,4	1/1:10,20,0:10:1,9	1/1:12,18,0:6:0,6	1/1:9,12,0:7:1,6
SL4.0ch00	384000	.	G	A	999	.	DP=285;VDB=0;SGB=-3.58597;RPB=1;MQB=1;MQSB=1;BQB=1;MQ0F=0;AF1=1;AC1=54;DP4=1,0,0,284;MQ=2;FQ=-45.6359;PV4=0.00350877,0.392937,8.03631e-06,0.290897	GT:PL:DP:AD	1/1:12,15,0:5:0,5	1/1:13,21,0:7:0,7	1/1:12,18,0:6:0,6	1/1:13,24,0:8:0,8	1/1:12,36,0:12:0,12	1/1:13,24,0:8:0,8	1/1:11,36,0:12:0,12	1/1:12,30,0:10:0,10	1/1:9,57,0:19:0,19	1/1:12,33,0:11:0,11	1/1:11,36,0:12:0,12	1/1:10,48,0:16:0,16	1/1:4,3,0:1:0,1	1/1:12,33,0:11:0,11	1/1:13,27,0:9:0,9	1/1:6,81,0:27:0,27	1/1:8,66,0:22:0,22	1/1:12,27,0:9:0,9	1/1:13,24,0:8:0,8	1/1:10,45,0:15:0,15	1/1:13,21,0:7:0,7	1/1:9,17,0:9:1,8	1/1:11,42,0:14:0,14	1/1:11,12,0:4:0,4	1/1:12,30,0:10:0,10	1/1:12,18,0:6:0,6	1/1:13,21,0:7:0,7
SL4.0ch00	384025	.	A	G	45.393	.	DP=26;VDB=4.02806e-15;SGB=1.23047;MQ0F=0;AF1=1;AC1=54;DP4=0,0,0,26;MQ=2;FQ=-29.6319	GT:PL:DP:AD	1/1:0,0,0:0:0,0	1/1:0,0,0:0:0,0	1/1:0,0,0:0:0,0	1/1:7,6,0:2:0,2	1/1:9,9,0:3:0,3	1/1:4,3,0:1:0,1	1/1:7,6,0:2:0,2	1/1:0,0,0:0:0,0	1/1:0,0,0:0:0,0	1/1:7,6,0:2:0,2	1/1:0,0,0:0:0,0	1/1:4,3,0:1:0,1	1/1:0,0,0:0:0,0	1/1:0,0,0:0:0,0	1/1:0,0,0:0:0,0	1/1:7,6,0:2:0,2	1/1:11,12,0:4:0,4	1/1:4,3,0:1:0,1	1/1:0,0,0:0:0,0	1/1:9,9,0:3:0,3	1/1:0,0,0:0:0,0	1/1:7,6,0:2:0,2	1/1:4,3,0:1:0,1	1/1:0,0,0:0:0,0	1/1:4,3,0:1:0,1	1/1:0,0,0:0:0,0	1/1:4,3,0:1:0,1
SL4.0ch00	385201	.	A	G	101.168	.	DP=146;VDB=0;SGB=-21.0449;RPB=0.991093;MQB=2.91687e-06;BQB=0.502293;MQ0F=0;AF1=0.349387;G3=0.284674,0.715297,2.87454e-05;HWE=0.0450802;AC1=19;DP4=92,0,54,0;MQ=21;FQ=103.019;PV4=1,0.144012,2.89813e-12,1	GT:PL:DP:AD	0/1:25,0,9:7:1,6	0/1:1,0,24:2:1,1	0/1:5,0,42:6:3,3	0/1:12,0,21:3:1,2	0/0:0,6,34:2:2,0	0/0:0,6,36:2:2,0	0/1:2,0,75:10:7,3	0/1:23,0,104:15:8,7	0/0:0,3,30:1:1,0	0/1:15,0,1:2:1,1	0/1:9,0,102:14:8,6	0/1:0,0,0:0:0,0	1/1:23,9,0:3:0,3	0/1:1,0,24:2:1,1	0/1:1,0,24:2:1,1	0/1:9,0,24:2:1,1	1/1:19,6,0:2:0,2	0/1:9,0,28:4:2,2	0/1:11,2,0:3:1,2	0/1:0,0,0:0:0,0	0/0:0,27,76:9:9,0	0/0:0,46,111:20:19,1	0/1:29,0,59:9:4,5	0/0:0,8,103:11:8,3	0/0:0,7,84:8:6,2	0/1:15,0,43:4:2,2	0/0:0,9,57:3:3,0
SL4.0ch00	385220	.	G	A	101.203	.	DP=146;VDB=1.4013e-45;SGB=-15.6019;RPB=0.988114;MQB=3.20555e-06;BQB=0.853128;MQ0F=0;AF1=0.349363;G3=0.284845,0.715126,2.957e-05;HWE=0.0453767;AC1=19;DP4=93,0,53,0;MQ=21;FQ=103.055;PV4=1,1,5.44869e-12,1	GT:PL:DP:AD	0/1:25,0,9:7:1,6	0/1:1,0,24:2:1,1	0/1:5,0,42:6:3,3	0/1:12,0,18:3:1,2	0/0:0,6,34:2:2,0	0/0:0,6,39:2:2,0	0/1:2,0,54:10:7,3	0/1:23,0,101:15:8,7	0/0:0,3,30:1:1,0	0/1:15,0,1:2:1,1	0/1:10,0,95:14:8,6	0/1:0,0,0:0:0,0	1/1:23,9,0:3:0,3	0/1:1,0,24:2:1,1	0/1:1,0,24:2:1,1	0/1:8,0,21:2:1,1	1/1:19,6,0:2:0,2	0/1:9,0,28:4:2,2	0/1:11,2,0:3:1,2	0/1:0,0,0:0:0,0	0/0:0,27,47:9:9,0	0/0:0,60,111:20:20,0	0/1:29,0,59:9:4,5	0/0:0,8,103:11:8,3	0/0:0,7,82:8:6,2	0/1:15,0,37:4:2,2	0/0:0,9,57:3:3,0
SL4.0ch00	385414	.	C	T	91.5327	.	DP=144;VDB=7.44902e-32;SGB=-21.1154;RPB=0.996241;MQB=2.17882e-05;MQSB=1;BQB=0.635318;MQ0F=0;AF1=0.326068;AC1=18;DP4=1,92,0,50;MQ=20;FQ=93.2318;PV4=1,0.0271094,1.99793e-10,1	GT:PL:DP:AD	0/1:26,4,0:6:1,5	0/1:1,0,24:2:1,1	0/1:5,0,42:6:3,3	0/1:12,0,21:3:1,2	0/0:0,6,34:2:2,0	0/0:0,6,39:2:2,0	0/1:1,0,70:10:7,3	0/1:26,0,88:13:6,7	0/0:0,3,30:1:1,0	0/1:15,0,1:2:1,1	0/1:10,0,101:14:8,6	0/0:0,0,0:0:0,0	1/1:23,9,0:3:0,3	0/0:1,4,28:2:1,0	0/1:1,0,24:2:1,1	0/1:9,0,24:2:1,1	0/1:15,3,0:1:0,1	0/1:9,0,28:4:2,2	0/0:0,1,9:3:2,1	0/0:0,0,0:0:0,0	0/0:0,27,76:9:9,0	0/0:0,63,122:21:21,0	0/1:29,0,59:9:4,5	0/0:0,8,103:11:8,3	0/0:0,7,84:8:6,2	0/1:15,0,43:4:2,2	0/0:0,9,57:3:3,0
SL4.0ch00	385419	.	G	C	91.9154	.	DP=145;VDB=0;SGB=-21.0049;RPB=0.97156;MQB=2.96722e-05;MQSB=1;BQB=0.990948;MQ0F=0;AF1=0.323225;G3=0.307721,0.692274,5.49676e-06;HWE=0.0329158;AC1=17;DP4=1,91,0,51;MQ=20;FQ=93.5953;PV4=1,0.403991,2.58091e-10,1	GT:PL:DP:AD	0/1:23,0,12:6:1,5	0/1:1,0,24:2:1,1	0/1:5,0,42:6:3,3	0/1:11,0,21:3:1,2	0/0:0,6,34:2:2,0	0/0:0,6,39:2:2,0	0/1:2,0,75:10:7,3	0/1:26,0,88:13:6,7	0/0:0,3,30:1:1,0	0/1:15,0,1:2:1,1	0/1:10,0,96:14:7,6	0/0:0,0,0:0:0,0	1/1:23,9,0:3:0,3	0/1:1,0,21:2:1,1	0/1:1,0,24:2:1,1	0/1:9,0,24:2:1,1	0/1:15,3,0:1:0,1	0/1:9,0,28:4:2,2	0/0:0,1,9:3:2,1	0/0:0,0,0:0:0,0	0/0:0,27,76:9:9,0	0/0:0,63,122:21:21,0	0/1:29,0,59:9:4,5	0/0:0,8,103:11:8,3	0/0:0,7,84:8:6,2	0/1:15,0,30:4:2,2	0/0:0,9,57:3:3,0
SL4.0ch00	385891	.	T	C	999	.	DP=96;VDB=1.4013e-45;SGB=0.00221514;RPB=0.997793;MQB=1.69973e-07;BQB=0.993882;MQ0F=0;AF1=1;AC1=54;DP4=0,12,0,84;MQ=21;FQ=-31.4421;PV4=1,1,1,0.296841	GT:PL:DP:AD	1/1:40,6,0:2:0,2	1/1:25,3,0:1:0,1	1/1:40,6,0:2:0,2	1/1:59,8,0:5:1,4	1/1:40,6,0:2:0,2	1/1:75,15,0:5:0,5	1/1:22,3,0:1:0,1	1/1:69,12,0:4:0,4	1/1:54,9,0:3:0,3	1/1:69,12,0:4:0,4	1/1:54,9,0:3:0,3	1/1:37,6,0:2:0,2	1/1:22,3,0:1:0,1	1/1:99,27,0:9:0,9	1/1:22,3,0:1:0,1	1/1:60,9,0:3:0,3	1/1:95,27,0:9:0,9	1/1:0,0,0:0:0,0	1/1:68,12,0:4:0,4	1/1:69,12,0:4:0,4	1/1:0,9,14:3:3,0	1/1:0,12,17:4:4,0	1/1:43,5,0:4:1,3	1/1:101,27,0:9:0,9	1/1:60,9,0:3:0,3	1/1:54,5,0:4:1,3	1/1:27,0,1:4:2,2
SL4.0ch00	386910	.	A	G	999	.	DP=211;VDB=0;SGB=5.96328;RPB=0.990715;MQB=0.981058;BQB=0.885996;MQ0F=0;AF1=1;AC1=54;DP4=33,0,178,0;MQ=2;FQ=-37.2115;PV4=1,0.38707,0.356881,0.333915	GT:PL:DP:AD	1/1:11,42,0:14:0,14	1/1:12,33,0:11:0,11	1/1:11,12,0:4:0,4	1/1:9,9,0:3:0,3	1/1:0,0,0:0:0,0	1/1:9,9,0:3:0,3	1/1:13,21,0:7:0,7	1/1:12,18,0:6:0,6	1/1:13,24,0:8:0,8	1/1:4,3,0:1:0,1	1/1:10,9,0:3:0,3	1/1:0,0,0:0:0,0	1/1:12,30,0:10:0,10	1/1:7,6,0:2:0,2	1/1:12,15,0:5:0,5	1/1:4,3,0:1:0,1	1/1:9,9,0:3:0,3	1/1:13,27,0:9:0,9	1/1:13,21,0:7:0,7	1/1:12,15,0:5:0,5	1/1:0,11,2:22:14,8	1/1:0,9,1:28:16,12	1/1:8,54,0:19:0,18	1/1:13,21,0:7:0,7	1/1:10,45,0:15:0,15	1/1:12,30,0:10:0,10	1/1:3,5,0:8:3,5
SL4.0ch00	387166	.	T	G	999	.	DP=213;VDB=0;SGB=22.8402;MQ0F=0;AF1=1;AC1=54;DP4=0,0,0,213;MQ=2;FQ=-37.9167	GT:PL:DP:AD	1/1:11,42,0:14:0,14	1/1:12,33,0:11:0,11	1/1:11,12,0:4:0,4	1/1:9,9,0:3:0,3	1/1:0,0,0:0:0,0	1/1:9,9,0:3:0,3	1/1:13,21,0:7:0,7	1/1:12,18,0:6:0,6	1/1:13,24,0:8:0,8	1/1:4,3,0:1:0,1	1/1:10,9,0:3:0,3	1/1:0,0,0:0:0,0	1/1:12,30,0:10:0,10	1/1:7,6,0:2:0,2	1/1:12,15,0:5:0,5	1/1:4,3,0:1:0,1	1/1:9,9,0:3:0,3	1/1:13,27,0:9:0,9	1/1:13,21,0:7:0,7	1/1:12,15,0:5:0,5	1/1:8,66,0:22:0,22	1/1:6,84,0:28:0,28	1/1:8,60,0:20:0,20	1/1:13,21,0:7:0,7	1/1:10,45,0:15:0,15	1/1:12,30,0:10:0,10	1/1:12,27,0:9:0,9
SL4.0ch00	390626	.	G	A	59.2955	.	DP=21;VDB=0.0058656;SGB=0.865296;RPB=0.358173;MQB=0.984085;MQSB=0.00142164;BQB=0.865554;MQ0F=0;AF1=0.139769;AC1=7;DP4=9,8,4,0;MQ=33;FQ=59.9595;PV4=0.131161,1,1,1	GT:PL:DP:AD	0/0:0,0,0:0:0,0	0/0:0,0,0:0:0,0	0/0:0,9,92:3:3,0	0/0:0,0,0:0:0,0	0/0:0,6,59:2:2,0	0/0:0,0,0:0:0,0	0/0:0,3,35:1:1,0	0/0:0,3,4:1:1,0	0/0:0,0,0:0:0,0	0/0:0,0,0:0:0,0	0/0:0,3,37:1:1,0	0/0:0,0,0:0:0,0	0/0:0,0,0:0:0,0	0/1:25,0,56:4:3,1	0/0:0,0,0:0:0,0	0/0:0,0,0:0:0,0	0/0:0,0,0:0:0,0	0/0:0,6,12:2:2,0	0/0:0,0,0:0:0,0	0/0:0,0,0:0:0,0	0/0:0,0,0:0:0,0	0/0:0,0,0:0:0,0	0/0:0,3,18:1:1,0	0/1:81,0,23:4:1,3	0/0:0,0,0:0:0,0	0/0:0,3,4:1:1,0	0/0:0,3,4:1:1,0
SL4.0ch00	390641	.	T	C	52.9298	.	DP=40;VDB=0.525878;SGB=2.354;RPB=0.317449;MQB=0.1356;MQSB=0.0421948;BQB=0.95239;MQ0F=0;AF1=0.145322;AC1=8;DP4=30,0,7,3;MQ=34;FQ=53.584;PV4=0.0121457,1,0.000610382,1	GT:PL:DP:AD	0/0:0,0,0:0:0,0	0/0:0,0,0:0:0,0	0/0:0,9,85:3:3,0	0/1:9,0,27:3:1,2	0/0:2,0,59:3:2,1	0/0:0,3,37:1:1,0	0/0:0,0,0:0:0,0	0/0:0,3,53:3:2,1	0/0:0,0,0:0:0,0	0/0:0,0,0:0:0,0	0/0:0,3,37:1:1,0	0/0:0,0,0:0:0,0	0/0:0,0,0:0:0,0	0/1:20,0,125:9:7,2	0/0:0,3,37:1:1,0	0/0:0,3,37:1:1,0	0/0:0,5,85:4:3,1	0/0:0,0,0:0:0,0	0/0:0,0,0:0:0,0	0/0:0,3,37:1:1,0	0/0:0,3,14:1:1,0	0/0:0,3,14:1:1,0	0/0:0,3,18:1:1,0	0/1:77,0,66:6:3,3	0/0:0,0,0:0:0,0	0/0:0,3,36:1:1,0	0/0:0,0,0:0:0,0
SL4.0ch00	390810	.	G	A	999	.	DP=20;VDB=1.58675e-07;SGB=0.255382;RPB=0.884751;MQB=0.0518172;BQB=0.99915;MQ0F=0;AF1=0.728674;AC1=40;DP4=0,6,0,14;MQ=24;FQ=72.3878;PV4=1,1,0.000157015,0.176349	GT:PL:DP:AD	1/1:0,0,0:0:0,0	1/1:0,0,0:0:0,0	1/1:14,3,0:1:0,1	0/1:0,3,34:1:1,0	0/1:0,3,14:1:1,0	1/1:0,0,0:0:0,0	1/1:21,3,0:1:0,1	1/1:0,0,0:0:0,0	1/1:21,3,0:1:0,1	1/1:38,6,0:2:0,2	1/1:21,3,0:1:0,1	1/1:0,0,0:0:0,0	1/1:0,0,0:0:0,0	1/1:33,6,0:2:0,2	1/1:0,0,0:0:0,0	0/0:0,9,76:3:3,0	1/1:50,9,0:3:0,3	1/1:0,0,0:0:0,0	1/1:0,0,0:0:0,0	1/1:21,3,0:1:0,1	1/1:0,0,0:0:0,0	0/1:0,3,18:1:1,0	1/1:21,3,0:1:0,1	1/1:0,0,0:0:0,0	1/1:21,3,0:1:0,1	1/1:0,0,0:0:0,0	1/1:0,0,0:0:0,0
SL4.0ch00	391009	.	T	G	69.8057	.	DP=40;VDB=4.32272e-06;SGB=0.713386;RPB=0.894493;MQB=0.0250618;BQB=0.0112539;MQ0F=0;AF1=0.246037;AC1=13;DP4=0,28,0,12;MQ=34;FQ=71.007;PV4=1,1,1.17853e-05,0.0686751	GT:PL:DP:AD	0/0:0,0,0:0:0,0	0/0:0,0,0:0:0,0	0/0:0,9,57:3:3,0	0/0:0,3,14:1:1,0	0/1:12,0,37:4:2,2	0/0:0,3,14:1:1,0	0/0:0,0,0:0:0,0	0/0:0,6,44:2:2,0	0/0:0,0,0:0:0,0	0/0:0,0,0:0:0,0	0/0:0,3,27:1:1,0	0/0:0,0,0:0:0,0	0/0:4,3,0:1:0,1	0/1:20,0,97:9:7,2	0/0:0,3,14:1:1,0	0/0:0,3,22:1:1,0	0/0:0,5,52:4:3,1	0/0:0,0,0:0:0,0	0/0:4,3,0:1:0,1	0/0:0,3,37:1:1,0	0/1:14,3,0:1:0,1	0/1:14,3,0:1:0,1	0/0:0,3,18:1:1,0	0/1:77,0,63:6:3,3	0/0:0,0,0:0:0,0	0/0:0,3,27:1:1,0	0/0:0,0,0:0:0,0
SL4.0ch00	391027	.	A	G	54.4621	.	DP=40;VDB=2.50821e-05;SGB=2.354;RPB=0.846241;MQB=0.12733;BQB=0.822734;MQ0F=0;AF1=0.146729;AC1=8;DP4=0,30,0,10;MQ=34;FQ=55.1327;PV4=1,0.170468,0.000615976,0.0415774	GT:PL:DP:AD	0/0:0,0,0:0:0,0	0/0:0,0,0:0:0,0	0/0:0,9,92:3:3,0	0/0:0,3,36:1:1,0	0/1:12,0,56:4:2,2	0/0:0,3,37:1:1,0	0/0:0,0,0:0:0,0	0/0:0,6,58:2:2,0	0/0:0,0,0:0:0,0	0/0:0,0,0:0:0,0	0/0:0,3,37:1:1,0	0/0:0,0,0:0:0,0	0/0:4,3,0:1:0,1	0/1:20,0,118:9:7,2	0/0:0,3,37:1:1,0	0/0:0,3,37:1:1,0	0/0:0,5,85:4:3,1	0/0:0,0,0:0:0,0	0/0:4,3,0:1:0,1	0/0:0,3,37:1:1,0	0/0:0,3,14:1:1,0	0/0:0,3,14:1:1,0	0/0:0,3,18:1:1,0	0/1:77,0,66:6:3,3	0/0:0,0,0:0:0,0	0/0:0,3,33:1:1,0	0/0:0,0,0:0:0,0
SL4.0ch00	391033	.	G	T	46.2206	.	DP=40;VDB=1.60207e-05;SGB=4.23187;RPB=0.526486;MQB=0.659199;BQB=0.556902;MQ0F=0;AF1=0.131532;AC1=7;DP4=0,32,0,8;MQ=34;FQ=46.8162;PV4=1,0.0475963,0.0622608,1	GT:PL:DP:AD	0/0:0,0,0:0:0,0	0/0:0,0,0:0:0,0	0/0:0,9,73:3:3,0	0/0:0,3,27:1:1,0	0/1:12,0,56:4:2,2	0/0:0,3,37:1:1,0	0/0:0,0,0:0:0,0	0/0:0,6,58:2:2,0	0/0:0,0,0:0:0,0	0/0:0,0,0:0:0,0	0/0:0,3,33:1:1,0	0/0:0,0,0:0:0,0	0/0:0,3,4:1:1,0	0/1:20,0,123:9:7,2	0/0:0,3,37:1:1,0	0/0:0,3,37:1:1,0	0/0:0,12,91:4:4,0	0/0:0,0,0:0:0,0	0/0:4,3,0:1:0,1	0/0:0,3,37:1:1,0	0/0:0,3,14:1:1,0	0/0:0,3,14:1:1,0	0/0:0,3,18:1:1,0	0/1:70,0,58:6:3,3	0/0:0,0,0:0:0,0	0/0:0,3,33:1:1,0	0/0:0,0,0:0:0,0
SL4.0ch00	391062	.	G	A	50.2203	.	DP=40;VDB=1.33331e-05;SGB=4.23187;RPB=0.92098;MQB=0.659199;BQB=0.927187;MQ0F=0;AF1=0.131527;AC1=7;DP4=0,32,0,8;MQ=34;FQ=50.8159;PV4=1,0.459488,0.0622608,1	GT:PL:DP:AD	0/0:0,0,0:0:0,0	0/0:0,0,0:0:0,0	0/0:0,9,92:3:3,0	0/0:0,3,36:1:1,0	0/1:12,0,56:4:2,2	0/0:0,3,37:1:1,0	0/0:0,0,0:0:0,0	0/0:0,6,58:2:2,0	0/0:0,0,0:0:0,0	0/0:0,0,0:0:0,0	0/0:0,3,37:1:1,0	0/0:0,0,0:0:0,0	0/0:0,3,4:1:1,0	0/1:20,0,125:9:7,2	0/0:0,3,37:1:1,0	0/0:0,3,37:1:1,0	0/0:0,12,75:4:4,0	0/0:0,0,0:0:0,0	0/0:4,3,0:1:0,1	0/0:0,3,37:1:1,0	0/0:0,3,14:1:1,0	0/0:0,3,14:1:1,0	0/0:0,3,18:1:1,0	0/1:74,0,63:6:3,3	0/0:0,0,0:0:0,0	0/0:0,3,36:1:1,0	0/0:0,0,0:0:0,0
SL4.0ch00	391324	.	G	C	28.6403	.	DP=22;VDB=0.0117389;SGB=-0.159247;RPB=0.23474;MQB=0.350954;BQB=0.418754;MQ0F=0;AF1=0.288933;AC1=15;DP4=0,18,0,4;MQ=40;FQ=30.0793;PV4=1,1,0.000466166,1	GT:PL:DP:AD	0/0:0,0,0:0:0,0	0/0:0,0,0:0:0,0	0/0:0,0,0:0:0,0	0/0:0,15,106:5:5,0	0/0:0,0,0:0:0,0	0/0:0,15,102:5:5,0	0/0:0,0,0:0:0,0	0/1:33,3,0:1:0,1	0/0:0,0,0:0:0,0	0/0:0,0,0:0:0,0	0/0:0,0,0:0:0,0	0/0:0,0,0:0:0,0	0/0:0,9,85:3:3,0	0/1:37,3,0:1:0,1	0/0:0,0,0:0:0,0	0/0:0,3,27:1:1,0	0/0:0,0,0:0:0,0	0/0:0,3,14:1:1,0	0/0:0,0,0:0:0,0	0/0:0,0,0:0:0,0	0/0:0,0,0:0:0,0	0/1:11,3,0:1:0,1	0/0:0,0,0:0:0,0	0/0:0,0,0:0:0,0	0/0:0,0,0:0:0,0	0/1:6,0,42:4:3,1	0/0:0,0,0:0:0,0
SL4.0ch00	391557	.	T	C	50.0307	.	DP=150;VDB=1.34274e-18;SGB=-17.1804;RPB=0.968394;MQB=5.06118e-13;BQB=0.248756;MQ0F=0;AF1=0.196842;AC1=11;DP4=104,0,38,0;MQ=29;FQ=50.9582;PV4=1,1,9.20217e-21,1	GT:PL:DP:AD	0/0:0,3,14:1:1,0	0/0:0,6,66:2:2,0	0/0:0,21,140:7:7,0	0/0:0,12,105:4:4,0	0/1:23,0,95:14:8,6	0/0:0,3,22:1:1,0	0/0:0,15,108:5:5,0	0/0:0,4,142:11:9,2	0/1:19,6,0:2:0,2	0/0:0,1,2:2:1,1	0/1:5,0,98:12:9,3	0/0:0,6,53:2:2,0	0/0:0,0,0:0:0,0	0/0:0,14,159:15:12,3	0/0:0,1,31:2:1,1	0/0:0,9,91:3:3,0	0/0:0,8,137:17:14,3	0/0:0,7,101:5:4,1	0/0:0,5,76:4:3,1	0/1:9,0,21:2:1,1	0/1:20,6,0:2:0,2	1/1:64,15,0:5:0,5	0/0:0,15,104:5:5,0	0/0:3,0,120:10:7,3	0/0:0,3,21:1:1,0	0/0:0,3,46:3:2,1	0/1:10,0,24:5:2,3
SL4.0ch00	391884	.	T	C	19.7469	.	DP=94;VDB=6.89455e-10;SGB=11.771;RPB=0.26581;MQB=1.57142e-14;MQSB=0.169848;BQB=0.728407;MQ0F=0;AF1=0.272054;AC1=15;DP4=9,52,10,23;MQ=28;FQ=21.0661;PV4=0.105561,1,5.26982e-37,0.0622188	GT:PL:DP:AD	0/0:0,0,0:0:0,0	0/0:0,0,0:0:0,0	0/0:0,6,43:2:2,0	0/0:0,12,94:4:4,0	0/1:24,0,143:15:8,7	0/0:0,0,0:0:0,0	0/0:0,6,57:2:2,0	0/0:0,0,95:5:4,1	0/1:15,3,0:1:0,1	0/1:9,6,0:2:0,2	0/1:2,0,53:3:2,1	0/0:0,3,33:1:1,0	0/0:0,0,0:0:0,0	0/1:6,0,147:16:11,5	0/0:0,3,36:1:1,0	0/0:0,6,66:2:2,0	0/1:8,0,163:14:10,4	0/0:0,3,37:1:1,0	0/0:0,0,0:0:0,0	0/1:15,3,0:1:0,1	0/0:0,0,0:0:0,0	0/1:3,0,53:9:3,6	0/0:0,9,80:3:3,0	0/1:18,0,130:10:6,4	0/0:0,0,0:0:0,0	0/0:0,0,0:0:0,0	0/0:0,1,30:2:1,1
SL4.0ch00	391994	.	G	A	24.0319	.	DP=11;VDB=0.241547;SGB=0.598189;RPB=0.785714;MQB=0.928571;MQSB=0.89338;BQB=0;MQ0F=0;AF1=0.870427;AC1=47;DP4=1,1,3,4;MQ=16;FQ=-21.4895;PV4=1,1,0.206738,1	GT:PL:DP:AD	1/1:0,0,0:0:0,0	1/1:0,0,0:0:0,0	1/1:0,0,0:0:0,0	1/1:11,3,0:1:0,1	1/1:0,0,0:0:0,0	1/1:0,0,0:0:0,0	1/1:0,0,0:0:0,0	1/1:0,0,0:0:0,0	1/1:0,0,0:0:0,0	1/1:0,0,0:0:0,0	1/1:0,0,0:0:0,0	1/1:0,0,0:0:0,0	0/1:0,3,14:1:1,0	1/1:28,9,0:3:0,3	1/1:4,3,0:1:0,1	1/1:0,0,0:0:0,0	1/1:0,0,0:0:0,0	1/1:0,0,0:0:0,0	1/1:0,0,0:0:0,0	1/1:0,0,0:0:0,0	1/1:0,0,0:0:0,0	1/1:0,0,0:0:0,0	1/1:0,0,0:0:0,0	1/1:10,1,0:2:1,1	1/1:0,0,0:0:0,0	1/1:0,0,0:0:0,0	1/1:15,3,0:1:0,1
SL4.0ch00	392421	.	T	C	75.7106	.	DP=14;VDB=4.22339e-07;SGB=0.471383;MQ0F=0;AF1=1;AC1=54;DP4=0,0,14,0;MQ=16;FQ=-27.8829	GT:PL:DP:AD	1/1:0,0,0:0:0,0	1/1:0,0,0:0:0,0	1/1:0,0,0:0:0,0	1/1:0,0,0:0:0,0	1/1:0,0,0:0:0,0	1/1:8,3,0:1:0,1	1/1:0,0,0:0:0,0	1/1:0,0,0:0:0,0	1/1:0,0,0:0:0,0	1/1:0,0,0:0:0,0	1/1:0,0,0:0:0,0	1/1:7,6,0:2:0,2	1/1:0,0,0:0:0,0	1/1:4,3,0:1:0,1	1/1:8,3,0:1:0,1	1/1:4,3,0:1:0,1	1/1:0,0,0:0:0,0	1/1:0,0,0:0:0,0	1/1:4,3,0:1:0,1	1/1:69,12,0:4:0,4	1/1:0,0,0:0:0,0	1/1:0,0,0:0:0,0	1/1:4,3,0:1:0,1	1/1:0,0,0:0:0,0	1/1:0,0,0:0:0,0	1/1:4,3,0:1:0,1	1/1:4,3,0:1:0,1
SL4.0ch00	392447	.	T	C	999	.	DP=672;VDB=0;SGB=-152.363;RPB=0.0940405;MQB=4.67096e-40;BQB=0.900933;MQ0F=0;AF1=0.0935869;G3=0.888478,0.0374481,0.0740741;HWE=0.00243381;AC1=5;DP4=469,0,203,0;MQ=30;FQ=999;PV4=1,0.336409,0,1	GT:PL:DP:AD	0/0:0,50,183:21:20,1	0/0:0,23,160:11:10,1	0/0:0,45,183:23:21,2	0/0:0,44,179:19:18,1	0/0:0,12,103:4:4,0	0/0:0,39,178:24:21,3	0/0:0,44,182:19:18,1	0/0:0,25,167:12:11,1	0/0:0,53,184:22:21,1	0/0:0,89,188:39:37,2	0/0:0,51,173:17:17,0	0/0:0,70,183:43:38,5	0/0:0,23,160:11:10,1	0/0:0,33,176:15:14,1	0/0:0,10,130:11:8,3	0/0:0,86,186:42:39,3	0/0:0,56,183:27:25,2	0/0:0,32,175:18:16,2	0/0:0,11,124:9:7,2	0/0:0,75,187:45:40,5	1/1:175,175,0:58:0,58	1/1:179,244,0:81:0,81	0/0:0,48,183:31:27,4	0/0:0,27,158:9:9,0	0/0:0,47,182:20:19,1	0/0:0,23,157:11:10,1	0/1:85,0,105:30:9,21
SL4.0ch00	392491	.	GCC	GCCC	999	.	INDEL;IDV=54;IMF=0.666667;DP=658;VDB=0;SGB=104.04;MQ0F=0;AF1=0.0557096;AC1=3;DP4=596,0,62,0;MQ=30;FQ=999;PV4=1,1,0.0908675,1	GT:PL:DP:AD	0/0:0,63,169:21:21,0	0/0:0,33,150:11:11,0	0/0:0,56,165:23:22,1	0/0:0,57,161:19:19,0	0/0:0,12,95:4:4,0	0/0:0,69,160:23:23,0	0/0:0,57,168:19:19,0	0/0:0,36,151:12:12,0	0/0:0,66,170:22:22,0	0/0:0,117,172:39:39,0	0/0:0,51,158:17:17,0	0/0:0,123,171:41:41,0	0/0:0,33,155:11:11,0	0/0:0,42,162:14:14,0	0/0:0,30,126:10:10,0	0/0:0,123,169:41:41,0	0/0:0,81,168:27:27,0	0/0:0,54,163:18:18,0	0/0:0,24,124:8:8,0	0/0:0,123,170:41:41,0	0/1:135,0,65:58:37,21	0/1:145,0,70:81:49,32	0/0:0,90,169:30:30,0	0/0:0,27,146:9:9,0	0/0:0,60,166:20:20,0	0/0:0,30,149:10:10,0	0/1:47,0,114:29:21,8
SL4.0ch00	392505	.	G	A	120.42	.	DP=659;VDB=0;SGB=-259.177;RPB=1.75754e-32;MQB=0;MQSB=1;BQB=0.172602;MQ0F=0;AF1=0.0559055;AC1=3;DP4=527,1,131,0;MQ=30;FQ=120.67;PV4=1,1,0,0.167125	GT:PL:DP:AD	0/0:0,50,181:21:20,1	0/0:0,23,157:11:10,1	0/0:0,56,180:23:22,1	0/0:0,44,179:19:18,1	0/0:0,12,103:4:4,0	0/0:0,45,171:23:21,2	0/0:0,44,181:19:18,1	0/0:0,25,164:12:11,1	0/0:0,53,181:22:21,1	0/0:0,89,183:39:37,2	0/0:0,51,169:17:17,0	0/0:0,83,183:41:38,3	0/0:0,23,160:11:10,1	0/0:0,42,169:14:14,0	0/0:0,13,131:10:8,2	0/0:0,94,183:41:39,2	0/0:0,56,179:27:25,2	0/0:0,32,173:18:16,2	0/0:0,15,124:8:7,1	0/0:0,86,210:42:39,3	0/1:66,0,107:58:21,37	0/1:77,0,115:81:31,50	0/0:0,54,179:30:27,3	0/0:0,27,157:9:9,0	0/0:0,47,180:20:19,1	0/0:0,30,161:10:10,0	0/1:47,0,136:29:16,12
SL4.0ch00	392506	.	T	C	999	.	DP=659;VDB=0;SGB=-91.5741;RPB=0;MQB=9.14829e-35;MQSB=1;BQB=9.51119e-05;MQ0F=0;AF1=0.093203;G3=0.888638,0.0372882,0.0740741;HWE=0.00239031;AC1=5;DP4=466,1,192,0;MQ=30;FQ=999;PV4=1,1,0,0.012007	GT:PL:DP:AD	0/0:0,50,174:21:20,1	0/0:0,23,146:11:10,1	0/0:0,45,180:23:21,2	0/0:0,44,161:19:18,1	0/0:0,12,91:4:4,0	0/0:0,45,160:23:21,2	0/0:0,44,173:19:18,1	0/0:0,25,153:12:11,1	0/0:0,53,173:22:21,1	0/0:0,77,178:39:36,3	0/0:0,51,156:17:17,0	0/0:0,83,176:41:38,3	0/0:0,23,164:11:10,1	0/0:0,42,155:14:14,0	0/0:0,13,116:10:8,2	0/0:0,94,177:41:39,2	0/0:0,56,168:27:25,2	0/0:0,32,154:18:16,2	0/0:0,15,123:8:7,1	0/0:0,83,185:42:38,3	1/1:162,157,0:58:1,57	1/1:174,244,0:81:0,81	0/0:0,54,177:30:27,3	0/0:0,27,145:9:9,0	0/0:0,47,173:20:19,1	0/0:0,30,156:10:10,0	0/1:83,0,96:29:9,20
SL4.0ch00	392536	.	A	G	18.2955	.	DP=613;VDB=1.4013e-45;SGB=43.5798;RPB=3.48834e-13;MQB=4.05146e-12;MQSB=1;BQB=2.59808e-16;MQ0F=0;AF1=0.0455114;AC1=3;DP4=557,1,53,0;MQ=30;FQ=18.4829;PV4=1,1.22605e-16,2.92277e-16,4.40922e-06	GT:PL:DP:AD	0/0:0,60,179:20:20,0	0/0:0,33,159:11:11,0	0/0:0,69,181:23:23,0	0/0:0,54,166:18:18,0	0/0:0,12,101:4:4,0	0/0:0,63,141:22:21,0	0/0:0,57,180:19:19,0	0/0:0,36,161:12:12,0	0/0:0,60,177:20:20,0	0/0:0,102,182:34:34,0	0/0:0,48,143:16:16,0	0/0:0,123,181:41:41,0	0/0:0,33,160:11:11,0	0/0:0,36,160:12:12,0	0/0:0,27,129:9:9,0	0/0:0,108,178:37:36,0	0/0:0,78,174:26:26,0	0/0:0,54,168:18:18,0	0/0:0,24,131:8:8,0	0/0:0,111,206:37:37,0	0/1:53,0,129:51:31,20	0/1:20,0,132:71:45,26	0/0:0,87,183:29:29,0	0/0:0,27,142:9:9,0	0/0:0,60,179:20:20,0	0/0:0,30,148:10:10,0	0/1:11,0,132:23:18,5
SL4.0ch00	392771	.	C	T	12.1491	.	DP=506;VDB=1.2991e-25;SGB=-66.4954;RPB=0.765088;MQB=0.198657;BQB=2.34699e-09;MQ0F=0;AF1=0.0375931;AC1=2;DP4=0,452,0,47;MQ=31;FQ=12.3039;PV4=1,7.25974e-14,2.44703e-06,1	GT:PL:DP:AD	0/0:0,48,175:16:16,0	0/0:0,21,136:7:7,0	0/0:0,42,165:18:17,1	0/0:0,48,170:16:16,0	0/0:0,9,75:3:3,0	0/0:0,51,163:17:17,0	0/0:0,39,168:13:13,0	0/0:0,27,151:9:9,0	0/0:0,48,176:16:16,0	0/0:0,99,184:33:33,0	0/0:0,30,131:10:10,0	0/0:0,64,171:26:25,1	0/0:0,24,134:8:8,0	0/0:0,31,170:14:13,1	0/0:0,14,122:8:7,1	0/0:0,76,177:31:29,1	0/0:0,63,176:22:21,0	0/0:0,45,161:15:15,0	0/0:0,12,107:7:6,1	0/0:0,64,175:30:28,2	0/1:28,0,61:42:30,11	0/1:42,0,37:64:45,18	0/0:0,64,177:26:25,1	0/0:0,24,140:8:8,0	0/0:0,39,167:13:13,0	0/0:0,18,124:6:6,0	0/0:0,4,104:21:16,5
SL4.0ch00	392781	.	T	G	81.7813	.	DP=578;VDB=0;SGB=-81.2555;RPB=0.490468;MQB=4.33217e-35;BQB=0.908843;MQ0F=0;AF1=0.0617023;AC1=3;DP4=0,449,0,126;MQ=31;FQ=82.0573;PV4=1,1,0,1	GT:PL:DP:AD	0/0:0,41,125:18:17,1	0/0:0,24,127:8:8,0	0/0:0,32,132:19:17,2	0/0:0,36,134:17:16,1	0/0:2,0,74:4:3,1	0/0:0,35,125:20:18,2	0/0:0,48,160:16:16,0	0/0:0,30,105:10:10,0	0/0:0,54,145:18:18,0	0/0:0,105,165:35:35,0	0/0:0,36,134:12:12,0	0/0:0,57,146:36:32,4	0/0:0,24,74:8:8,0	0/0:0,33,154:15:14,1	0/0:0,2,93:9:6,3	0/0:0,80,157:36:34,2	0/0:0,58,131:24:23,1	0/0:0,36,138:16:15,1	0/0:0,4,82:8:6,2	0/0:0,86,161:38:36,2	0/1:68,0,39:50:15,35	0/1:38,0,18:74:23,51	0/0:0,59,131:28:26,2	0/0:0,24,125:8:8,0	0/0:0,45,121:15:15,0	0/0:0,6,86:9:7,2	0/1:44,0,89:24:11,13
SL4.0ch00	392804	.	A	C	999	.	DP=672;VDB=0;SGB=-78.7537;RPB=0.000384536;MQB=0;BQB=9.47994e-37;MQ0F=0;AF1=0.123805;G3=0.86757,0.0583562,0.0740742;HWE=0.0107951;AC1=7;DP4=0,417,0,255;MQ=30;FQ=999;PV4=1,1,0,0.0029347	GT:PL:DP:AD	0/0:0,14,95:21:17,4	0/0:0,23,83:11:10,1	0/0:0,24,113:23:19,4	0/0:0,0,69:19:14,5	0/0:0,12,63:4:4,0	0/0:0,11,70:24:18,6	0/0:0,32,81:19:17,2	0/0:0,14,133:12:10,2	0/0:0,40,121:22:20,2	0/0:0,25,105:39:31,8	0/0:0,0,86:17:13,4	0/0:0,27,105:44:34,10	0/0:0,23,112:11:10,1	0/0:0,31,111:15:13,1	0/0:5,0,57:11:6,5	0/0:0,40,108:42:35,7	0/1:6,0,65:27:19,8	0/0:0,32,110:18:16,2	0/0:0,2,64:9:6,3	0/0:0,22,127:44:33,11	1/1:174,175,0:58:0,58	1/1:178,244,0:81:0,81	0/0:0,40,107:31:26,5	0/0:0,27,100:9:9,0	0/0:0,47,120:20:19,1	0/0:0,11,90:11:9,2	0/1:84,0,59:30:9,21
SL4.0ch00	392832	.	T	C	999	.	DP=672;VDB=0;SGB=-128.499;RPB=0.129392;MQB=1.19566e-39;BQB=0.984405;MQ0F=0;AF1=0.093587;G3=0.888478,0.037448,0.0740741;HWE=0.00243382;AC1=5;DP4=0,464,0,208;MQ=30;FQ=999;PV4=1,0.475228,0,1	GT:PL:DP:AD	0/0:0,50,181:21:20,1	0/0:0,23,159:11:10,1	0/0:0,45,181:23:21,2	0/0:0,44,174:19:18,1	0/0:0,12,101:4:4,0	0/0:0,39,170:24:21,3	0/0:0,44,181:19:18,1	0/0:0,25,164:12:11,1	0/0:0,53,182:22:21,1	0/0:0,89,187:39:37,2	0/0:0,48,160:17:16,0	0/0:0,64,182:44:38,6	0/0:0,23,161:11:10,1	0/0:0,33,176:15:14,1	0/0:0,10,128:11:8,3	0/0:0,86,180:42:39,3	0/0:0,56,180:27:25,2	0/0:0,32,175:18:16,2	0/0:0,11,124:9:7,2	0/0:0,54,182:44:37,7	1/1:175,175,0:58:0,58	1/1:180,244,0:81:0,81	0/0:0,48,180:31:27,4	0/0:0,27,155:9:9,0	0/0:0,44,178:20:18,1	0/0:0,23,158:11:10,1	0/1:70,0,99:30:9,21
SL4.0ch00	393218	.	C	T	52.0877	.	DP=14;VDB=0.000411984;SGB=0.114176;RPB=0.00822975;MQB=0.301194;BQB=1;MQ0F=0;AF1=0.441831;G3=0.0134269,0.986559,1.45145e-05;HWE=0.0380257;AC1=24;DP4=8,0,6,0;MQ=32;FQ=54.6272;PV4=1,1,0.00778921,1	GT:PL:DP:AD	0/1:0,0,0:0:0,0	0/1:0,0,0:0:0,0	0/1:0,0,0:0:0,0	0/1:0,0,0:0:0,0	0/1:0,0,0:0:0,0	0/1:0,0,0:0:0,0	0/1:0,0,0:0:0,0	0/1:0,0,0:0:0,0	0/1:0,0,0:0:0,0	0/1:23,3,0:1:0,1	0/1:0,0,0:0:0,0	0/1:0,0,0:0:0,0	0/0:0,6,67:2:2,0	0/1:0,0,0:0:0,0	0/1:17,0,31:2:1,1	0/1:0,0,0:0:0,0	0/1:0,0,0:0:0,0	0/1:0,0,0:0:0,0	0/1:17,0,12:2:1,1	0/1:0,0,0:0:0,0	0/0:0,3,37:1:1,0	0/1:14,0,59:3:2,1	0/1:0,0,0:0:0,0	0/1:33,0,9:3:1,2	0/1:0,0,0:0:0,0	0/1:0,0,0:0:0,0	0/1:0,0,0:0:0,0
SL4.0ch00	393235	.	G	A	38.1331	.	DP=14;VDB=0.00187095;SGB=0.217864;RPB=0.0285655;MQB=0.411112;BQB=0.800737;MQ0F=0;AF1=0.363215;AC1=19;DP4=9,0,5,0;MQ=32;FQ=40.1027;PV4=1,1,0.0224268,1	GT:PL:DP:AD	0/1:0,0,0:0:0,0	0/1:0,0,0:0:0,0	0/1:0,0,0:0:0,0	0/1:0,0,0:0:0,0	0/1:0,0,0:0:0,0	0/1:0,0,0:0:0,0	0/1:0,0,0:0:0,0	0/1:0,0,0:0:0,0	0/1:0,0,0:0:0,0	0/1:23,3,0:1:0,1	0/1:0,0,0:0:0,0	0/1:0,0,0:0:0,0	0/0:0,6,67:2:2,0	0/1:0,0,0:0:0,0	0/1:17,0,31:2:1,1	0/1:0,0,0:0:0,0	0/1:0,0,0:0:0,0	0/1:0,0,0:0:0,0	0/1:17,0,12:2:1,1	0/1:0,0,0:0:0,0	0/0:0,3,37:1:1,0	0/0:0,9,83:3:3,0	0/1:0,0,0:0:0,0	0/1:33,0,9:3:1,2	0/1:0,0,0:0:0,0	0/1:0,0,0:0:0,0	0/1:0,0,0:0:0,0
SL4.0ch00	393244	.	C	A	44.0419	.	DP=14;VDB=0.000411984;SGB=0.114176;RPB=0.00822975;MQB=0.301194;BQB=0.118442;MQ0F=0;AF1=0.427913;G3=0.020156,0.979829,1.47365e-05;HWE=0.0461305;AC1=23;DP4=8,0,6,0;MQ=32;FQ=46.4594;PV4=1,0.0221572,0.00778921,1	GT:PL:DP:AD	0/1:0,0,0:0:0,0	0/1:0,0,0:0:0,0	0/1:0,0,0:0:0,0	0/1:0,0,0:0:0,0	0/1:0,0,0:0:0,0	0/1:0,0,0:0:0,0	0/1:0,0,0:0:0,0	0/1:0,0,0:0:0,0	0/1:0,0,0:0:0,0	0/1:23,3,0:1:0,1	0/1:0,0,0:0:0,0	0/1:0,0,0:0:0,0	0/0:0,6,67:2:2,0	0/1:0,0,0:0:0,0	0/1:17,0,31:2:1,1	0/1:0,0,0:0:0,0	0/1:0,0,0:0:0,0	0/1:0,0,0:0:0,0	0/1:17,0,12:2:1,1	0/1:0,0,0:0:0,0	0/0:0,3,37:1:1,0	0/1:5,0,59:3:2,1	0/1:0,0,0:0:0,0	0/1:33,0,9:3:1,2	0/1:0,0,0:0:0,0	0/1:0,0,0:0:0,0	0/1:0,0,0:0:0,0
SL4.0ch00	393251	.	T	G	79.7635	.	DP=14;VDB=0.00243553;SGB=-0.0140649;RPB=0.0285802;MQB=0.428703;BQB=0.925999;MQ0F=0;AF1=0.525822;G3=0.000889133,0.998061,0.00105005;HWE=0.0408041;AC1=28;DP4=7,0,7,0;MQ=32;FQ=83.0169;PV4=1,0.363246,0.0391904,1	GT:PL:DP:AD	0/1:0,0,0:0:0,0	0/1:0,0,0:0:0,0	0/1:0,0,0:0:0,0	0/1:0,0,0:0:0,0	0/1:0,0,0:0:0,0	0/1:0,0,0:0:0,0	0/1:0,0,0:0:0,0	0/1:0,0,0:0:0,0	0/1:0,0,0:0:0,0	0/1:23,3,0:1:0,1	0/1:0,0,0:0:0,0	0/1:0,0,0:0:0,0	0/0:0,6,67:2:2,0	0/1:0,0,0:0:0,0	0/1:17,0,31:2:1,1	0/1:0,0,0:0:0,0	0/1:0,0,0:0:0,0	0/1:0,0,0:0:0,0	0/1:17,0,12:2:1,1	0/1:0,0,0:0:0,0	0/1:37,3,0:1:0,1	0/1:5,0,56:3:2,1	0/1:0,0,0:0:0,0	0/1:33,0,9:3:1,2	0/1:0,0,0:0:0,0	0/1:0,0,0:0:0,0	0/1:0,0,0:0:0,0
SL4.0ch00	393260	.	C	G	88.0896	.	DP=14;VDB=0.00243553;SGB=-0.0140649;RPB=0.0285802;MQB=0.428703;BQB=0.428703;MQ0F=0;AF1=0.535999;G3=0.000500565,0.998458,0.00104097;HWE=0.0356744;AC1=29;DP4=7,0,7,0;MQ=32;FQ=91.4477;PV4=1,1,0.0391904,1	GT:PL:DP:AD	0/1:0,0,0:0:0,0	0/1:0,0,0:0:0,0	0/1:0,0,0:0:0,0	0/1:0,0,0:0:0,0	0/1:0,0,0:0:0,0	0/1:0,0,0:0:0,0	0/1:0,0,0:0:0,0	0/1:0,0,0:0:0,0	0/1:0,0,0:0:0,0	0/1:23,3,0:1:0,1	0/1:0,0,0:0:0,0	0/1:0,0,0:0:0,0	0/0:0,6,67:2:2,0	0/1:0,0,0:0:0,0	0/1:17,0,31:2:1,1	0/1:0,0,0:0:0,0	0/1:0,0,0:0:0,0	0/1:0,0,0:0:0,0	0/1:17,0,12:2:1,1	0/1:0,0,0:0:0,0	0/1:37,3,0:1:0,1	0/1:14,0,56:3:2,1	0/1:0,0,0:0:0,0	0/1:33,0,9:3:1,2	0/1:0,0,0:0:0,0	0/1:0,0,0:0:0,0	0/1:0,0,0:0:0,0
SL4.0ch00	393287	.	G	A	52.0866	.	DP=28;VDB=0.000481013;SGB=0.114176;RPB=0.00822975;MQB=0.301194;BQB=0.153355;MQ0F=0;AF1=0.441806;G3=0.0134269,0.986559,1.44874e-05;HWE=0.0380146;AC1=24;DP4=8,0,6,0;MQ=32;FQ=54.6258;PV4=1,0.00351567,0.00778921,5.18158e-08	GT:PL:DP:AD	0/1:0,0,0:0:0,0	0/1:0,0,0:0:0,0	0/1:0,0,0:0:0,0	0/1:0,0,0:0:0,0	0/1:0,0,0:0:0,0	0/1:0,0,0:0:0,0	0/1:0,0,0:0:0,0	0/1:0,0,0:0:0,0	0/1:0,0,0:0:0,0	0/1:23,3,0:1:0,1	0/1:0,0,0:0:0,0	0/1:0,0,0:0:0,0	0/0:0,6,77:2:2,0	0/1:0,0,0:0:0,0	0/1:17,0,36:2:1,1	0/1:0,0,0:0:0,0	0/1:0,0,0:0:0,0	0/1:0,0,0:0:0,0	0/1:17,0,12:2:1,1	0/1:0,0,0:0:0,0	0/0:0,3,40:1:1,0	0/1:14,0,68:3:2,1	0/1:0,0,0:0:0,0	0/1:33,0,9:3:1,2	0/1:0,0,0:0:0,0	0/1:0,0,0:0:0,0	0/1:0,0,0:0:0,0
SL4.0ch00	393288	.	T	A	56.0854	.	DP=28;VDB=0.441597;SGB=0.114176;RPB=0.118442;MQB=0.301194;MQSB=1;BQB=0.77718;MQ0F=0;AF1=0.441824;G3=0.0134206,0.986565,1.44875e-05;HWE=0.0380063;AC1=24;DP4=8,0,5,1;MQ=32;FQ=58.6249;PV4=0.428571,0.0261746,0.00778921,2.75538e-06	GT:PL:DP:AD	0/1:0,0,0:0:0,0	0/1:0,0,0:0:0,0	0/1:0,0,0:0:0,0	0/1:0,0,0:0:0,0	0/1:0,0,0:0:0,0	0/1:0,0,0:0:0,0	0/1:0,0,0:0:0,0	0/1:0,0,0:0:0,0	0/1:0,0,0:0:0,0	0/1:23,3,0:1:0,1	0/1:0,0,0:0:0,0	0/1:0,0,0:0:0,0	0/0:0,6,77:2:2,0	0/1:0,0,0:0:0,0	0/1:17,0,36:2:1,1	0/1:0,0,0:0:0,0	0/1:0,0,0:0:0,0	0/1:0,0,0:0:0,0	0/1:17,0,12:2:1,1	0/1:0,0,0:0:0,0	0/0:0,3,40:1:1,0	0/1:14,0,68:3:2,1	0/1:0,0,0:0:0,0	0/1:37,0,9:3:1,2	0/1:0,0,0:0:0,0	0/1:0,0,0:0:0,0	0/1:0,0,0:0:0,0
SL4.0ch00	393291	.	G	C	91.088	.	DP=28;VDB=0.00243553;SGB=-0.0140649;RPB=0.0285802;MQB=0.428703;BQB=0.834543;MQ0F=0;AF1=0.535975;G3=0.000500361,0.99846,0.0010397;HWE=0.0356595;AC1=29;DP4=7,0,7,0;MQ=32;FQ=94.4475;PV4=1,1,0.0391904,0.000395974	GT:PL:DP:AD	0/1:0,0,0:0:0,0	0/1:0,0,0:0:0,0	0/1:0,0,0:0:0,0	0/1:0,0,0:0:0,0	0/1:0,0,0:0:0,0	0/1:0,0,0:0:0,0	0/1:0,0,0:0:0,0	0/1:0,0,0:0:0,0	0/1:0,0,0:0:0,0	0/1:23,3,0:1:0,1	0/1:0,0,0:0:0,0	0/1:0,0,0:0:0,0	0/0:0,6,77:2:2,0	0/1:0,0,0:0:0,0	0/1:17,0,36:2:1,1	0/1:0,0,0:0:0,0	0/1:0,0,0:0:0,0	0/1:0,0,0:0:0,0	0/1:17,0,12:2:1,1	0/1:0,0,0:0:0,0	0/1:40,3,0:1:0,1	0/1:14,0,68:3:2,1	0/1:0,0,0:0:0,0	0/1:33,0,9:3:1,2	0/1:0,0,0:0:0,0	0/1:0,0,0:0:0,0	0/1:0,0,0:0:0,0
SL4.0ch00	393335	.	T	C	88.0896	.	DP=14;VDB=7.99767e-05;SGB=-0.0140649;RPB=0.885987;MQB=0.428703;BQB=0.925999;MQ0F=0;AF1=0.535999;G3=0.000500565,0.998458,0.00104097;HWE=0.0356744;AC1=29;DP4=0,7,0,7;MQ=32;FQ=91.4477;PV4=1,0.43096,0.0391904,1	GT:PL:DP:AD	0/1:0,0,0:0:0,0	0/1:0,0,0:0:0,0	0/1:0,0,0:0:0,0	0/1:0,0,0:0:0,0	0/1:0,0,0:0:0,0	0/1:0,0,0:0:0,0	0/1:0,0,0:0:0,0	0/1:0,0,0:0:0,0	0/1:0,0,0:0:0,0	0/1:23,3,0:1:0,1	0/1:0,0,0:0:0,0	0/1:0,0,0:0:0,0	0/0:0,6,67:2:2,0	0/1:0,0,0:0:0,0	0/1:17,0,31:2:1,1	0/1:0,0,0:0:0,0	0/1:0,0,0:0:0,0	0/1:0,0,0:0:0,0	0/1:17,0,12:2:1,1	0/1:0,0,0:0:0,0	0/1:37,3,0:1:0,1	0/1:14,0,56:3:2,1	0/1:0,0,0:0:0,0	0/1:33,0,9:3:1,2	0/1:0,0,0:0:0,0	0/1:0,0,0:0:0,0	0/1:0,0,0:0:0,0
SL4.0ch00	394156	.	C	A	21.3399	.	DP=26;VDB=5.52906e-06;SGB=0.710139;RPB=1;MQB=0.00167033;BQB=0.953364;MQ0F=0;AF1=0.343472;AC1=19;DP4=9,0,9,0;MQ=26;FQ=23.0472;PV4=1,0.427238,6.633e-06,1	GT:PL:DP:AD	0/0:0,0,0:0:0,0	0/0:0,0,0:0:0,0	0/0:0,0,0:0:0,0	0/0:0,0,0:0:0,0	0/0:0,0,0:0:0,0	0/1:5,3,0:1:0,1	0/0:0,0,0:0:0,0	0/1:4,3,0:1:0,1	0/0:0,0,0:0:0,0	0/0:0,0,0:0:0,0	0/0:0,0,0:0:0,0	0/0:0,0,0:0:0,0	0/0:0,0,0:0:0,0	0/0:0,0,0:0:0,0	0/1:4,3,0:1:0,1	0/0:0,0,0:0:0,0	0/0:0,0,0:0:0,0	0/0:0,3,37:1:1,0	0/0:0,0,28:3:1,2	0/0:0,0,0:0:0,0	0/1:37,6,0:2:0,2	0/0:0,0,0:0:0,0	0/0:0,12,104:4:4,0	0/0:0,3,26:1:1,0	0/0:0,3,26:1:1,0	0/0:0,0,0:0:0,0	0/1:28,0,28:3:1,2
SL4.0ch00	394313	.	G	A	155.371	.	DP=59;VDB=9.53781e-19;SGB=40.8419;RPB=5.9053e-10;MQB=3.07743e-07;BQB=0.93448;MQ0F=0;AF1=0.844014;AC1=46;DP4=25,0,34,0;MQ=18;FQ=-21.7597;PV4=1,1,1,1	GT:PL:DP:AD	1/1:0,0,0:0:0,0	1/1:0,0,0:0:0,0	1/1:0,0,0:0:0,0	1/1:0,0,0:0:0,0	1/1:0,0,0:0:0,0	1/1:0,0,0:0:0,0	1/1:0,0,0:0:0,0	1/1:0,0,0:0:0,0	0/1:0,3,4:1:1,0	1/1:0,0,0:0:0,0	1/1:0,0,0:0:0,0	1/1:0,0,0:0:0,0	1/1:0,0,0:0:0,0	1/1:0,0,0:0:0,0	1/1:0,0,0:0:0,0	1/1:0,0,0:0:0,0	1/1:0,0,0:0:0,0	1/1:0,0,0:0:0,0	1/1:0,0,0:0:0,0	1/1:0,0,0:0:0,0	0/1:22,0,9:13:10,3	1/1:83,6,0:36:13,23	1/1:0,0,0:0:0,0	1/1:0,0,0:0:0,0	1/1:0,0,0:0:0,0	1/1:0,0,0:0:0,0	1/1:93,18,0:9:1,8
SL4.0ch00	394327	.	T	A	227.648	.	DP=59;VDB=4.81091e-17;SGB=52.2146;MQ0F=0;AF1=1;AC1=54;DP4=0,0,59,0;MQ=18;FQ=-26.7316	GT:PL:DP:AD	1/1:0,0,0:0:0,0	1/1:0,0,0:0:0,0	1/1:0,0,0:0:0,0	1/1:0,0,0:0:0,0	1/1:0,0,0:0:0,0	1/1:0,0,0:0:0,0	1/1:0,0,0:0:0,0	1/1:0,0,0:0:0,0	1/1:4,3,0:1:0,1	1/1:0,0,0:0:0,0	1/1:0,0,0:0:0,0	1/1:0,0,0:0:0,0	1/1:0,0,0:0:0,0	1/1:0,0,0:0:0,0	1/1:0,0,0:0:0,0	1/1:0,0,0:0:0,0	1/1:0,0,0:0:0,0	1/1:0,0,0:0:0,0	1/1:0,0,0:0:0,0	1/1:0,0,0:0:0,0	1/1:68,39,0:13:0,13	1/1:98,108,0:36:0,36	1/1:0,0,0:0:0,0	1/1:0,0,0:0:0,0	1/1:0,0,0:0:0,0	1/1:0,0,0:0:0,0	1/1:96,27,0:9:0,9
SL4.0ch00	394328	.	T	C	227.648	.	DP=59;VDB=5.24859e-18;SGB=52.2146;MQ0F=0;AF1=1;AC1=54;DP4=0,0,59,0;MQ=18;FQ=-26.7316	GT:PL:DP:AD	1/1:0,0,0:0:0,0	1/1:0,0,0:0:0,0	1/1:0,0,0:0:0,0	1/1:0,0,0:0:0,0	1/1:0,0,0:0:0,0	1/1:0,0,0:0:0,0	1/1:0,0,0:0:0,0	1/1:0,0,0:0:0,0	1/1:4,3,0:1:0,1	1/1:0,0,0:0:0,0	1/1:0,0,0:0:0,0	1/1:0,0,0:0:0,0	1/1:0,0,0:0:0,0	1/1:0,0,0:0:0,0	1/1:0,0,0:0:0,0	1/1:0,0,0:0:0,0	1/1:0,0,0:0:0,0	1/1:0,0,0:0:0,0	1/1:0,0,0:0:0,0	1/1:0,0,0:0:0,0	1/1:68,39,0:13:0,13	1/1:98,108,0:36:0,36	1/1:0,0,0:0:0,0	1/1:0,0,0:0:0,0	1/1:0,0,0:0:0,0	1/1:0,0,0:0:0,0	1/1:96,27,0:9:0,9
SL4.0ch00	394331	.	C	A	154.648	.	DP=59;VDB=3.67818e-18;SGB=40.8419;RPB=5.9053e-10;MQB=3.07743e-07;BQB=0.686905;MQ0F=0;AF1=0.799885;AC1=43;DP4=25,0,34,0;MQ=18;FQ=-16.3815;PV4=1,0.0681036,1,0.197926	GT:PL:DP:AD	1/1:0,0,0:0:0,0	1/1:0,0,0:0:0,0	1/1:0,0,0:0:0,0	1/1:0,0,0:0:0,0	1/1:0,0,0:0:0,0	1/1:0,0,0:0:0,0	1/1:0,0,0:0:0,0	1/1:0,0,0:0:0,0	0/1:0,3,4:1:1,0	1/1:0,0,0:0:0,0	1/1:0,0,0:0:0,0	1/1:0,0,0:0:0,0	1/1:0,0,0:0:0,0	1/1:0,0,0:0:0,0	1/1:0,0,0:0:0,0	1/1:0,0,0:0:0,0	1/1:0,0,0:0:0,0	1/1:0,0,0:0:0,0	1/1:0,0,0:0:0,0	1/1:0,0,0:0:0,0	0/1:22,0,16:13:10,3	1/1:83,6,0:36:13,23	1/1:0,0,0:0:0,0	1/1:0,0,0:0:0,0	1/1:0,0,0:0:0,0	1/1:0,0,0:0:0,0	1/1:93,18,0:9:1,8
SL4.0ch00	394359	.	T	C	217.648	.	DP=58;VDB=6.24235e-19;SGB=50.9583;MQ0F=0;AF1=1;AC1=54;DP4=0,0,58,0;MQ=18;FQ=-26.7316	GT:PL:DP:AD	1/1:0,0,0:0:0,0	1/1:0,0,0:0:0,0	1/1:0,0,0:0:0,0	1/1:0,0,0:0:0,0	1/1:0,0,0:0:0,0	1/1:0,0,0:0:0,0	1/1:0,0,0:0:0,0	1/1:0,0,0:0:0,0	1/1:4,3,0:1:0,1	1/1:0,0,0:0:0,0	1/1:0,0,0:0:0,0	1/1:0,0,0:0:0,0	1/1:0,0,0:0:0,0	1/1:0,0,0:0:0,0	1/1:0,0,0:0:0,0	1/1:0,0,0:0:0,0	1/1:0,0,0:0:0,0	1/1:0,0,0:0:0,0	1/1:0,0,0:0:0,0	1/1:0,0,0:0:0,0	1/1:58,39,0:13:0,13	1/1:98,105,0:35:0,35	1/1:0,0,0:0:0,0	1/1:0,0,0:0:0,0	1/1:0,0,0:0:0,0	1/1:0,0,0:0:0,0	1/1:96,27,0:9:0,9
SL4.0ch00	394365	.	A	C	227.648	.	DP=58;VDB=7.26505e-18;SGB=50.9583;MQ0F=0;AF1=1;AC1=54;DP4=0,0,58,0;MQ=18;FQ=-26.7316	GT:PL:DP:AD	1/1:0,0,0:0:0,0	1/1:0,0,0:0:0,0	1/1:0,0,0:0:0,0	1/1:0,0,0:0:0,0	1/1:0,0,0:0:0,0	1/1:0,0,0:0:0,0	1/1:0,0,0:0:0,0	1/1:0,0,0:0:0,0	1/1:4,3,0:1:0,1	1/1:0,0,0:0:0,0	1/1:0,0,0:0:0,0	1/1:0,0,0:0:0,0	1/1:0,0,0:0:0,0	1/1:0,0,0:0:0,0	1/1:0,0,0:0:0,0	1/1:0,0,0:0:0,0	1/1:0,0,0:0:0,0	1/1:0,0,0:0:0,0	1/1:0,0,0:0:0,0	1/1:0,0,0:0:0,0	1/1:68,39,0:13:0,13	1/1:98,105,0:35:0,35	1/1:0,0,0:0:0,0	1/1:0,0,0:0:0,0	1/1:0,0,0:0:0,0	1/1:0,0,0:0:0,0	1/1:96,27,0:9:0,9
SL4.0ch00	394382	.	G	A	20.5435	.	DP=24;VDB=7.27469e-15;SGB=14.4083;MQ0F=0;AF1=1;AC1=54;DP4=0,0,24,0;MQ=7;FQ=-26.3583	GT:PL:DP:AD	1/1:0,0,0:0:0,0	1/1:0,0,0:0:0,0	1/1:0,0,0:0:0,0	1/1:0,0,0:0:0,0	1/1:0,0,0:0:0,0	1/1:0,0,0:0:0,0	1/1:0,0,0:0:0,0	1/1:0,0,0:0:0,0	1/1:4,3,0:1:0,1	1/1:0,0,0:0:0,0	1/1:0,0,0:0:0,0	1/1:0,0,0:0:0,0	1/1:0,0,0:0:0,0	1/1:0,0,0:0:0,0	1/1:0,0,0:0:0,0	1/1:0,0,0:0:0,0	1/1:0,0,0:0:0,0	1/1:0,0,0:0:0,0	1/1:0,0,0:0:0,0	1/1:0,0,0:0:0,0	1/1:39,30,0:10:0,10	1/1:11,36,0:12:0,12	1/1:0,0,0:0:0,0	1/1:0,0,0:0:0,0	1/1:0,0,0:0:0,0	1/1:0,0,0:0:0,0	1/1:4,3,0:1:0,1
SL4.0ch00	394383	.	C	G	13.6952	.	DP=24;VDB=7.27469e-15;SGB=14.4083;MQ0F=0;AF1=1;AC1=54;DP4=0,0,24,0;MQ=7;FQ=-26.3582	GT:PL:DP:AD	1/1:0,0,0:0:0,0	1/1:0,0,0:0:0,0	1/1:0,0,0:0:0,0	1/1:0,0,0:0:0,0	1/1:0,0,0:0:0,0	1/1:0,0,0:0:0,0	1/1:0,0,0:0:0,0	1/1:0,0,0:0:0,0	1/1:4,3,0:1:0,1	1/1:0,0,0:0:0,0	1/1:0,0,0:0:0,0	1/1:0,0,0:0:0,0	1/1:0,0,0:0:0,0	1/1:0,0,0:0:0,0	1/1:0,0,0:0:0,0	1/1:0,0,0:0:0,0	1/1:0,0,0:0:0,0	1/1:0,0,0:0:0,0	1/1:0,0,0:0:0,0	1/1:0,0,0:0:0,0	1/1:32,30,0:10:0,10	1/1:11,36,0:12:0,12	1/1:0,0,0:0:0,0	1/1:0,0,0:0:0,0	1/1:0,0,0:0:0,0	1/1:0,0,0:0:0,0	1/1:4,3,0:1:0,1
SL4.0ch00	394388	.	T	C	13.6952	.	DP=24;VDB=7.27469e-15;SGB=14.4083;MQ0F=0;AF1=1;AC1=54;DP4=0,0,24,0;MQ=7;FQ=-26.3582	GT:PL:DP:AD	1/1:0,0,0:0:0,0	1/1:0,0,0:0:0,0	1/1:0,0,0:0:0,0	1/1:0,0,0:0:0,0	1/1:0,0,0:0:0,0	1/1:0,0,0:0:0,0	1/1:0,0,0:0:0,0	1/1:0,0,0:0:0,0	1/1:4,3,0:1:0,1	1/1:0,0,0:0:0,0	1/1:0,0,0:0:0,0	1/1:0,0,0:0:0,0	1/1:0,0,0:0:0,0	1/1:0,0,0:0:0,0	1/1:0,0,0:0:0,0	1/1:0,0,0:0:0,0	1/1:0,0,0:0:0,0	1/1:0,0,0:0:0,0	1/1:0,0,0:0:0,0	1/1:0,0,0:0:0,0	1/1:32,30,0:10:0,10	1/1:11,36,0:12:0,12	1/1:0,0,0:0:0,0	1/1:0,0,0:0:0,0	1/1:0,0,0:0:0,0	1/1:0,0,0:0:0,0	1/1:4,3,0:1:0,1
SL4.0ch00	394686	.	G	T	153.648	.	DP=59;VDB=4.61302e-20;SGB=40.8419;RPB=5.9053e-10;MQB=3.07743e-07;BQB=0.557253;MQ0F=0;AF1=0.799885;AC1=43;DP4=0,25,0,34;MQ=18;FQ=-16.3815;PV4=1,0.0259371,1,1	GT:PL:DP:AD	1/1:0,0,0:0:0,0	1/1:0,0,0:0:0,0	1/1:0,0,0:0:0,0	1/1:0,0,0:0:0,0	1/1:0,0,0:0:0,0	1/1:0,0,0:0:0,0	1/1:0,0,0:0:0,0	1/1:0,0,0:0:0,0	0/1:0,3,4:1:1,0	1/1:0,0,0:0:0,0	1/1:0,0,0:0:0,0	1/1:0,0,0:0:0,0	1/1:0,0,0:0:0,0	1/1:0,0,0:0:0,0	1/1:0,0,0:0:0,0	1/1:0,0,0:0:0,0	1/1:0,0,0:0:0,0	1/1:0,0,0:0:0,0	1/1:0,0,0:0:0,0	1/1:0,0,0:0:0,0	0/1:22,0,16:13:10,3	1/1:82,6,0:36:13,23	1/1:0,0,0:0:0,0	1/1:0,0,0:0:0,0	1/1:0,0,0:0:0,0	1/1:0,0,0:0:0,0	1/1:93,18,0:9:1,8
SL4.0ch00	394709	.	T	C	198.672	.	DP=40;VDB=4.61302e-20;SGB=25.2343;RPB=0.000573694;MQB=0.812762;MQSB=0.812762;BQB=0.94355;MQ0F=0;AF1=0.513784;G3=0.623266,0.000242398,0.376491;HWE=0.0291931;AC1=28;DP4=6,0,0,34;MQ=23;FQ=73.8021;PV4=2.60527e-07,0.254727,0.00761705,1	GT:PL:DP:AD	0/1:0,0,0:0:0,0	0/1:0,0,0:0:0,0	0/1:0,0,0:0:0,0	0/1:0,0,0:0:0,0	0/0:0,3,23:1:1,0	0/1:0,0,0:0:0,0	0/1:0,0,0:0:0,0	0/0:0,3,23:1:1,0	0/1:0,0,0:0:0,0	0/1:0,0,0:0:0,0	0/0:0,3,23:1:1,0	0/1:0,0,0:0:0,0	0/1:0,0,0:0:0,0	0/0:0,6,43:2:2,0	0/1:0,0,0:0:0,0	0/1:0,0,0:0:0,0	0/1:0,0,0:0:0,0	0/1:0,0,0:0:0,0	0/1:0,0,0:0:0,0	0/1:0,0,0:0:0,0	1/1:57,9,0:3:0,3	1/1:109,69,0:23:0,23	0/1:0,0,0:0:0,0	0/0:0,3,23:1:1,0	0/1:0,0,0:0:0,0	0/1:0,0,0:0:0,0	1/1:97,24,0:8:0,8
SL4.0ch00	394722	.	T	A	198.672	.	DP=40;VDB=3.75937e-20;SGB=25.2343;RPB=0.000573694;MQB=0.812762;MQSB=0.812762;BQB=0.993565;MQ0F=0;AF1=0.513784;G3=0.623266,0.000242398,0.376491;HWE=0.0291931;AC1=28;DP4=6,0,0,34;MQ=23;FQ=73.8021;PV4=2.60527e-07,0.340018,0.00761705,0	GT:PL:DP:AD	0/1:0,0,0:0:0,0	0/1:0,0,0:0:0,0	0/1:0,0,0:0:0,0	0/1:0,0,0:0:0,0	0/0:0,3,23:1:1,0	0/1:0,0,0:0:0,0	0/1:0,0,0:0:0,0	0/0:0,3,23:1:1,0	0/1:0,0,0:0:0,0	0/1:0,0,0:0:0,0	0/0:0,3,23:1:1,0	0/1:0,0,0:0:0,0	0/1:0,0,0:0:0,0	0/0:0,6,43:2:2,0	0/1:0,0,0:0:0,0	0/1:0,0,0:0:0,0	0/1:0,0,0:0:0,0	0/1:0,0,0:0:0,0	0/1:0,0,0:0:0,0	0/1:0,0,0:0:0,0	1/1:57,9,0:3:0,3	1/1:109,69,0:23:0,23	0/1:0,0,0:0:0,0	0/0:0,3,23:1:1,0	0/1:0,0,0:0:0,0	0/1:0,0,0:0:0,0	1/1:97,24,0:8:0,8
SL4.0ch00	394723	.	G	T	198.672	.	DP=40;VDB=3.75937e-20;SGB=25.2343;RPB=0.000573694;MQB=0.812762;MQSB=0.812762;BQB=0.974506;MQ0F=0;AF1=0.513784;G3=0.623266,0.000242398,0.376491;HWE=0.0291931;AC1=28;DP4=6,0,0,34;MQ=23;FQ=73.8021;PV4=2.60527e-07,0.277068,0.00761705,0	GT:PL:DP:AD	0/1:0,0,0:0:0,0	0/1:0,0,0:0:0,0	0/1:0,0,0:0:0,0	0/1:0,0,0:0:0,0	0/0:0,3,23:1:1,0	0/1:0,0,0:0:0,0	0/1:0,0,0:0:0,0	0/0:0,3,23:1:1,0	0/1:0,0,0:0:0,0	0/1:0,0,0:0:0,0	0/0:0,3,23:1:1,0	0/1:0,0,0:0:0,0	0/1:0,0,0:0:0,0	0/0:0,6,43:2:2,0	0/1:0,0,0:0:0,0	0/1:0,0,0:0:0,0	0/1:0,0,0:0:0,0	0/1:0,0,0:0:0,0	0/1:0,0,0:0:0,0	0/1:0,0,0:0:0,0	1/1:57,9,0:3:0,3	1/1:109,69,0:23:0,23	0/1:0,0,0:0:0,0	0/0:0,3,23:1:1,0	0/1:0,0,0:0:0,0	0/1:0,0,0:0:0,0	1/1:97,24,0:8:0,8
SL4.0ch00	394725	.	C	T	198.672	.	DP=40;VDB=3.75937e-20;SGB=25.2343;RPB=0.000573694;MQB=0.812762;MQSB=0.812762;BQB=0.974506;MQ0F=0;AF1=0.513784;G3=0.623266,0.000242398,0.376491;HWE=0.0291931;AC1=28;DP4=6,0,0,34;MQ=23;FQ=73.8021;PV4=2.60527e-07,0.277068,0.00761705,0	GT:PL:DP:AD	0/1:0,0,0:0:0,0	0/1:0,0,0:0:0,0	0/1:0,0,0:0:0,0	0/1:0,0,0:0:0,0	0/0:0,3,23:1:1,0	0/1:0,0,0:0:0,0	0/1:0,0,0:0:0,0	0/0:0,3,23:1:1,0	0/1:0,0,0:0:0,0	0/1:0,0,0:0:0,0	0/0:0,3,23:1:1,0	0/1:0,0,0:0:0,0	0/1:0,0,0:0:0,0	0/0:0,6,43:2:2,0	0/1:0,0,0:0:0,0	0/1:0,0,0:0:0,0	0/1:0,0,0:0:0,0	0/1:0,0,0:0:0,0	0/1:0,0,0:0:0,0	0/1:0,0,0:0:0,0	1/1:57,9,0:3:0,3	1/1:109,69,0:23:0,23	0/1:0,0,0:0:0,0	0/0:0,3,23:1:1,0	0/1:0,0,0:0:0,0	0/1:0,0,0:0:0,0	1/1:97,24,0:8:0,8
SL4.0ch00	394732	.	T	C	198.672	.	DP=40;VDB=3.75937e-20;SGB=25.2343;RPB=0.000573694;MQB=0.812762;MQSB=0.812762;BQB=0.993565;MQ0F=0;AF1=0.513784;G3=0.623266,0.000242398,0.376491;HWE=0.0291931;AC1=28;DP4=6,0,0,34;MQ=23;FQ=73.8021;PV4=2.60527e-07,0.340018,0.00761705,0	GT:PL:DP:AD	0/1:0,0,0:0:0,0	0/1:0,0,0:0:0,0	0/1:0,0,0:0:0,0	0/1:0,0,0:0:0,0	0/0:0,3,23:1:1,0	0/1:0,0,0:0:0,0	0/1:0,0,0:0:0,0	0/0:0,3,23:1:1,0	0/1:0,0,0:0:0,0	0/1:0,0,0:0:0,0	0/0:0,3,23:1:1,0	0/1:0,0,0:0:0,0	0/1:0,0,0:0:0,0	0/0:0,6,43:2:2,0	0/1:0,0,0:0:0,0	0/1:0,0,0:0:0,0	0/1:0,0,0:0:0,0	0/1:0,0,0:0:0,0	0/1:0,0,0:0:0,0	0/1:0,0,0:0:0,0	1/1:57,9,0:3:0,3	1/1:109,69,0:23:0,23	0/1:0,0,0:0:0,0	0/0:0,3,23:1:1,0	0/1:0,0,0:0:0,0	0/1:0,0,0:0:0,0	1/1:97,24,0:8:0,8
SL4.0ch00	394782	.	G	A	23.143	.	DP=12;VDB=0.0249187;SGB=-0.0880034;RPB=0.28717;MQB=0.861511;MQSB=0.861511;BQB=0.861511;MQ0F=0;AF1=0.565236;AC1=31;DP4=3,0,0,3;MQ=23;FQ=22.0608;PV4=0.1,1,0.18695,1	GT:PL:DP:AD	0/1:0,0,0:0:0,0	0/1:0,0,0:0:0,0	0/1:0,0,0:0:0,0	0/1:0,0,0:0:0,0	0/1:23,3,0:1:0,1	0/1:0,0,0:0:0,0	0/1:0,0,0:0:0,0	0/1:23,3,0:1:0,1	0/1:0,0,0:0:0,0	0/1:0,0,0:0:0,0	0/0:0,3,23:1:1,0	0/1:0,0,0:0:0,0	0/1:0,0,0:0:0,0	0/0:0,6,43:2:2,0	0/1:0,0,0:0:0,0	0/1:0,0,0:0:0,0	0/1:0,0,0:0:0,0	0/1:0,0,0:0:0,0	0/1:0,0,0:0:0,0	0/1:0,0,0:0:0,0	0/1:0,0,0:0:0,0	0/1:0,0,0:0:0,0	0/1:0,0,0:0:0,0	0/1:23,3,0:1:0,1	0/1:0,0,0:0:0,0	0/1:0,0,0:0:0,0	0/1:0,0,0:0:0,0
SL4.0ch00	394818	.	C	T	84.7227	.	DP=68;VDB=1.83987e-13;SGB=10.1827;RPB=3.06101e-09;MQB=1.73931e-10;MQSB=0.232501;BQB=8.91275e-06;MQ0F=0;AF1=0.488093;G3=0.000159267,0.968041,0.0317993;HWE=0.00827661;AC1=26;DP4=22,6,40,0;MQ=21;FQ=87.6064;PV4=0.00344201,1.22148e-08,2.99842e-19,1.27909e-17	GT:PL:DP:AD	0/1:0,0,0:0:0,0	0/1:23,3,0:1:0,1	0/1:18,0,25:3:1,2	0/1:9,0,31:2:1,1	0/1:17,0,64:13:4,9	0/1:0,0,0:0:0,0	0/1:0,0,0:0:0,0	0/1:9,0,11:4:1,3	0/0:0,3,37:1:1,0	0/1:0,0,0:0:0,0	0/1:1,0,72:5:4,1	0/1:0,0,0:0:0,0	0/1:0,0,0:0:0,0	0/0:0,8,156:9:7,2	0/1:0,0,0:0:0,0	0/1:5,0,27:3:1,2	0/1:19,0,44:9:3,6	0/1:0,0,0:0:0,0	0/1:0,0,19:2:1,1	0/1:0,0,0:0:0,0	0/1:0,0,0:0:0,0	0/1:16,0,6:3:1,2	1/1:12,12,0:4:0,4	0/1:16,0,53:8:3,5	0/1:0,0,0:0:0,0	0/1:16,3,0:1:0,1	0/1:0,0,0:0:0,0
SL4.0ch00	394918	.	G	T	999	.	DP=91;VDB=1.81276e-06;SGB=1.58956;RPB=5.37927e-08;MQB=0.931031;MQSB=1;BQB=0.00044544;MQ0F=0;AF1=0.551292;G3=9.50256e-06,0.855753,0.144238;HWE=0.0162621;AC1=30;DP4=46,1,42,0;MQ=20;FQ=999;PV4=1,0.00109508,0.0608903,2.47203e-05	GT:PL:DP:AD	0/1:0,0,0:0:0,0	0/1:23,0,40:4:2,2	0/1:13,0,40:5:3,2	0/1:0,1,68:5:4,1	1/1:44,12,0:4:0,4	0/1:0,0,0:0:0,0	0/1:16,0,31:2:1,1	0/1:29,0,36:10:5,5	0/1:0,0,0:0:0,0	0/1:0,0,0:0:0,0	0/1:24,0,44:4:2,2	0/1:0,0,0:0:0,0	0/1:17,1,0:2:1,1	0/1:6,0,49:12:9,3	0/1:0,0,0:0:0,0	0/1:0,3,4:1:1,0	0/1:0,3,57:12:8,4	0/1:0,0,0:0:0,0	0/1:0,0,15:2:1,1	0/1:0,0,0:0:0,0	0/1:0,3,4:1:1,0	1/1:32,9,0:3:0,3	1/1:24,10,0:6:1,5	0/1:28,0,64:13:7,6	1/1:4,3,0:1:0,1	0/1:8,0,31:2:1,1	0/1:0,0,0:0:0,0
SL4.0ch00	394922	.	G	C	999	.	DP=89;VDB=4.26687e-05;SGB=2.18163;RPB=4.44678e-07;MQB=0.926995;MQSB=1;BQB=0.000675437;MQ0F=0;AF1=0.499002;G3=0.000889059,0.956015,0.0430959;HWE=0.0266087;AC1=27;DP4=48,1,38,0;MQ=20;FQ=999;PV4=1,0.00438308,0.0846584,5.47467e-07	GT:PL:DP:AD	0/1:0,0,0:0:0,0	0/1:23,0,40:4:2,2	0/1:13,0,40:5:3,2	0/1:0,0,67:5:4,1	0/1:28,3,0:3:1,2	0/1:0,0,0:0:0,0	0/1:16,0,31:2:1,1	0/1:41,0,36:10:5,5	0/1:0,0,0:0:0,0	0/1:0,0,0:0:0,0	0/1:22,0,44:4:2,2	0/1:0,0,0:0:0,0	0/1:17,1,0:2:1,1	0/0:0,5,56:12:10,2	0/1:0,0,0:0:0,0	0/0:0,3,4:1:1,0	0/0:0,3,77:12:8,4	0/1:0,0,0:0:0,0	0/0:0,6,24:2:2,0	0/1:0,0,0:0:0,0	0/0:0,3,4:1:1,0	1/1:34,9,0:3:0,3	1/1:23,8,0:5:1,4	0/1:29,0,63:13:6,7	0/1:4,3,0:1:0,1	0/1:10,0,31:2:1,1	0/1:0,0,0:0:0,0
SL4.0ch00	394957	.	T	C	114.927	.	DP=54;VDB=0.289324;SGB=7.06024;RPB=0.140347;MQB=0.00427682;BQB=0.869674;MQ0F=0;AF1=0.852452;AC1=46;DP4=4,0,50,0;MQ=12;FQ=49.2026;PV4=1,0.219636,2.61291e-23,0.00579679	GT:PL:DP:AD	1/1:0,0,0:0:0,0	0/1:2,0,31:2:1,1	1/1:16,9,0:3:0,3	0/1:3,0,25:3:1,2	1/1:0,0,0:0:0,0	1/1:0,0,0:0:0,0	0/1:0,1,32:2:1,1	1/1:12,15,0:5:0,5	1/1:0,0,0:0:0,0	1/1:0,0,0:0:0,0	1/1:23,15,0:5:0,5	1/1:0,0,0:0:0,0	1/1:10,6,0:2:0,2	1/1:33,18,0:6:0,6	1/1:0,0,0:0:0,0	1/1:0,0,0:0:0,0	1/1:17,15,0:5:0,5	1/1:16,9,0:3:0,3	1/1:4,3,0:1:0,1	1/1:0,0,0:0:0,0	1/1:7,6,0:2:0,2	1/1:0,0,0:0:0,0	1/1:10,6,0:2:0,2	1/1:16,21,0:7:0,7	1/1:10,6,0:2:0,2	0/1:3,0,28:3:1,2	1/1:8,3,0:1:0,1
SL4.0ch00	394968	.	G	A	114.927	.	DP=54;VDB=0.302457;SGB=7.06024;RPB=0.140347;MQB=0.00427682;BQB=0.803979;MQ0F=0;AF1=0.852452;AC1=46;DP4=4,0,50,0;MQ=12;FQ=49.2026;PV4=1,0.236974,2.61291e-23,0.00448336	GT:PL:DP:AD	1/1:0,0,0:0:0,0	0/1:2,0,31:2:1,1	1/1:16,9,0:3:0,3	0/1:3,0,25:3:1,2	1/1:0,0,0:0:0,0	1/1:0,0,0:0:0,0	0/1:0,1,32:2:1,1	1/1:12,15,0:5:0,5	1/1:0,0,0:0:0,0	1/1:0,0,0:0:0,0	1/1:23,15,0:5:0,5	1/1:0,0,0:0:0,0	1/1:10,6,0:2:0,2	1/1:33,18,0:6:0,6	1/1:0,0,0:0:0,0	1/1:0,0,0:0:0,0	1/1:17,15,0:5:0,5	1/1:16,9,0:3:0,3	1/1:4,3,0:1:0,1	1/1:0,0,0:0:0,0	1/1:7,6,0:2:0,2	1/1:0,0,0:0:0,0	1/1:10,6,0:2:0,2	1/1:16,21,0:7:0,7	1/1:10,6,0:2:0,2	0/1:3,0,28:3:1,2	1/1:8,3,0:1:0,1
SL4.0ch00	394980	.	T	A	103.179	.	DP=54;VDB=0.351815;SGB=8.38776;RPB=0.678495;MQB=0.112154;BQB=0.595377;MQ0F=0;AF1=0.836346;AC1=46;DP4=6,0,48,0;MQ=12;FQ=50.0029;PV4=1,0.0885165,1.29288e-09,0.343611	GT:PL:DP:AD	1/1:0,0,0:0:0,0	0/1:2,0,31:2:1,1	1/1:16,9,0:3:0,3	0/1:3,0,24:3:1,2	1/1:0,0,0:0:0,0	1/1:0,0,0:0:0,0	0/1:0,1,32:2:1,1	1/1:12,15,0:5:0,5	1/1:0,0,0:0:0,0	1/1:0,0,0:0:0,0	1/1:23,15,0:5:0,5	1/1:0,0,0:0:0,0	1/1:10,6,0:2:0,2	1/1:33,18,0:6:0,6	1/1:0,0,0:0:0,0	1/1:0,0,0:0:0,0	1/1:17,15,0:5:0,5	1/1:16,9,0:3:0,3	1/1:4,3,0:1:0,1	1/1:0,0,0:0:0,0	1/1:0,6,7:2:2,0	1/1:0,0,0:0:0,0	1/1:10,6,0:2:0,2	1/1:16,21,0:7:0,7	1/1:10,6,0:2:0,2	0/1:3,0,28:3:1,2	1/1:8,3,0:1:0,1
SL4.0ch00	394995	.	T	G	105.02	.	DP=53;VDB=0.236714;SGB=6.47964;RPB=0.169013;MQB=0.00432024;BQB=0.939413;MQ0F=0;AF1=0.852285;AC1=46;DP4=4,0,49,0;MQ=12;FQ=45.2917;PV4=1,0.452821,6.15817e-23,1	GT:PL:DP:AD	1/1:0,0,0:0:0,0	0/1:2,0,31:2:1,1	1/1:16,9,0:3:0,3	0/1:3,0,25:3:1,2	1/1:0,0,0:0:0,0	1/1:0,0,0:0:0,0	0/1:0,1,32:2:1,1	1/1:12,15,0:5:0,5	1/1:0,0,0:0:0,0	1/1:0,0,0:0:0,0	1/1:23,15,0:5:0,5	1/1:0,0,0:0:0,0	1/1:10,6,0:2:0,2	1/1:24,18,0:6:0,6	1/1:0,0,0:0:0,0	1/1:0,0,0:0:0,0	1/1:16,12,0:4:0,4	1/1:16,9,0:3:0,3	1/1:4,3,0:1:0,1	1/1:0,0,0:0:0,0	1/1:7,6,0:2:0,2	1/1:0,0,0:0:0,0	1/1:10,6,0:2:0,2	1/1:16,21,0:7:0,7	1/1:10,6,0:2:0,2	0/1:3,0,24:3:1,2	1/1:8,3,0:1:0,1
SL4.0ch00	395044	.	T	C	126.547	.	DP=33;VDB=5.1671e-16;SGB=0.848178;MQ0F=0;AF1=1;AC1=54;DP4=0,0,33,0;MQ=6;FQ=-30.4798	GT:PL:DP:AD	1/1:0,0,0:0:0,0	1/1:8,3,0:1:0,1	1/1:14,6,0:2:0,2	1/1:8,3,0:1:0,1	1/1:0,0,0:0:0,0	1/1:0,0,0:0:0,0	1/1:4,3,0:1:0,1	1/1:7,6,0:2:0,2	1/1:0,0,0:0:0,0	1/1:0,0,0:0:0,0	1/1:23,15,0:5:0,5	1/1:0,0,0:0:0,0	1/1:8,3,0:1:0,1	1/1:0,0,0:0:0,0	1/1:0,0,0:0:0,0	1/1:0,0,0:0:0,0	1/1:14,6,0:2:0,2	1/1:16,9,0:3:0,3	1/1:4,3,0:1:0,1	1/1:0,0,0:0:0,0	1/1:7,6,0:2:0,2	1/1:4,3,0:1:0,1	1/1:8,3,0:1:0,1	1/1:17,15,0:5:0,5	1/1:10,6,0:2:0,2	1/1:10,6,0:2:0,2	1/1:8,3,0:1:0,1
SL4.0ch00	395058	.	T	G	126.547	.	DP=33;VDB=5.1671e-16;SGB=0.848178;MQ0F=0;AF1=1;AC1=54;DP4=0,0,33,0;MQ=6;FQ=-30.4798	GT:PL:DP:AD	1/1:0,0,0:0:0,0	1/1:8,3,0:1:0,1	1/1:14,6,0:2:0,2	1/1:8,3,0:1:0,1	1/1:0,0,0:0:0,0	1/1:0,0,0:0:0,0	1/1:4,3,0:1:0,1	1/1:7,6,0:2:0,2	1/1:0,0,0:0:0,0	1/1:0,0,0:0:0,0	1/1:23,15,0:5:0,5	1/1:0,0,0:0:0,0	1/1:8,3,0:1:0,1	1/1:0,0,0:0:0,0	1/1:0,0,0:0:0,0	1/1:0,0,0:0:0,0	1/1:14,6,0:2:0,2	1/1:16,9,0:3:0,3	1/1:4,3,0:1:0,1	1/1:0,0,0:0:0,0	1/1:7,6,0:2:0,2	1/1:4,3,0:1:0,1	1/1:8,3,0:1:0,1	1/1:17,15,0:5:0,5	1/1:10,6,0:2:0,2	1/1:10,6,0:2:0,2	1/1:8,3,0:1:0,1
SL4.0ch00	395065	.	A	T	148.764	.	DP=29;VDB=5.43544e-15;SGB=2.27691;RPB=0.0796602;MQB=0.022217;MQSB=0.00697434;BQB=1;MQ0F=0;AF1=1;AC1=54;DP4=4,1,0,23;MQ=11;FQ=-28.4647;PV4=0.0002442,1,1,0.0110572	GT:PL:DP:AD	1/1:0,0,0:0:0,0	1/1:23,3,0:1:0,1	1/1:21,3,0:3:1,2	1/1:15,3,0:1:0,1	1/1:25,6,0:2:0,2	1/1:0,0,0:0:0,0	1/1:0,0,0:0:0,0	1/1:18,6,0:2:0,2	1/1:0,0,0:0:0,0	1/1:0,0,0:0:0,0	1/1:16,3,0:1:0,1	1/1:0,0,0:0:0,0	1/1:0,0,0:0:0,0	1/1:0,0,0:0:0,0	1/1:0,0,0:0:0,0	1/1:0,0,0:0:0,0	1/1:18,9,0:3:0,3	1/1:0,0,0:0:0,0	1/1:5,3,0:1:0,1	1/1:0,0,0:0:0,0	1/1:0,0,0:0:0,0	1/1:19,3,0:3:1,2	1/1:5,5,0:6:2,4	1/1:9,1,0:4:1,3	1/1:0,0,0:0:0,0	1/1:16,3,0:1:0,1	1/1:0,0,0:0:0,0
SL4.0ch00	395066	.	C	T	999	.	DP=30;VDB=5.16848e-15;SGB=2.80544;RPB=0.0482813;MQB=0.00697434;MQSB=0.00697434;BQB=0.232958;MQ0F=0;AF1=1;AC1=54;DP4=4,0,0,24;MQ=11;FQ=-28.8007;PV4=4.884e-05,0.0800215,1,0.00456892	GT:PL:DP:AD	1/1:0,0,0:0:0,0	1/1:23,3,0:1:0,1	1/1:21,3,0:3:1,2	1/1:15,3,0:1:0,1	1/1:26,6,0:2:0,2	1/1:0,0,0:0:0,0	1/1:0,0,0:0:0,0	1/1:18,6,0:2:0,2	1/1:0,0,0:0:0,0	1/1:0,0,0:0:0,0	1/1:16,3,0:1:0,1	1/1:0,0,0:0:0,0	1/1:0,0,0:0:0,0	1/1:0,0,0:0:0,0	1/1:0,0,0:0:0,0	1/1:0,0,0:0:0,0	1/1:19,9,0:3:0,3	1/1:0,0,0:0:0,0	1/1:5,3,0:1:0,1	1/1:0,0,0:0:0,0	1/1:0,0,0:0:0,0	1/1:19,3,0:3:1,2	1/1:5,5,0:6:2,4	1/1:25,12,0:4:0,4	1/1:0,0,0:0:0,0	1/1:16,3,0:1:0,1	1/1:0,0,0:0:0,0
SL4.0ch00	395081	.	C	G	50.4952	.	DP=86;VDB=3.38757e-15;SGB=1.89885;RPB=2.60744e-06;MQB=6.05706e-06;MQSB=0.00399062;BQB=0.0531349;MQ0F=0;AF1=0.453118;G3=2.78755e-05,0.999971,8.16894e-07;HWE=0.000999844;AC1=25;DP4=4,28,0,30;MQ=24;FQ=53.0763;PV4=0.113589,1,1.52369e-10,1	GT:PL:DP:AD	0/1:0,0,0:0:0,0	0/1:14,0,39:3:2,1	0/1:10,0,53:6:4,2	0/1:9,0,27:2:1,1	0/1:16,0,7:5:1,4	0/1:0,0,0:0:0,0	0/0:0,3,36:1:1,0	0/1:8,0,44:4:2,2	0/0:0,3,22:1:1,0	0/1:0,0,0:0:0,0	0/1:7,0,55:3:2,1	0/1:0,0,0:0:0,0	0/1:0,0,0:0:0,0	0/0:0,3,85:7:5,2	0/1:0,0,0:0:0,0	0/1:5,0,30:2:1,1	0/1:3,0,59:7:4,3	0/1:0,0,0:0:0,0	0/1:5,3,0:1:0,1	0/1:0,0,0:0:0,0	0/1:0,0,0:0:0,0	0/1:19,3,0:3:1,2	1/1:5,5,0:6:2,4	0/1:15,0,62:9:4,5	0/1:0,0,0:0:0,0	0/1:10,0,27:2:1,1	0/1:0,0,0:0:0,0
SL4.0ch00	395119	.	C	T	82.165	.	DP=104;VDB=1.13228e-08;SGB=8.25626;RPB=0.0339666;MQB=0.000488532;MQSB=0.00419856;BQB=0.322288;MQ0F=0;AF1=0.309275;AC1=17;DP4=4,60,0,37;MQ=23;FQ=83.7592;PV4=0.293589,0.00495252,6.06993e-07,1	GT:PL:DP:AD	0/0:0,0,0:0:0,0	0/1:30,0,40:4:2,2	0/1:10,0,64:6:4,2	0/0:0,12,98:4:4,0	0/1:26,0,55:13:5,8	0/0:0,0,0:0:0,0	0/0:0,6,55:2:2,0	0/1:25,0,58:8:4,4	0/0:0,3,37:1:1,0	0/0:0,0,0:0:0,0	0/1:4,0,89:6:5,1	0/0:0,0,0:0:0,0	0/1:22,3,0:1:0,1	0/0:0,3,129:11:9,2	0/0:0,0,0:0:0,0	0/1:2,0,30:3:2,1	0/0:0,2,98:9:6,3	0/0:0,0,0:0:0,0	0/0:0,3,36:3:2,1	0/0:0,0,0:0:0,0	0/0:0,6,7:2:2,0	0/0:0,15,42:5:5,0	1/1:21,7,0:7:2,5	0/1:25,0,89:13:7,6	0/1:4,3,0:1:0,1	0/0:0,6,46:2:2,0	0/0:0,0,0:0:0,0
SL4.0ch00	395123	.	A	C	999	.	DP=104;VDB=1.01401e-14;SGB=10.855;RPB=7.75145e-06;MQB=1.55888e-13;MQSB=0.00419856;BQB=0.0796434;MQ0F=0;AF1=0.564072;G3=3.56676e-06,0.862313,0.137683;HWE=0.00335736;AC1=31;DP4=0,39,4,58;MQ=23;FQ=999;PV4=0.156774,1,2.13007e-24,0.141234	GT:PL:DP:AD	0/1:0,0,0:0:0,0	0/1:30,0,40:4:2,2	0/1:14,0,61:6:3,3	0/1:3,0,68:4:3,1	0/1:27,0,8:13:3,10	0/1:0,0,0:0:0,0	0/1:16,0,31:2:1,1	0/1:44,0,23:8:2,6	0/1:0,3,37:1:1,0	0/1:0,0,0:0:0,0	0/1:18,0,77:6:4,2	0/1:0,0,0:0:0,0	1/1:22,3,0:1:0,1	0/1:26,0,81:11:6,5	0/1:0,0,0:0:0,0	0/1:5,0,5:3:1,2	0/1:9,0,91:9:5,4	0/1:0,0,0:0:0,0	0/1:0,3,26:3:2,1	0/1:0,0,0:0:0,0	1/1:7,6,0:2:0,2	1/1:37,12,0:5:0,4	1/1:38,21,0:7:0,7	0/1:35,0,79:13:5,8	1/1:4,3,0:1:0,1	0/1:10,0,31:2:1,1	0/1:0,0,0:0:0,0
SL4.0ch00	395126	.	C	T	90.7831	.	DP=104;VDB=1.85372e-09;SGB=8.68703;RPB=0.0625141;MQB=6.0191e-05;MQSB=0.00419856;BQB=0.179522;MQ0F=0;AF1=0.362571;G3=0.20633,0.793669,1.57688e-06;HWE=0.0420213;AC1=20;DP4=3,57,1,40;MQ=23;FQ=92.724;PV4=0.64452,0.00441506,3.18102e-08,1	GT:PL:DP:AD	0/1:0,0,0:0:0,0	0/1:30,0,40:4:2,2	0/1:10,0,58:6:4,2	0/0:0,12,94:4:4,0	0/1:26,0,54:13:5,8	0/1:0,0,0:0:0,0	0/0:0,6,55:2:2,0	0/1:25,0,58:8:4,4	0/0:0,3,37:1:1,0	0/1:0,0,0:0:0,0	0/1:4,0,83:6:5,1	0/1:0,0,0:0:0,0	0/1:22,3,0:1:0,1	0/1:2,0,114:11:8,3	0/1:0,0,0:0:0,0	0/1:2,0,30:3:2,1	0/0:0,2,98:9:6,3	0/1:0,0,0:0:0,0	0/0:0,3,36:3:2,1	0/1:0,0,0:0:0,0	0/0:0,6,7:2:2,0	0/1:21,0,4:5:2,3	1/1:21,7,0:7:2,5	0/1:10,0,89:13:7,6	0/1:4,3,0:1:0,1	0/0:0,6,50:2:2,0	0/1:0,0,0:0:0,0
SL4.0ch00	395179	.	C	T	57.7894	.	DP=70;VDB=5.03764e-13;SGB=0.262194;RPB=0.500507;MQB=0.00360611;MQSB=1;BQB=1;MQ0F=0;AF1=0.278796;AC1=15;DP4=1,49,0,20;MQ=26;FQ=59.2001;PV4=1,1,0.000110555,0.265506	GT:PL:DP:AD	0/0:0,0,0:0:0,0	0/1:14,0,43:3:2,1	0/0:0,12,76:4:4,0	0/0:0,9,90:3:3,0	0/1:25,0,53:9:3,6	0/0:0,0,0:0:0,0	0/0:0,6,55:2:2,0	0/1:27,0,54:6:3,3	0/0:0,3,37:1:1,0	0/0:0,0,0:0:0,0	0/1:7,0,85:5:4,1	0/0:0,0,0:0:0,0	0/1:22,3,0:1:0,1	0/0:0,4,131:9:8,1	0/0:0,0,0:0:0,0	0/0:0,3,36:1:1,0	0/0:0,4,99:6:5,1	0/0:0,0,0:0:0,0	0/0:0,6,42:2:2,0	0/0:0,0,0:0:0,0	0/0:0,6,7:2:2,0	0/1:6,0,9:3:2,1	0/1:14,0,0:3:2,1	0/1:21,0,90:8:5,3	0/0:4,3,0:1:0,1	0/0:0,3,37:1:1,0	0/0:0,0,0:0:0,0
SL4.0ch00	395183	.	A	G	129.38	.	DP=70;VDB=6.83474e-18;SGB=2.15626;RPB=0.98101;MQB=8.68423e-08;MQSB=1;BQB=0.938586;MQ0F=0;AF1=0.439703;AC1=24;DP4=1,39,0,30;MQ=26;FQ=131.877;PV4=1,1,8.70887e-13,0.195193	GT:PL:DP:AD	0/1:0,0,0:0:0,0	0/1:14,0,43:3:2,1	0/0:0,5,71:4:3,1	0/0:0,9,90:3:3,0	0/1:25,0,53:9:3,6	0/1:0,0,0:0:0,0	0/1:16,0,31:2:1,1	0/1:41,0,38:6:2,4	0/0:0,3,37:1:1,0	0/1:0,0,0:0:0,0	0/1:7,0,85:5:4,1	0/1:0,0,0:0:0,0	0/1:22,3,0:1:0,1	0/1:15,0,122:9:7,2	0/1:0,0,0:0:0,0	0/0:0,3,36:1:1,0	0/0:0,4,99:6:5,1	0/1:0,0,0:0:0,0	0/0:0,6,42:2:2,0	0/1:0,0,0:0:0,0	1/1:7,6,0:2:0,2	1/1:28,9,0:3:0,3	1/1:26,9,0:3:0,3	0/1:21,0,90:8:5,3	0/1:4,3,0:1:0,1	0/0:0,3,37:1:1,0	0/1:0,0,0:0:0,0
SL4.0ch00	395195	.	T	G	999	.	DP=57;VDB=6.77284e-38;SGB=12.9025;MQSB=1;MQ0F=0;AF1=1;AC1=54;DP4=0,0,1,55;MQ=10;FQ=-31.0587	GT:PL:DP:AD	1/1:0,0,0:0:0,0	1/1:8,3,0:1:0,1	1/1:16,9,0:3:0,3	1/1:30,9,0:3:0,3	1/1:0,0,0:0:0,0	1/1:0,0,0:0:0,0	1/1:4,3,0:1:0,1	1/1:12,15,0:5:0,5	1/1:0,0,0:0:0,0	1/1:0,0,0:0:0,0	1/1:38,18,0:6:0,6	1/1:0,0,0:0:0,0	1/1:10,6,0:2:0,2	1/1:54,24,0:8:0,8	1/1:0,0,0:0:0,0	1/1:0,0,0:0:0,0	1/1:54,24,0:8:0,8	1/1:16,9,0:3:0,3	1/1:4,3,0:1:0,1	1/1:0,0,0:0:0,0	1/1:0,0,0:0:0,0	1/1:0,0,0:0:0,0	1/1:10,6,0:2:0,2	1/1:31,24,0:8:0,8	1/1:10,6,0:2:0,2	1/1:10,6,0:2:0,2	1/1:8,3,0:1:0,1
SL4.0ch00	395197	.	T	G	999	.	DP=57;VDB=8.66951e-38;SGB=12.9025;MQSB=1;MQ0F=0;AF1=1;AC1=54;DP4=0,0,1,55;MQ=10;FQ=-31.0587	GT:PL:DP:AD	1/1:0,0,0:0:0,0	1/1:8,3,0:1:0,1	1/1:16,9,0:3:0,3	1/1:30,9,0:3:0,3	1/1:0,0,0:0:0,0	1/1:0,0,0:0:0,0	1/1:4,3,0:1:0,1	1/1:12,15,0:5:0,5	1/1:0,0,0:0:0,0	1/1:0,0,0:0:0,0	1/1:38,18,0:6:0,6	1/1:0,0,0:0:0,0	1/1:10,6,0:2:0,2	1/1:54,24,0:8:0,8	1/1:0,0,0:0:0,0	1/1:0,0,0:0:0,0	1/1:54,24,0:8:0,8	1/1:16,9,0:3:0,3	1/1:4,3,0:1:0,1	1/1:0,0,0:0:0,0	1/1:0,0,0:0:0,0	1/1:0,0,0:0:0,0	1/1:10,6,0:2:0,2	1/1:31,24,0:8:0,8	1/1:10,6,0:2:0,2	1/1:10,6,0:2:0,2	1/1:8,3,0:1:0,1
SL4.0ch00	395200	.	G	A	999	.	DP=57;VDB=1.4013e-45;SGB=11.4869;RPB=1;MQB=1;BQB=1;MQ0F=0;AF1=1;AC1=54;DP4=0,1,0,54;MQ=10;FQ=-31.0006;PV4=1,1,0.165103,1	GT:PL:DP:AD	1/1:0,0,0:0:0,0	1/1:8,3,0:1:0,1	1/1:16,9,0:3:0,3	1/1:30,9,0:3:0,3	1/1:0,0,0:0:0,0	1/1:0,0,0:0:0,0	1/1:4,3,0:1:0,1	1/1:12,15,0:5:0,5	1/1:0,0,0:0:0,0	1/1:0,0,0:0:0,0	1/1:38,18,0:6:0,6	1/1:0,0,0:0:0,0	1/1:10,6,0:2:0,2	1/1:47,21,0:7:0,7	1/1:0,0,0:0:0,0	1/1:0,0,0:0:0,0	1/1:38,9,0:8:1,7	1/1:16,9,0:3:0,3	1/1:4,3,0:1:0,1	1/1:0,0,0:0:0,0	1/1:0,0,0:0:0,0	1/1:0,0,0:0:0,0	1/1:10,6,0:2:0,2	1/1:31,24,0:8:0,8	1/1:10,6,0:2:0,2	1/1:10,6,0:2:0,2	1/1:8,3,0:1:0,1
SL4.0ch00	395201	.	T	G	999	.	DP=57;VDB=1.4013e-45;SGB=12.1934;RPB=1;MQB=1;MQSB=1;BQB=1;MQ0F=0;AF1=1;AC1=54;DP4=1,0,0,55;MQ=10;FQ=-31.0459;PV4=0.0178571,1,1,6.02707e-23	GT:PL:DP:AD	1/1:0,0,0:0:0,0	1/1:8,3,0:1:0,1	1/1:16,9,0:3:0,3	1/1:30,9,0:3:0,3	1/1:0,0,0:0:0,0	1/1:0,0,0:0:0,0	1/1:4,3,0:1:0,1	1/1:12,15,0:5:0,5	1/1:0,0,0:0:0,0	1/1:0,0,0:0:0,0	1/1:38,18,0:6:0,6	1/1:0,0,0:0:0,0	1/1:10,6,0:2:0,2	1/1:43,15,0:8:1,7	1/1:0,0,0:0:0,0	1/1:0,0,0:0:0,0	1/1:54,24,0:8:0,8	1/1:16,9,0:3:0,3	1/1:4,3,0:1:0,1	1/1:0,0,0:0:0,0	1/1:0,0,0:0:0,0	1/1:0,0,0:0:0,0	1/1:10,6,0:2:0,2	1/1:31,24,0:8:0,8	1/1:10,6,0:2:0,2	1/1:10,6,0:2:0,2	1/1:8,3,0:1:0,1
SL4.0ch00	395226	.	G	A	999	.	DP=57;VDB=1.03696e-43;SGB=13.6419;MQ0F=0;AF1=1;AC1=54;DP4=0,0,0,57;MQ=10;FQ=-31.0596	GT:PL:DP:AD	1/1:0,0,0:0:0,0	1/1:8,3,0:1:0,1	1/1:16,9,0:3:0,3	1/1:30,9,0:3:0,3	1/1:0,0,0:0:0,0	1/1:0,0,0:0:0,0	1/1:4,3,0:1:0,1	1/1:12,15,0:5:0,5	1/1:0,0,0:0:0,0	1/1:0,0,0:0:0,0	1/1:38,18,0:6:0,6	1/1:0,0,0:0:0,0	1/1:10,6,0:2:0,2	1/1:45,27,0:9:0,9	1/1:0,0,0:0:0,0	1/1:0,0,0:0:0,0	1/1:45,24,0:8:0,8	1/1:16,9,0:3:0,3	1/1:4,3,0:1:0,1	1/1:0,0,0:0:0,0	1/1:0,0,0:0:0,0	1/1:0,0,0:0:0,0	1/1:10,6,0:2:0,2	1/1:31,24,0:8:0,8	1/1:10,6,0:2:0,2	1/1:10,6,0:2:0,2	1/1:8,3,0:1:0,1
SL4.0ch00	395232	.	C	T	999	.	DP=57;VDB=5.1848e-44;SGB=13.6419;MQ0F=0;AF1=1;AC1=54;DP4=0,0,0,57;MQ=10;FQ=-31.0596	GT:PL:DP:AD	1/1:0,0,0:0:0,0	1/1:8,3,0:1:0,1	1/1:16,9,0:3:0,3	1/1:30,9,0:3:0,3	1/1:0,0,0:0:0,0	1/1:0,0,0:0:0,0	1/1:4,3,0:1:0,1	1/1:12,15,0:5:0,5	1/1:0,0,0:0:0,0	1/1:0,0,0:0:0,0	1/1:38,18,0:6:0,6	1/1:0,0,0:0:0,0	1/1:10,6,0:2:0,2	1/1:45,27,0:9:0,9	1/1:0,0,0:0:0,0	1/1:0,0,0:0:0,0	1/1:54,24,0:8:0,8	1/1:16,9,0:3:0,3	1/1:4,3,0:1:0,1	1/1:0,0,0:0:0,0	1/1:0,0,0:0:0,0	1/1:0,0,0:0:0,0	1/1:10,6,0:2:0,2	1/1:31,24,0:8:0,8	1/1:10,6,0:2:0,2	1/1:10,6,0:2:0,2	1/1:8,3,0:1:0,1
SL4.0ch00	395235	.	A	C	999	.	DP=57;VDB=4.06377e-44;SGB=13.6419;MQ0F=0;AF1=1;AC1=54;DP4=0,0,0,57;MQ=10;FQ=-31.0596	GT:PL:DP:AD	1/1:0,0,0:0:0,0	1/1:8,3,0:1:0,1	1/1:16,9,0:3:0,3	1/1:30,9,0:3:0,3	1/1:0,0,0:0:0,0	1/1:0,0,0:0:0,0	1/1:4,3,0:1:0,1	1/1:12,15,0:5:0,5	1/1:0,0,0:0:0,0	1/1:0,0,0:0:0,0	1/1:38,18,0:6:0,6	1/1:0,0,0:0:0,0	1/1:10,6,0:2:0,2	1/1:45,27,0:9:0,9	1/1:0,0,0:0:0,0	1/1:0,0,0:0:0,0	1/1:54,24,0:8:0,8	1/1:16,9,0:3:0,3	1/1:4,3,0:1:0,1	1/1:0,0,0:0:0,0	1/1:0,0,0:0:0,0	1/1:0,0,0:0:0,0	1/1:10,6,0:2:0,2	1/1:31,24,0:8:0,8	1/1:10,6,0:2:0,2	1/1:10,6,0:2:0,2	1/1:8,3,0:1:0,1
SL4.0ch00	395269	.	G	A	999	.	DP=57;VDB=1.4013e-45;SGB=13.6419;MQ0F=0;AF1=1;AC1=54;DP4=0,0,0,57;MQ=10;FQ=-31.0596	GT:PL:DP:AD	1/1:0,0,0:0:0,0	1/1:8,3,0:1:0,1	1/1:16,9,0:3:0,3	1/1:30,9,0:3:0,3	1/1:0,0,0:0:0,0	1/1:0,0,0:0:0,0	1/1:4,3,0:1:0,1	1/1:12,15,0:5:0,5	1/1:0,0,0:0:0,0	1/1:0,0,0:0:0,0	1/1:38,18,0:6:0,6	1/1:0,0,0:0:0,0	1/1:10,6,0:2:0,2	1/1:45,27,0:9:0,9	1/1:0,0,0:0:0,0	1/1:0,0,0:0:0,0	1/1:54,24,0:8:0,8	1/1:16,9,0:3:0,3	1/1:4,3,0:1:0,1	1/1:0,0,0:0:0,0	1/1:0,0,0:0:0,0	1/1:0,0,0:0:0,0	1/1:10,6,0:2:0,2	1/1:31,24,0:8:0,8	1/1:10,6,0:2:0,2	1/1:10,6,0:2:0,2	1/1:8,3,0:1:0,1
SL4.0ch00	396710	.	T	C	83.1786	.	DP=76;VDB=8.49811e-07;SGB=0.820171;RPB=0.262079;MQB=0.000258719;BQB=0.984507;MQ0F=0;AF1=0.105245;G3=0.862408,8.75071e-06,0.137583;HWE=0.00797408;AC1=5;DP4=66,0,10,0;MQ=38;FQ=83.6427;PV4=1,1,1.64062e-07,0.0347824	GT:PL:DP:AD	0/0:0,0,0:0:0,0	0/0:0,9,82:3:3,0	0/0:8,3,0:1:0,1	0/0:0,6,67:2:2,0	0/0:0,36,181:12:12,0	0/0:0,3,37:1:1,0	0/0:0,6,48:2:2,0	0/0:0,6,82:5:4,1	0/0:0,3,37:1:1,0	0/0:0,6,67:2:2,0	0/0:0,12,113:4:4,0	0/0:0,6,67:2:2,0	0/0:0,3,37:1:1,0	0/0:0,18,128:6:6,0	0/0:0,3,37:1:1,0	0/0:0,12,112:7:6,1	0/0:0,27,169:9:9,0	0/0:0,0,0:0:0,0	0/0:0,6,59:2:2,0	0/0:0,3,37:1:1,0	0/1:74,9,0:3:0,3	0/1:74,9,0:3:0,3	0/0:0,9,91:3:3,0	0/0:0,6,67:2:2,0	0/0:0,6,67:2:2,0	0/0:0,0,0:0:0,0	0/1:14,3,0:1:0,1
SL4.0ch00	396714	.	C	A	42.9312	.	DP=76;VDB=0.00231828;SGB=2.07531;RPB=0.118881;MQB=0.0791363;BQB=0.862102;MQ0F=0;AF1=0.0802618;AC1=4;DP4=71,0,5,0;MQ=38;FQ=43.2832;PV4=1,0.0843508,0.0538229,0.0884752	GT:PL:DP:AD	0/0:0,0,0:0:0,0	0/0:0,9,84:3:3,0	0/0:0,3,8:1:1,0	0/0:0,6,67:2:2,0	0/0:0,36,181:12:12,0	0/0:0,3,37:1:1,0	0/0:0,6,67:2:2,0	0/0:0,15,92:5:5,0	0/0:0,3,37:1:1,0	0/0:0,6,67:2:2,0	0/0:0,12,113:4:4,0	0/0:0,6,64:2:2,0	0/0:0,3,37:1:1,0	0/0:0,18,121:6:6,0	0/0:0,3,37:1:1,0	0/0:0,21,126:7:7,0	0/0:0,27,167:9:9,0	0/0:0,0,0:0:0,0	0/0:0,6,67:2:2,0	0/0:0,3,37:1:1,0	0/1:74,9,0:3:0,3	0/1:28,0,37:3:2,1	0/0:0,9,91:3:3,0	0/0:0,6,67:2:2,0	0/0:0,6,67:2:2,0	0/0:0,0,0:0:0,0	0/1:14,3,0:1:0,1
SL4.0ch00	396717	.	C	T	42.9312	.	DP=76;VDB=0.00231828;SGB=2.07531;RPB=0.118881;MQB=0.0791363;BQB=0.911882;MQ0F=0;AF1=0.0802618;AC1=4;DP4=71,0,5,0;MQ=38;FQ=43.2832;PV4=1,0.197393,0.0538229,0.0799503	GT:PL:DP:AD	0/0:0,0,0:0:0,0	0/0:0,9,84:3:3,0	0/0:0,3,8:1:1,0	0/0:0,6,67:2:2,0	0/0:0,36,181:12:12,0	0/0:0,3,37:1:1,0	0/0:0,6,67:2:2,0	0/0:0,15,92:5:5,0	0/0:0,3,37:1:1,0	0/0:0,6,67:2:2,0	0/0:0,12,113:4:4,0	0/0:0,6,67:2:2,0	0/0:0,3,37:1:1,0	0/0:0,18,126:6:6,0	0/0:0,3,37:1:1,0	0/0:0,21,126:7:7,0	0/0:0,27,168:9:9,0	0/0:0,0,0:0:0,0	0/0:0,6,64:2:2,0	0/0:0,3,37:1:1,0	0/1:74,9,0:3:0,3	0/1:28,0,37:3:2,1	0/0:0,9,91:3:3,0	0/0:0,6,64:2:2,0	0/0:0,6,67:2:2,0	0/0:0,0,0:0:0,0	0/1:14,3,0:1:0,1
SL4.0ch00	396722	.	G	T	42.9656	.	DP=76;VDB=0.000186402;SGB=-0.985193;RPB=0.716059;MQB=0.00506546;BQB=0.787312;MQ0F=0;AF1=0.080529;AC1=4;DP4=69,0,7,0;MQ=38;FQ=43.3188;PV4=1,1,2.66155e-05,0.0779444	GT:PL:DP:AD	0/0:0,0,0:0:0,0	0/0:0,9,84:3:3,0	0/0:0,3,8:1:1,0	0/0:0,6,64:2:2,0	0/0:0,36,181:12:12,0	0/0:0,3,37:1:1,0	0/0:0,6,67:2:2,0	0/0:0,12,88:5:4,0	0/0:0,3,37:1:1,0	0/0:0,6,67:2:2,0	0/0:0,12,110:4:4,0	0/0:0,6,64:2:2,0	0/0:0,3,37:1:1,0	0/0:0,15,113:6:5,0	0/0:0,3,37:1:1,0	0/0:0,21,122:7:7,0	0/0:0,27,162:9:9,0	0/0:0,0,0:0:0,0	0/0:0,6,67:2:2,0	0/0:0,3,37:1:1,0	0/1:74,9,0:3:0,3	0/1:28,0,37:3:2,1	0/0:0,9,89:3:3,0	0/0:0,6,67:2:2,0	0/0:0,6,59:2:2,0	0/0:0,0,0:0:0,0	0/1:14,3,0:1:0,1
SL4.0ch00	396772	.	G	T	107.813	.	DP=181;VDB=0.283671;SGB=-23.2561;RPB=0.755028;MQB=2.18392e-14;BQB=0.229078;MQ0F=0;AF1=0.0834817;AC1=4;DP4=151,0,30,0;MQ=37;FQ=108.181;PV4=1,1,1.0337e-38,0.288429	GT:PL:DP:AD	0/1:11,0,79:4:3,1	0/0:0,17,150:9:8,1	0/0:0,3,84:4:3,1	0/0:0,3,37:1:1,0	0/0:0,33,169:11:11,0	0/0:0,18,133:6:6,0	0/0:5,0,112:6:5,1	0/0:0,17,167:12:10,2	0/0:0,9,89:3:3,0	0/0:0,6,44:2:2,0	0/0:0,33,180:11:11,0	0/0:0,6,60:2:2,0	0/0:0,6,67:2:2,0	0/0:0,12,126:7:6,1	0/0:0,12,113:4:4,0	0/0:0,10,85:6:5,1	0/0:0,18,126:6:6,0	0/1:17,0,28:3:1,2	0/0:0,27,158:9:9,0	0/0:0,9,92:3:3,0	0/1:84,0,29:9:2,7	0/1:68,0,101:15:7,8	0/0:0,36,178:12:12,0	0/0:0,11,132:9:7,2	0/0:0,25,166:12:11,1	0/0:0,15,122:5:5,0	0/0:0,1,122:8:6,2
SL4.0ch00	396785	.	T	G	91.8209	.	DP=179;VDB=0.178818;SGB=-15.9401;RPB=0.538992;MQB=5.86195e-14;BQB=0.951556;MQ0F=0;AF1=0.0835235;AC1=4;DP4=150,0,29,0;MQ=38;FQ=92.1887;PV4=1,0.432138,2.69028e-37,1	GT:PL:DP:AD	0/1:11,0,79:4:3,1	0/0:0,17,152:9:8,1	0/0:0,3,77:4:3,1	0/0:0,3,33:1:1,0	0/0:0,33,169:11:11,0	0/0:0,18,139:6:6,0	0/0:5,0,114:6:5,1	0/0:0,17,167:12:10,2	0/0:0,9,76:3:3,0	0/0:0,6,55:2:2,0	0/0:0,33,180:11:11,0	0/0:0,6,55:2:2,0	0/0:0,6,67:2:2,0	0/0:0,18,138:6:6,0	0/0:0,12,99:4:4,0	0/0:0,8,75:5:4,1	0/0:0,18,110:6:6,0	0/1:17,0,28:3:1,2	0/0:0,27,165:9:9,0	0/0:0,9,92:3:3,0	0/1:68,0,29:9:2,7	0/1:68,0,101:15:7,8	0/0:0,36,175:12:12,0	0/0:0,11,134:9:7,2	0/0:0,25,167:12:11,1	0/0:0,15,127:5:5,0	0/0:0,1,124:8:6,2
SL4.0ch00	396801	.	G	T	39.366	.	DP=177;VDB=0.579238;SGB=9.22083;RPB=0.545015;MQB=0.0116267;BQB=0.0556182;MQ0F=0;AF1=0.0398772;AC1=2;DP4=168,0,9,0;MQ=37;FQ=39.5412;PV4=1,0.0134832,0.0267728,0.0614583	GT:PL:DP:AD	0/0:0,12,102:4:4,0	0/0:0,27,157:9:9,0	0/0:0,12,79:4:4,0	0/0:0,3,22:1:1,0	0/0:0,33,163:11:11,0	0/0:0,15,116:5:5,0	0/0:0,18,120:6:6,0	0/0:0,36,168:12:12,0	0/0:0,9,82:3:3,0	0/0:0,6,48:2:2,0	0/0:0,33,176:11:11,0	0/0:0,6,33:2:2,0	0/0:0,6,64:2:2,0	0/0:0,18,126:6:6,0	0/0:0,12,107:4:4,0	0/0:0,15,80:5:5,0	0/0:0,15,113:5:5,0	0/0:0,9,57:3:3,0	0/0:0,27,152:9:9,0	0/0:0,9,92:3:3,0	0/1:69,0,39:9:4,5	0/1:28,0,101:15:12,3	0/0:0,36,178:12:12,0	0/0:0,27,137:9:9,0	0/0:0,36,173:12:12,0	0/0:0,15,127:5:5,0	0/0:0,9,133:8:7,1
SL4.0ch00	396832	.	A	G	132.179	.	DP=122;VDB=6.85549e-11;SGB=3.69702;RPB=0.234907;MQB=3.07341e-09;MQSB=1;BQB=0.80184;MQ0F=0;AF1=0.174589;AC1=9;DP4=93,0,28,1;MQ=38;FQ=133.001;PV4=0.237705,0.11994,4.10842e-23,1	GT:PL:DP:AD	0/1:11,0,62:4:3,1	0/0:0,8,122:6:5,1	0/0:0,9,92:3:3,0	0/0:0,0,0:0:0,0	0/0:0,0,0:0:0,0	0/0:0,15,118:5:5,0	0/1:8,0,88:5:4,1	0/0:0,1,134:8:7,1	0/0:0,6,51:2:2,0	0/0:0,0,0:0:0,0	0/0:0,30,154:10:10,0	0/0:0,0,0:0:0,0	0/0:0,3,14:1:1,0	0/0:0,9,76:3:3,0	0/0:0,9,92:3:3,0	0/0:0,0,0:0:0,0	0/0:0,0,0:0:0,0	0/1:16,0,28:3:1,2	0/0:0,21,140:8:7,0	0/0:0,6,67:2:2,0	1/1:72,18,0:6:0,6	1/1:121,36,0:12:0,12	0/0:0,30,172:10:10,0	0/0:0,9,114:8:6,2	0/0:0,22,160:11:10,1	0/0:0,15,127:5:5,0	0/0:0,11,135:7:6,1
SL4.0ch00	396976	.	A	G	11.2589	.	DP=16;VDB=2.02372e-05;SGB=0.346341;RPB=0.740818;MQB=0.740818;BQB=0.875173;MQ0F=0;AF1=0.59021;AC1=32;DP4=6,0,8,0;MQ=19;FQ=14.7051;PV4=1,0.0574238,0.109773,1	GT:PL:DP:AD	0/1:0,0,0:0:0,0	0/1:0,0,0:0:0,0	0/1:0,0,0:0:0,0	0/1:4,3,0:1:0,1	0/1:0,0,0:0:0,0	0/0:0,3,4:1:1,0	0/1:0,0,0:0:0,0	0/1:0,0,0:0:0,0	0/1:0,0,0:0:0,0	0/1:0,0,0:0:0,0	0/1:0,0,0:0:0,0	0/0:0,3,33:1:1,0	0/0:0,3,36:1:1,0	0/1:0,0,0:0:0,0	0/1:0,0,0:0:0,0	0/1:0,0,0:0:0,0	0/1:0,0,0:0:0,0	0/1:4,3,0:1:0,1	0/1:0,0,0:0:0,0	0/1:0,0,0:0:0,0	1/1:27,6,0:2:0,2	0/1:21,3,0:1:0,1	0/1:0,0,0:0:0,0	0/1:0,0,0:0:0,0	0/0:0,3,4:1:1,0	1/1:7,6,0:2:0,2	0/1:6,0,30:3:2,1
SL4.0ch00	396990	.	A	G	112.317	.	DP=203;VDB=0.285541;SGB=-40.0391;RPB=0.117963;MQB=1.30971e-15;MQSB=4.92629e-07;BQB=0.973659;MQ0F=0;AF1=0.0943173;AC1=5;DP4=6,148,8,27;MQ=38;FQ=112.733;PV4=0.000860477,1,1.31952e-40,1	GT:PL:DP:AD	0/1:11,0,81:4:3,1	0/0:0,14,138:8:7,1	0/0:0,3,56:4:3,1	0/0:0,3,54:3:2,1	0/0:0,18,145:11:10,1	0/0:0,18,132:6:6,0	0/0:5,0,95:6:5,1	0/0:0,17,162:12:10,2	0/0:0,9,89:3:3,0	0/0:0,6,44:2:2,0	0/0:0,42,174:14:14,0	0/0:0,6,73:2:2,0	0/0:0,9,84:3:3,0	0/0:0,21,126:7:7,0	0/0:0,12,96:4:4,0	0/0:0,12,93:7:6,1	0/0:0,24,139:8:8,0	0/1:18,0,25:4:1,3	0/0:0,27,143:9:9,0	0/0:0,9,57:3:3,0	0/1:81,0,38:11:3,8	0/1:72,0,82:13:6,7	0/0:0,30,152:10:10,0	0/0:0,10,96:6:5,1	0/0:0,22,166:11:10,1	0/0:0,7,116:7:5,2	0/1:8,0,134:11:7,4
SL4.0ch00	397115	.	G	A	194.444	.	DP=250;VDB=2.20127e-15;SGB=42.4382;RPB=0.514675;MQB=0.999817;BQB=0.896101;MQ0F=0;AF1=0.0603861;AC1=3;DP4=221,0,29,0;MQ=25;FQ=194.715;PV4=1,0.298314,1,0.00725978	GT:PL:DP:AD	0/0:0,39,134:13:13,0	0/0:0,42,135:14:14,0	0/0:0,54,154:18:18,0	0/0:0,15,92:5:5,0	0/0:0,9,82:3:3,0	0/0:0,36,155:12:12,0	0/0:0,42,129:14:14,0	0/0:0,39,118:14:13,0	0/0:0,24,107:8:8,0	0/0:0,9,61:3:3,0	0/0:0,30,125:10:10,0	0/0:0,12,88:4:4,0	0/0:0,15,124:5:5,0	0/0:0,6,48:2:2,0	0/0:0,18,90:6:6,0	0/0:0,6,39:2:2,0	0/0:0,33,116:11:11,0	0/0:0,9,60:3:3,0	0/0:0,15,90:5:5,0	0/0:0,6,29:2:2,0	0/1:112,5,0:14:4,10	0/1:113,0,31:29:15,14	0/0:0,42,121:14:14,0	0/0:0,45,124:15:15,0	0/0:0,27,114:9:9,0	0/0:0,15,82:5:5,0	0/1:43,0,38:10:6,4
SL4.0ch00	397134	.	T	C	192.236	.	DP=250;VDB=1.6164e-41;SGB=-1.91463;RPB=0.998645;MQB=4.04453e-07;BQB=0.988036;MQ0F=0;AF1=0.0906692;G3=0.884424,0.0428307,0.0727457;HWE=0.00848017;AC1=5;DP4=196,0,54,0;MQ=25;FQ=192.646;PV4=1,1,4.01048e-08,1	GT:PL:DP:AD	0/0:0,39,132:13:13,0	0/0:0,31,134:14:13,1	0/0:0,54,153:18:18,0	0/0:0,8,87:5:4,1	0/0:0,9,76:3:3,0	0/0:0,16,151:12:9,2	0/0:0,31,128:14:13,1	0/0:0,42,121:14:14,0	0/0:0,21,104:8:7,0	0/0:0,9,61:3:3,0	0/0:0,30,125:10:10,0	0/0:0,12,88:4:4,0	0/0:0,15,124:5:5,0	0/0:0,6,48:2:2,0	0/0:0,18,90:6:6,0	0/0:0,1,32:2:1,1	0/0:0,23,111:11:10,1	0/0:0,3,62:3:2,1	0/0:0,15,90:5:5,0	0/0:0,6,29:2:2,0	1/1:127,31,0:14:1,13	0/1:114,12,0:29:6,23	0/0:0,42,123:14:14,0	0/0:0,25,115:15:13,2	0/0:0,27,114:9:9,0	0/0:0,8,77:5:4,1	0/1:44,0,38:10:5,5
SL4.0ch00	397299	.	T	C	27.5047	.	DP=16;VDB=3.49678e-11;SGB=-1.80829;MQSB=1;MQ0F=0;AF1=1;AC1=54;DP4=0,0,1,15;MQ=3;FQ=-28.7342	GT:PL:DP:AD	1/1:0,0,0:0:0,0	1/1:4,3,0:1:0,1	1/1:0,0,0:0:0,0	1/1:4,3,0:1:0,1	1/1:0,0,0:0:0,0	1/1:4,3,0:1:0,1	1/1:4,3,0:1:0,1	1/1:0,0,0:0:0,0	1/1:4,3,0:1:0,1	1/1:0,0,0:0:0,0	1/1:0,0,0:0:0,0	1/1:4,3,0:1:0,1	1/1:0,0,0:0:0,0	1/1:0,0,0:0:0,0	1/1:0,0,0:0:0,0	1/1:0,0,0:0:0,0	1/1:0,0,0:0:0,0	1/1:4,3,0:1:0,1	1/1:0,0,0:0:0,0	1/1:4,3,0:1:0,1	1/1:11,3,0:1:0,1	1/1:0,0,0:0:0,0	1/1:7,6,0:2:0,2	1/1:4,3,0:1:0,1	1/1:4,3,0:1:0,1	1/1:7,6,0:2:0,2	1/1:4,3,0:1:0,1
SL4.0ch00	397372	.	C	T	999	.	DP=256;VDB=0;SGB=33.9806;RPB=0.126878;MQB=0.0002128;MQSB=0.0984252;BQB=0.0553932;MQ0F=0;AF1=0.665561;G3=0.312151,0.0639331,0.623916;HWE=3.91674e-05;AC1=36;DP4=2,101,0,153;MQ=25;FQ=999;PV4=0.160938,0.00891746,1,1	GT:PL:DP:AD	1/1:132,39,0:13:0,13	1/1:118,23,0:14:2,12	1/1:151,54,0:18:0,18	0/0:0,15,92:5:5,0	0/0:0,9,89:3:3,0	0/0:0,36,157:12:12,0	1/1:127,23,0:14:2,12	1/1:121,42,0:14:0,14	1/1:97,9,0:8:2,6	1/1:61,9,0:3:0,3	1/1:116,30,0:10:0,10	1/1:78,8,0:5:1,4	0/0:0,15,122:5:5,0	1/1:48,6,0:2:0,2	1/1:99,21,0:7:0,7	0/0:0,9,68:3:3,0	1/1:104,16,0:11:2,9	0/0:0,12,72:4:4,0	1/1:105,18,0:6:0,6	1/1:22,1,0:2:1,1	0/0:0,45,117:15:15,0	0/0:0,87,129:29:29,0	1/1:121,23,0:14:2,12	1/1:117,18,0:15:3,12	1/1:106,18,0:9:1,8	0/1:7,0,56:5:4,1	0/1:28,0,48:10:7,3
SL4.0ch00	397402	.	C	T	999	.	DP=239;VDB=5.81016e-16;SGB=46.1561;RPB=0.994556;MQB=0.645218;MQSB=1;BQB=0.618722;MQ0F=0;AF1=0.0662233;AC1=3;DP4=1,208,0,30;MQ=26;FQ=999;PV4=1,1,1,1	GT:PL:DP:AD	0/0:0,39,134:13:13,0	0/0:0,28,135:13:12,1	0/0:0,54,152:18:18,0	0/0:0,12,90:4:4,0	0/0:0,9,85:3:3,0	0/0:0,33,151:11:11,0	0/0:0,39,132:13:13,0	0/0:0,42,120:14:14,0	0/0:0,21,103:7:7,0	0/0:0,9,61:3:3,0	0/0:0,30,125:10:10,0	0/0:0,12,88:4:4,0	0/0:0,15,124:5:5,0	0/0:0,6,48:2:2,0	0/0:0,21,96:7:7,0	0/0:0,9,68:3:3,0	0/0:0,30,118:10:10,0	0/0:0,9,71:3:3,0	0/0:0,18,105:6:6,0	0/0:0,3,27:1:1,0	0/1:120,12,0:14:3,11	0/1:115,0,31:29:15,14	0/0:0,36,129:12:12,0	0/0:0,42,126:14:14,0	0/0:0,24,118:8:8,0	0/0:0,9,82:3:3,0	0/1:45,0,40:9:5,4
SL4.0ch00	398328	.	AGGGG	AGGGGG	999	.	INDEL;IDV=2;IMF=1;DP=16;VDB=0.000181905;SGB=0.124114;MQSB=0;MQ0F=0;AF1=1;AC1=54;DP4=0,0,2,14;MQ=20;FQ=-36.0126	GT:PL:DP:AD	1/1:0,0,0:0:0,0	1/1:0,0,0:0:0,0	1/1:18,3,0:1:0,1	1/1:0,0,0:0:0,0	1/1:46,6,0:2:0,2	1/1:0,0,0:0:0,0	1/1:36,6,0:2:0,2	1/1:36,6,0:2:0,2	1/1:21,3,0:1:0,1	1/1:0,0,0:0:0,0	1/1:15,3,0:1:0,1	1/1:0,0,0:0:0,0	1/1:0,0,0:0:0,0	1/1:0,0,0:0:0,0	1/1:0,0,0:0:0,0	1/1:18,3,0:1:0,1	1/1:0,0,0:0:0,0	1/1:0,0,0:0:0,0	1/1:46,6,0:2:0,2	1/1:0,0,0:0:0,0	1/1:0,0,0:0:0,0	1/1:14,3,0:1:0,1	1/1:0,0,0:0:0,0	1/1:38,6,0:2:0,2	1/1:0,0,0:0:0,0	1/1:21,3,0:1:0,1	1/1:0,0,0:0:0,0
SL4.0ch00	404943	.	C	G	95.6588	.	DP=12;VDB=0.00187095;SGB=0.688942;RPB=0.730948;MQB=0.89338;MQSB=1;BQB=0.243649;MQ0F=0;AF1=0.476843;AC1=26;DP4=3,1,5,0;MQ=36;FQ=92.2332;PV4=0.444444,0.00560072,0.435309,1	GT:PL:DP:AD	0/1:0,0,0:0:0,0	0/1:0,0,0:0:0,0	0/1:0,0,0:0:0,0	0/0:0,3,36:1:1,0	0/1:0,0,0:0:0,0	0/1:0,0,0:0:0,0	0/1:0,0,0:0:0,0	0/1:0,0,0:0:0,0	0/0:0,3,37:1:1,0	0/1:0,0,0:0:0,0	0/1:0,0,0:0:0,0	0/1:0,0,0:0:0,0	0/1:0,0,0:0:0,0	0/1:0,0,0:0:0,0	0/1:0,0,0:0:0,0	0/1:0,0,0:0:0,0	0/1:0,0,0:0:0,0	0/0:0,3,36:1:1,0	0/1:0,0,0:0:0,0	0/0:0,3,35:1:1,0	0/1:37,3,0:1:0,1	1/1:67,6,0:2:0,2	0/1:0,0,0:0:0,0	0/1:0,0,0:0:0,0	0/1:0,0,0:0:0,0	0/1:0,0,0:0:0,0	1/1:45,6,0:2:0,2
SL4.0ch00	404994	.	A	G	100.402	.	DP=13;VDB=0.226058;SGB=0.599329;RPB=0.895781;MQB=1.00775;MQSB=0.25;BQB=0.167959;MQ0F=0;AF1=0.528826;AC1=29;DP4=3,1,5,1;MQ=34;FQ=90.3825;PV4=1,0.00263805,0.236751,0.431824	GT:PL:DP:AD	0/1:0,0,0:0:0,0	0/1:0,0,0:0:0,0	0/1:0,0,0:0:0,0	0/0:0,3,36:1:1,0	0/1:0,0,0:0:0,0	0/1:0,0,0:0:0,0	0/1:0,0,0:0:0,0	0/1:0,0,0:0:0,0	0/0:0,3,37:1:1,0	0/1:0,0,0:0:0,0	0/1:8,3,0:1:0,1	0/1:0,0,0:0:0,0	0/1:0,0,0:0:0,0	0/1:0,0,0:0:0,0	0/1:0,0,0:0:0,0	0/1:0,0,0:0:0,0	0/1:0,0,0:0:0,0	0/0:0,3,36:1:1,0	0/1:0,0,0:0:0,0	0/0:0,3,35:1:1,0	0/1:37,3,0:1:0,1	1/1:67,6,0:2:0,2	0/1:0,0,0:0:0,0	0/1:0,0,0:0:0,0	0/1:0,0,0:0:0,0	0/1:0,0,0:0:0,0	1/1:45,6,0:2:0,2
SL4.0ch00	405303	.	C	T	22.8098	.	DP=29;VDB=0.02;SGB=2.36096;RPB=0.62963;MQB=0;MQSB=0.953096;BQB=0.740741;MQ0F=0;AF1=0.0596568;AC1=3;DP4=11,16,1,1;MQ=24;FQ=23.0768;PV4=1,1,1,1	GT:PL:DP:AD	0/0:0,0,0:0:0,0	0/0:0,0,0:0:0,0	0/0:0,0,0:0:0,0	0/0:0,3,35:1:1,0	0/0:0,9,84:3:3,0	0/0:0,3,33:1:1,0	0/0:0,0,0:0:0,0	0/0:0,6,28:2:2,0	0/0:0,0,0:0:0,0	0/0:0,0,0:0:0,0	0/0:0,15,83:5:5,0	0/0:0,0,0:0:0,0	0/0:0,0,0:0:0,0	0/0:0,6,34:2:2,0	0/0:0,0,0:0:0,0	0/0:0,3,35:1:1,0	0/0:0,9,48:3:3,0	0/0:0,0,0:0:0,0	0/0:0,0,0:0:0,0	0/0:0,0,0:0:0,0	0/0:0,0,0:0:0,0	0/1:62,0,15:4:2,2	0/0:0,6,31:2:2,0	0/0:0,15,69:5:5,0	0/0:0,0,0:0:0,0	0/0:0,0,0:0:0,0	0/0:0,0,0:0:0,0
SL4.0ch00	405333	.	G	T	12.2846	.	DP=69;VDB=1.56412e-15;SGB=-0.600029;RPB=1.38121e-05;MQB=1.98644e-09;MQSB=6.67548e-06;BQB=1.50721e-07;MQ0F=0;AF1=0.400952;AC1=22;DP4=12,27,29,0;MQ=19;FQ=14.3165;PV4=7.36418e-10,3.57651e-08,3.28376e-11,4.20013e-13	GT:PL:DP:AD	0/1:0,0,0:0:0,0	0/1:8,3,0:1:0,1	0/1:8,3,0:1:0,1	0/1:0,0,40:3:2,1	0/0:0,12,105:4:4,0	0/0:0,3,22:1:1,0	0/1:8,3,0:1:0,1	0/1:6,0,14:6:2,4	0/1:0,0,0:0:0,0	0/1:0,0,0:0:0,0	0/0:0,14,101:8:7,1	0/1:8,3,0:1:0,1	1/1:14,6,0:2:0,2	0/0:0,6,70:8:6,2	0/1:0,0,0:0:0,0	0/0:0,3,33:1:1,0	0/0:0,12,64:4:4,0	0/1:0,0,0:0:0,0	0/1:0,0,0:0:0,0	0/1:8,3,0:1:0,1	0/1:8,3,0:1:0,1	0/1:19,0,69:8:4,4	0/1:1,0,20:4:2,2	0/1:6,0,52:12:6,6	0/1:0,0,0:0:0,0	0/1:0,0,0:0:0,0	0/1:8,3,0:1:0,1
SL4.0ch00	405346	.	G	A	999	.	DP=69;VDB=0.116496;SGB=20.8161;RPB=0.00993776;MQB=0.00421349;MQSB=4.66318e-06;BQB=0.0225371;MQ0F=0;AF1=0.303274;AC1=16;DP4=36,6,6,21;MQ=19;FQ=999;PV4=1.53966e-07,9.9313e-05,1,1	GT:PL:DP:AD	0/0:0,0,0:0:0,0	0/0:0,3,8:1:1,0	0/0:0,3,8:1:1,0	0/0:0,9,62:3:3,0	0/0:0,12,95:4:4,0	0/0:0,3,33:1:1,0	0/0:0,3,8:1:1,0	0/1:14,0,6:6:4,2	0/0:0,0,0:0:0,0	0/0:0,0,0:0:0,0	1/1:101,14,0:8:1,7	0/0:0,3,8:1:1,0	0/0:0,6,14:2:2,0	0/1:61,6,0:8:2,6	0/0:0,0,0:0:0,0	0/0:0,3,35:1:1,0	1/1:64,12,0:4:0,4	0/0:0,0,0:0:0,0	0/0:0,0,0:0:0,0	0/0:0,3,8:1:1,0	0/0:0,3,8:1:1,0	0/0:0,24,112:8:8,0	0/1:17,0,4:5:3,2	0/1:46,0,6:12:6,6	0/0:0,0,0:0:0,0	0/0:0,0,0:0:0,0	0/0:0,3,8:1:1,0
SL4.0ch00	405577	.	T	C	21.4436	.	DP=90;VDB=3.11558e-30;SGB=-11.574;RPB=9.38414e-12;MQB=1.52373e-11;MQSB=0.106281;BQB=0.00734595;MQ0F=0;AF1=0.43115;AC1=24;DP4=5,29,0,50;MQ=22;FQ=23.8018;PV4=0.00901321,0.000198808,1.60549e-23,2.81502e-33	GT:PL:DP:AD	0/1:0,0,0:0:0,0	0/1:8,3,0:1:0,1	0/1:0,0,58:3:2,1	0/1:3,0,26:3:1,2	0/0:0,9,90:3:3,0	0/1:0,1,37:2:1,1	0/1:3,0,28:3:1,2	1/1:20,15,0:5:0,5	0/0:0,2,68:4:2,2	0/1:4,3,0:1:0,1	0/1:0,1,22:5:3,2	0/1:3,0,8:3:1,2	1/1:16,9,0:3:0,3	0/0:0,4,101:8:5,3	0/0:0,3,37:1:1,0	0/1:0,1,30:2:1,1	0/0:0,3,17:1:1,0	0/0:0,3,37:1:1,0	0/1:0,0,28:3:1,2	0/1:0,0,59:3:2,1	1/1:10,6,0:2:0,2	0/1:19,0,41:8:4,4	1/1:16,12,0:4:0,4	0/1:9,0,66:9:3,6	1/1:7,6,0:2:0,2	0/1:0,0,33:3:1,2	0/1:8,3,0:1:0,1
SL4.0ch00	405592	.	A	G	83.4545	.	DP=90;VDB=1.50287e-33;SGB=-8.30046;RPB=6.09107e-12;MQB=4.37245e-12;MQSB=0.105726;BQB=0.457457;MQ0F=0;AF1=0.477465;AC1=26;DP4=4,26,1,54;MQ=22;FQ=86.2112;PV4=0.0502959,0.00230627,1.12128e-24,1	GT:PL:DP:AD	0/1:0,0,0:0:0,0	0/1:8,3,0:1:0,1	0/1:0,0,58:3:2,1	0/1:3,0,26:3:1,2	0/0:0,9,90:3:3,0	0/1:0,1,37:2:1,1	0/1:3,0,28:3:1,2	1/1:20,15,0:5:0,5	0/1:0,2,68:4:2,2	0/1:4,3,0:1:0,1	0/1:0,1,22:5:3,2	0/1:3,0,8:3:1,2	1/1:16,9,0:3:0,3	0/1:0,1,97:9:5,4	0/0:0,3,37:1:1,0	0/1:0,1,30:2:1,1	0/0:0,3,17:1:1,0	0/0:0,3,37:1:1,0	0/1:0,0,28:3:1,2	0/1:0,0,59:3:2,1	1/1:10,6,0:2:0,2	1/1:84,24,0:8:0,8	1/1:16,12,0:4:0,4	0/1:9,0,66:9:3,6	1/1:7,6,0:2:0,2	0/1:0,0,33:3:1,2	0/1:8,3,0:1:0,1
SL4.0ch00	405598	.	T	A	34.7564	.	DP=89;VDB=1.58347e-43;SGB=-8.81252;RPB=2.08743e-13;MQB=5.49868e-13;MQSB=0.0101528;BQB=0.341772;MQ0F=0;AF1=0.4392;AC1=24;DP4=4,27,0,54;MQ=22;FQ=37.1906;PV4=0.0155399,0.00248563,3.84182e-29,1	GT:PL:DP:AD	0/1:0,0,0:0:0,0	0/1:8,3,0:1:0,1	0/1:0,0,58:3:2,1	0/1:3,0,26:3:1,2	0/0:0,9,90:3:3,0	0/1:0,1,37:2:1,1	0/1:3,0,28:3:1,2	1/1:20,15,0:5:0,5	0/0:0,2,68:4:2,2	0/1:4,3,0:1:0,1	0/1:0,1,22:5:3,2	0/1:3,0,8:3:1,2	1/1:16,9,0:3:0,3	0/1:0,1,97:9:5,4	0/0:0,3,37:1:1,0	0/1:0,1,30:2:1,1	0/0:0,3,17:1:1,0	0/0:0,3,37:1:1,0	0/1:0,0,28:3:1,2	0/1:0,0,59:3:2,1	1/1:10,6,0:2:0,2	0/1:31,0,13:8:1,7	1/1:16,12,0:4:0,4	0/1:9,0,66:9:3,6	1/1:7,6,0:2:0,2	0/1:0,0,33:3:1,2	0/1:8,3,0:1:0,1
SL4.0ch00	405606	.	A	C	85.1127	.	DP=86;VDB=1.4115e-40;SGB=-6.68924;RPB=7.59274e-13;MQB=5.57588e-12;BQB=0.898729;MQ0F=0;AF1=0.492463;AC1=27;DP4=0,30,0,56;MQ=22;FQ=88.0052;PV4=1,0.246011,3.88071e-24,0.233738	GT:PL:DP:AD	0/1:0,0,0:0:0,0	0/1:8,3,0:1:0,1	0/1:0,0,58:3:2,1	0/1:3,0,26:3:1,2	0/0:0,9,90:3:3,0	0/1:0,1,32:2:1,1	0/1:3,0,28:3:1,2	1/1:20,15,0:5:0,5	0/1:0,2,57:4:2,2	1/1:16,6,0:2:0,2	0/1:0,1,22:5:3,2	0/1:3,0,8:3:1,2	1/1:16,9,0:3:0,3	0/1:0,1,92:9:5,4	0/0:0,3,37:1:1,0	0/1:0,1,30:2:1,1	0/0:0,3,17:1:1,0	0/0:0,3,37:1:1,0	0/1:0,0,28:3:1,2	0/1:0,0,59:3:2,1	1/1:10,6,0:2:0,2	1/1:76,24,0:8:0,8	1/1:16,12,0:4:0,4	0/1:9,0,35:9:3,6	1/1:7,6,0:2:0,2	0/1:0,0,28:3:1,2	0/1:8,3,0:1:0,1
SL4.0ch00	405622	.	A	G	94.0194	.	DP=86;VDB=4.75082e-41;SGB=-6.68924;RPB=7.33997e-13;MQB=5.57588e-12;BQB=0.47324;MQ0F=0;AF1=0.493354;AC1=27;DP4=0,30,0,56;MQ=22;FQ=96.9217;PV4=1,0.0338408,3.88071e-24,1	GT:PL:DP:AD	0/1:0,0,0:0:0,0	0/1:8,3,0:1:0,1	0/1:0,0,58:3:2,1	0/1:3,0,26:3:1,2	0/0:0,9,90:3:3,0	0/1:0,1,32:2:1,1	0/1:3,0,28:3:1,2	1/1:20,15,0:5:0,5	0/1:0,2,57:4:2,2	1/1:25,6,0:2:0,2	0/1:0,1,22:5:3,2	0/1:3,0,8:3:1,2	1/1:16,9,0:3:0,3	0/1:0,1,97:9:5,4	0/0:0,3,37:1:1,0	0/1:0,1,30:2:1,1	0/0:0,3,17:1:1,0	0/0:0,3,37:1:1,0	0/1:0,0,28:3:1,2	0/1:0,0,59:3:2,1	1/1:10,6,0:2:0,2	1/1:76,24,0:8:0,8	1/1:16,12,0:4:0,4	0/1:9,0,54:9:3,6	1/1:7,6,0:2:0,2	0/1:0,0,28:3:1,2	0/1:8,3,0:1:0,1
SL4.0ch00	405638	.	A	G	46.1667	.	DP=88;VDB=2.55036e-43;SGB=-8.74843;RPB=5.50051e-11;MQB=2.10238e-13;MQSB=0.139535;BQB=0.824851;MQ0F=0;AF1=0.433599;AC1=24;DP4=2,31,0,55;MQ=23;FQ=48.5727;PV4=0.137931,0.127787,1.16887e-29,1	GT:PL:DP:AD	0/1:0,0,0:0:0,0	0/1:8,3,0:1:0,1	0/1:0,0,58:3:2,1	0/1:3,0,26:3:1,2	0/0:0,9,90:3:3,0	0/1:0,1,32:2:1,1	0/1:3,0,28:3:1,2	1/1:20,15,0:5:0,5	0/0:0,2,57:4:2,2	0/1:17,0,28:3:1,2	0/1:0,1,22:5:3,2	0/1:3,0,8:3:1,2	1/1:16,9,0:3:0,3	0/1:0,1,97:9:5,4	0/0:0,3,37:1:1,0	0/1:0,1,30:2:1,1	0/0:0,3,17:1:1,0	0/0:0,3,37:1:1,0	0/1:0,0,28:3:1,2	0/1:0,0,59:3:2,1	1/1:10,6,0:2:0,2	0/1:31,0,13:8:1,7	1/1:16,12,0:4:0,4	0/1:8,0,87:10:4,6	1/1:7,6,0:2:0,2	0/1:0,0,28:3:1,2	0/1:8,3,0:1:0,1
SL4.0ch00	405639	.	T	G	46.1778	.	DP=88;VDB=2.22806e-43;SGB=-8.74843;RPB=5.50051e-11;MQB=2.10238e-13;MQSB=0.139535;BQB=0.781361;MQ0F=0;AF1=0.433736;AC1=24;DP4=2,31,0,55;MQ=23;FQ=48.5848;PV4=0.137931,1,1.16887e-29,1	GT:PL:DP:AD	0/1:0,0,0:0:0,0	0/1:8,3,0:1:0,1	0/1:0,0,58:3:2,1	0/1:3,0,26:3:1,2	0/0:0,9,90:3:3,0	0/1:0,1,28:2:1,1	0/1:3,0,24:3:1,2	1/1:20,15,0:5:0,5	0/0:0,2,57:4:2,2	0/1:17,0,28:3:1,2	0/1:0,1,19:5:3,2	0/1:3,0,8:3:1,2	1/1:16,9,0:3:0,3	0/1:0,1,97:9:5,4	0/0:0,3,37:1:1,0	0/1:0,1,30:2:1,1	0/0:0,3,17:1:1,0	0/0:0,3,37:1:1,0	0/1:0,0,28:3:1,2	0/1:0,0,59:3:2,1	1/1:10,6,0:2:0,2	0/1:31,0,13:8:1,7	1/1:16,12,0:4:0,4	0/1:8,0,85:10:4,6	1/1:7,6,0:2:0,2	0/1:0,0,28:3:1,2	0/1:8,3,0:1:0,1
SL4.0ch00	405926	.	T	C	76.075	.	DP=93;VDB=1.81289e-14;SGB=42.2995;RPB=0.855384;MQB=4.06151e-06;BQB=0.0974957;MQ0F=0;AF1=0.0916121;AC1=5;DP4=0,68,0,25;MQ=37;FQ=76.4922;PV4=1,0.0679323,1.40927e-18,0.134773	GT:PL:DP:AD	0/0:0,3,37:1:1,0	0/0:0,12,113:4:4,0	0/0:0,27,158:9:9,0	0/0:0,9,89:3:3,0	0/0:0,0,0:0:0,0	0/0:0,0,0:0:0,0	0/0:0,12,99:4:4,0	0/0:0,12,113:4:4,0	0/0:0,0,0:0:0,0	0/0:0,3,37:1:1,0	0/0:0,18,139:6:6,0	0/0:0,0,0:0:0,0	0/0:0,3,37:1:1,0	0/0:0,3,37:1:1,0	0/0:0,6,48:2:2,0	0/0:0,0,0:0:0,0	0/0:0,12,99:4:4,0	0/0:0,3,14:1:1,0	0/0:0,3,37:1:1,0	0/0:0,3,37:1:1,0	0/0:4,3,0:1:0,1	1/1:118,57,0:19:0,19	0/0:0,24,154:8:8,0	0/0:0,18,143:6:6,0	0/0:0,18,140:6:6,0	0/0:0,9,92:3:3,0	0/1:27,0,40:7:2,5
SL4.0ch00	405976	.	A	G	999	.	DP=106;VDB=0.00751874;SGB=18.62;RPB=0.0869072;MQB=2.73112e-09;MQSB=0.0111791;BQB=0.978442;MQ0F=0;AF1=0.236257;AC1=13;DP4=0,69,9,28;MQ=36;FQ=999;PV4=3.78833e-05,0.441058,1.68346e-20,4.10387e-05	GT:PL:DP:AD	0/0:0,3,27:1:1,0	0/0:0,12,110:4:4,0	0/0:0,12,149:9:8,1	0/0:0,3,68:4:3,1	0/1:17,0,31:2:1,1	0/0:0,0,0:0:0,0	0/0:0,12,99:4:4,0	0/0:0,12,113:4:4,0	0/0:0,0,0:0:0,0	0/1:17,0,31:2:1,1	0/0:2,0,111:7:6,1	0/0:0,0,0:0:0,0	0/0:0,6,56:2:2,0	0/0:0,3,37:1:1,0	0/0:0,6,55:2:2,0	1/1:57,9,0:3:0,3	0/0:0,1,98:5:4,1	0/1:17,0,27:2:1,1	0/0:0,3,27:1:1,0	0/0:0,3,37:1:1,0	0/1:20,6,0:2:0,2	1/1:136,57,0:19:0,19	0/0:0,12,139:9:8,1	0/0:0,18,134:6:6,0	0/0:0,18,142:6:6,0	0/0:0,9,92:3:3,0	0/1:27,0,28:7:2,5
SL4.0ch00	405980	.	A	G	30.2206	.	DP=106;VDB=5.52906e-06;SGB=-10.1458;RPB=6.22285e-06;MQB=0.0111791;MQSB=0.0111791;BQB=0.99769;MQ0F=0;AF1=0.112598;AC1=6;DP4=0,97,9,0;MQ=36;FQ=30.7249;PV4=3.04519e-13,0.294083,0.00688835,0	GT:PL:DP:AD	0/0:0,3,37:1:1,0	0/0:0,12,113:4:4,0	0/0:0,27,159:9:9,0	0/0:0,3,84:4:3,1	0/1:17,0,31:2:1,1	0/0:0,0,0:0:0,0	0/0:0,12,92:4:4,0	0/0:0,12,113:4:4,0	0/0:0,0,0:0:0,0	0/1:17,0,31:2:1,1	0/0:2,0,114:7:6,1	0/0:0,0,0:0:0,0	0/0:0,6,56:2:2,0	0/0:0,3,37:1:1,0	0/0:0,6,67:2:2,0	0/1:57,9,0:3:0,3	0/0:0,1,100:5:4,1	0/1:17,0,31:2:1,1	0/0:0,3,37:1:1,0	0/0:0,3,37:1:1,0	0/0:0,6,20:2:2,0	0/0:0,57,136:19:19,0	0/0:0,27,159:9:9,0	0/0:0,18,143:6:6,0	0/0:0,18,142:6:6,0	0/0:0,9,92:3:3,0	0/0:0,21,88:7:7,0
SL4.0ch00	405983	.	G	A	33.4232	.	DP=106;VDB=5.52906e-06;SGB=-10.1458;RPB=6.22285e-06;MQB=0.0111791;MQSB=0.0111791;BQB=0.979404;MQ0F=0;AF1=0.126554;AC1=7;DP4=0,97,9,0;MQ=36;FQ=33.9936;PV4=3.04519e-13,1,0.00688835,0	GT:PL:DP:AD	0/0:0,3,37:1:1,0	0/0:0,12,113:4:4,0	0/0:0,27,166:9:9,0	0/0:0,3,84:4:3,1	0/1:17,0,31:2:1,1	0/0:0,0,0:0:0,0	0/0:0,12,107:4:4,0	0/0:0,12,113:4:4,0	0/0:0,0,0:0:0,0	0/1:17,0,31:2:1,1	0/0:2,0,116:7:6,1	0/0:0,0,0:0:0,0	0/0:0,6,56:2:2,0	0/0:0,3,33:1:1,0	0/0:0,6,67:2:2,0	0/1:57,9,0:3:0,3	0/1:8,0,94:5:4,1	0/1:17,0,27:2:1,1	0/0:0,3,14:1:1,0	0/0:0,3,37:1:1,0	0/0:0,6,20:2:2,0	0/0:0,57,135:19:19,0	0/0:0,27,159:9:9,0	0/0:0,18,141:6:6,0	0/0:0,18,140:6:6,0	0/0:0,9,89:3:3,0	0/0:0,21,88:7:7,0
SL4.0ch00	406000	.	G	C	33.4195	.	DP=106;VDB=5.52906e-06;SGB=-10.1458;RPB=6.22285e-06;MQB=0.0111791;MQSB=0.0111791;BQB=0.843361;MQ0F=0;AF1=0.126512;AC1=7;DP4=0,97,9,0;MQ=36;FQ=33.9897;PV4=3.04519e-13,0.491844,0.00688835,1	GT:PL:DP:AD	0/0:0,3,37:1:1,0	0/0:0,12,113:4:4,0	0/0:0,27,166:9:9,0	0/0:0,3,82:4:3,1	0/1:17,0,31:2:1,1	0/0:0,0,0:0:0,0	0/0:0,12,107:4:4,0	0/0:0,12,113:4:4,0	0/0:0,0,0:0:0,0	0/1:17,0,27:2:1,1	0/0:2,0,121:7:6,1	0/0:0,0,0:0:0,0	0/0:0,6,56:2:2,0	0/0:0,3,37:1:1,0	0/0:0,6,67:2:2,0	0/1:57,9,0:3:0,3	0/1:8,0,100:5:4,1	0/1:17,0,31:2:1,1	0/0:0,3,37:1:1,0	0/0:0,3,37:1:1,0	0/0:0,6,20:2:2,0	0/0:0,57,132:19:19,0	0/0:0,27,160:9:9,0	0/0:0,18,139:6:6,0	0/0:0,18,142:6:6,0	0/0:0,9,92:3:3,0	0/0:0,21,88:7:7,0
SL4.0ch00	406004	.	C	T	33.4196	.	DP=106;VDB=5.52906e-06;SGB=-10.1458;RPB=6.22285e-06;MQB=0.0111791;MQSB=0.0111791;BQB=0.987489;MQ0F=0;AF1=0.126513;AC1=7;DP4=0,97,9,0;MQ=36;FQ=33.9897;PV4=3.04519e-13,1,0.00688835,1	GT:PL:DP:AD	0/0:0,3,37:1:1,0	0/0:0,12,113:4:4,0	0/0:0,27,159:9:9,0	0/0:0,3,84:4:3,1	0/1:17,0,27:2:1,1	0/0:0,0,0:0:0,0	0/0:0,12,107:4:4,0	0/0:0,12,113:4:4,0	0/0:0,0,0:0:0,0	0/1:17,0,31:2:1,1	0/0:2,0,121:7:6,1	0/0:0,0,0:0:0,0	0/0:0,6,56:2:2,0	0/0:0,3,37:1:1,0	0/0:0,6,67:2:2,0	0/1:57,9,0:3:0,3	0/1:8,0,100:5:4,1	0/1:17,0,31:2:1,1	0/0:0,3,33:1:1,0	0/0:0,3,37:1:1,0	0/0:0,6,20:2:2,0	0/0:0,57,130:19:19,0	0/0:0,27,159:9:9,0	0/0:0,18,137:6:6,0	0/0:0,18,142:6:6,0	0/0:0,9,92:3:3,0	0/0:0,21,88:7:7,0
SL4.0ch00	406014	.	A	G	33.4192	.	DP=106;VDB=5.52906e-06;SGB=-10.1458;RPB=6.22285e-06;MQB=0.0111791;MQSB=0.0111791;BQB=0.994811;MQ0F=0;AF1=0.12651;AC1=7;DP4=0,97,9,0;MQ=36;FQ=33.9893;PV4=3.04519e-13,1,0.00688835,1	GT:PL:DP:AD	0/0:0,3,37:1:1,0	0/0:0,12,113:4:4,0	0/0:0,27,166:9:9,0	0/0:0,3,84:4:3,1	0/1:17,0,31:2:1,1	0/0:0,0,0:0:0,0	0/0:0,12,104:4:4,0	0/0:0,12,113:4:4,0	0/0:0,0,0:0:0,0	0/1:17,0,31:2:1,1	0/0:2,0,121:7:6,1	0/0:0,0,0:0:0,0	0/0:0,6,56:2:2,0	0/0:0,3,37:1:1,0	0/0:0,6,67:2:2,0	0/1:57,9,0:3:0,3	0/1:8,0,100:5:4,1	0/1:17,0,31:2:1,1	0/0:0,3,37:1:1,0	0/0:0,3,37:1:1,0	0/0:0,6,20:2:2,0	0/0:0,57,136:19:19,0	0/0:0,27,167:9:9,0	0/0:0,18,141:6:6,0	0/0:0,18,142:6:6,0	0/0:0,9,92:3:3,0	0/0:0,21,88:7:7,0
SL4.0ch00	406099	.	C	A	999	.	DP=521;VDB=0;SGB=123.981;RPB=0.028093;MQB=0;BQB=0.832937;MQ0F=0;AF1=0.498725;G3=0.479939,0.0402855,0.479775;HWE=3.58174e-07;AC1=27;DP4=278,0,243,0;MQ=27;FQ=999;PV4=1,0.221069,0,1	GT:PL:DP:AD	0/0:0,30,163:15:14,1	1/1:97,51,0:17:0,17	0/0:0,42,157:14:14,0	0/0:0,93,171:31:31,0	0/0:0,18,112:6:6,0	0/0:0,75,166:25:25,0	1/1:95,69,0:23:0,23	1/1:96,57,0:19:0,19	1/1:92,75,0:25:0,25	0/0:0,81,166:27:27,0	1/1:89,39,0:14:0,13	0/0:0,181,180:60:60,0	0/0:0,33,157:11:11,0	1/1:91,68,0:28:1,27	1/1:88,24,0:8:0,8	0/0:0,126,171:42:42,0	0/0:0,78,164:27:26,0	0/0:0,21,130:7:7,0	0/0:0,24,139:8:8,0	1/1:89,95,0:37:1,36	0/1:0,0,0:0:0,0	0/1:0,0,0:0:0,0	1/1:93,90,0:30:0,30	1/1:95,45,0:15:0,15	1/1:97,57,0:19:0,19	0/1:41,0,83:9:5,4	1/1:59,12,0:4:0,4
SL4.0ch00	408566	.	T	C	999	.	DP=37;VDB=9.49233e-20;SGB=4.69923;RPB=0.843103;MQB=0.158422;BQB=0.945797;MQ0F=0;AF1=0.900358;AC1=49;DP4=3,0,34,0;MQ=14;FQ=13.0007;PV4=1,0.333208,1.96035e-08,0.346417	GT:PL:DP:AD	1/1:17,3,0:1:0,1	1/1:22,6,0:2:0,2	1/1:47,24,0:8:0,8	1/1:0,0,0:0:0,0	0/1:0,3,31:1:1,0	1/1:0,0,0:0:0,0	1/1:12,3,0:1:0,1	1/1:35,12,0:4:0,4	1/1:12,3,0:1:0,1	1/1:0,0,0:0:0,0	1/1:29,9,0:3:0,3	1/1:0,0,0:0:0,0	1/1:0,0,0:0:0,0	1/1:12,3,0:1:0,1	1/1:0,0,0:0:0,0	1/1:0,0,0:0:0,0	1/1:12,3,0:1:0,1	0/1:0,6,40:2:2,0	1/1:22,6,0:2:0,2	1/1:0,0,0:0:0,0	1/1:0,0,0:0:0,0	1/1:6,6,6:1:0,0	1/1:22,6,0:2:0,2	1/1:39,15,0:5:0,5	1/1:7,3,0:1:0,1	1/1:0,0,0:0:0,0	1/1:12,3,0:1:0,1
SL4.0ch00	409483	.	A	G	37.1639	.	DP=54;VDB=5.92264e-11;SGB=11.5269;RPB=0.698336;MQB=4.91282e-08;BQB=0.872866;MQ0F=0;AF1=0.169659;G3=0.856608,9.0109e-06,0.143383;HWE=0.00107772;AC1=9;DP4=37,0,17,0;MQ=27;FQ=37.9575;PV4=1,1,8.01786e-15,1	GT:PL:DP:AD	0/0:0,5,78:4:3,1	0/0:0,3,34:1:1,0	0/0:0,6,45:2:2,0	0/0:0,0,0:0:0,0	0/0:9,15,65:3:2,0	0/0:0,6,44:2:2,0	0/0:0,3,32:1:1,0	0/0:0,3,34:1:1,0	0/0:0,0,0:0:0,0	0/0:0,6,45:2:2,0	0/0:0,6,62:2:2,0	0/0:0,3,34:1:1,0	0/0:0,3,34:1:1,0	0/0:0,9,73:3:3,0	0/0:4,3,0:1:0,1	0/0:0,18,121:6:6,0	0/0:0,12,56:4:4,0	0/0:0,0,0:0:0,0	0/0:0,6,49:2:2,0	0/0:0,3,32:1:1,0	1/1:46,18,0:6:0,6	1/1:43,15,0:5:0,5	0/0:0,0,0:0:0,0	0/0:0,3,37:1:1,0	0/0:0,3,34:1:1,0	0/0:0,3,18:1:1,0	0/1:38,9,0:3:0,3
SL4.0ch00	409514	.	T	A	36.2463	.	DP=52;VDB=1.11844e-10;SGB=9.67497;RPB=0.254023;MQB=8.3211e-08;BQB=0.528052;MQ0F=0;AF1=0.169823;G3=0.863232,7.35803e-06,0.136761;HWE=0.00134662;AC1=9;DP4=36,0,16,0;MQ=27;FQ=37.0404;PV4=1,1,1.49172e-13,0.0075333	GT:PL:DP:AD	0/0:0,5,74:4:3,1	0/0:0,3,34:1:1,0	0/0:0,6,60:2:2,0	0/0:0,0,0:0:0,0	0/0:0,9,72:3:3,0	0/0:0,3,33:1:1,0	0/0:0,3,14:1:1,0	0/0:0,3,33:1:1,0	0/0:0,0,0:0:0,0	0/0:0,3,34:1:1,0	0/0:0,6,62:2:2,0	0/0:0,3,34:1:1,0	0/0:0,3,34:1:1,0	0/0:0,9,73:3:3,0	0/0:4,4,4:1:0,0	0/0:0,18,121:6:6,0	0/0:0,12,56:4:4,0	0/0:0,0,0:0:0,0	0/0:0,6,49:2:2,0	0/0:0,3,22:1:1,0	1/1:45,18,0:6:0,6	1/1:43,15,0:5:0,5	0/0:0,0,0:0:0,0	0/0:0,3,37:1:1,0	0/0:0,3,34:1:1,0	0/0:0,3,18:1:1,0	0/1:38,9,0:3:0,3
SL4.0ch00	409711	.	C	T	12.61	.	DP=96;VDB=6.71664e-05;SGB=17.248;RPB=0.811089;MQB=0.779443;MQSB=0.000335438;BQB=0.606481;MQ0F=0;AF1=0.0448451;G3=0.960745,1.88197e-06,0.0392527;HWE=0.0091311;AC1=2;DP4=15,59,0,7;MQ=25;FQ=12.786;PV4=0.338189,0.107367,0.145595,1	GT:PL:DP:AD	0/0:0,12,83:4:4,0	0/0:0,3,34:1:1,0	0/0:0,6,60:2:2,0	0/0:0,3,31:1:1,0	0/0:0,9,72:3:3,0	0/0:0,6,56:2:2,0	0/0:0,0,0:0:0,0	0/0:0,9,78:3:3,0	0/0:0,3,6:1:1,0	0/0:0,6,52:2:2,0	0/0:0,6,62:2:2,0	0/0:0,9,91:3:3,0	0/0:0,3,34:1:1,0	0/0:0,18,112:6:6,0	0/0:0,3,31:1:1,0	0/0:0,21,138:7:7,0	1/1:72,21,0:7:0,7	0/0:0,3,31:1:1,0	0/0:0,18,86:6:6,0	0/0:0,3,32:1:1,0	0/0:0,27,57:9:9,0	0/0:0,21,51:7:7,0	0/0:0,3,6:1:1,0	0/0:0,6,58:2:2,0	0/0:0,3,34:1:1,0	0/0:0,9,27:3:3,0	0/0:0,12,45:4:4,0
SL4.0ch00	409712	.	G	A	61.6421	.	DP=96;VDB=0.246818;SGB=18.8212;RPB=0.0861247;MQB=1.62365e-12;MQSB=0.000335438;BQB=0.075345;MQ0F=0;AF1=0.19004;G3=0.851446,7.52587e-06,0.148547;HWE=0.00066288;AC1=10;DP4=4,49,11,17;MQ=25;FQ=62.5443;PV4=0.00163371,1,1.31392e-22,0.085181	GT:PL:DP:AD	0/0:0,5,78:4:3,1	0/0:0,3,34:1:1,0	0/0:0,6,60:2:2,0	0/0:0,3,31:1:1,0	0/0:0,9,72:3:3,0	0/0:0,6,60:2:2,0	0/0:0,0,0:0:0,0	0/0:0,9,78:3:3,0	0/0:6,3,0:1:0,1	0/0:0,6,45:2:2,0	0/0:0,6,62:2:2,0	0/0:0,9,91:3:3,0	0/0:0,3,34:1:1,0	0/0:0,18,112:6:6,0	0/0:0,3,31:1:1,0	0/0:0,21,138:7:7,0	0/0:0,21,72:7:7,0	0/0:0,3,31:1:1,0	0/0:1,0,62:6:3,3	0/0:0,3,32:1:1,0	1/1:57,27,0:9:0,9	1/1:51,21,0:7:0,7	0/0:6,3,0:1:0,1	0/0:0,6,62:2:2,0	0/0:0,3,34:1:1,0	0/0:3,0,9:3:1,2	1/1:45,12,0:4:0,4
SL4.0ch00	414147	.	C	T	144.295	.	DP=60;VDB=7.00649e-45;SGB=56.2196;MQ0F=0;AF1=1;AC1=54;DP4=0,0,60,0;MQ=15;FQ=-26.3993	GT:PL:DP:AD	1/1:0,0,0:0:0,0	1/1:0,0,0:0:0,0	1/1:0,0,0:0:0,0	1/1:0,0,0:0:0,0	1/1:0,0,0:0:0,0	1/1:0,0,0:0:0,0	1/1:0,0,0:0:0,0	1/1:0,0,0:0:0,0	1/1:0,0,0:0:0,0	1/1:0,0,0:0:0,0	1/1:0,0,0:0:0,0	1/1:0,0,0:0:0,0	1/1:0,0,0:0:0,0	1/1:0,0,0:0:0,0	1/1:0,0,0:0:0,0	1/1:0,0,0:0:0,0	1/1:0,0,0:0:0,0	1/1:0,0,0:0:0,0	1/1:0,0,0:0:0,0	1/1:0,0,0:0:0,0	1/1:64,78,0:26:0,26	1/1:71,87,0:29:0,29	1/1:0,0,0:0:0,0	1/1:0,0,0:0:0,0	1/1:0,0,0:0:0,0	1/1:0,0,0:0:0,0	1/1:47,15,0:5:0,5
SL4.0ch00	414248	.	C	T	112.461	.	DP=35;VDB=2.86033e-14;SGB=18.8566;RPB=1;MQB=1;BQB=1;MQ0F=0;AF1=1;AC1=54;DP4=1,0,28,0;MQ=15;FQ=-26.3251;PV4=1,1,0.0609395,1	GT:PL:DP:AD	1/1:0,0,0:0:0,0	1/1:0,0,0:0:0,0	1/1:0,0,0:0:0,0	1/1:0,0,0:0:0,0	1/1:0,0,0:0:0,0	1/1:0,0,0:0:0,0	1/1:0,0,0:0:0,0	1/1:0,0,0:0:0,0	1/1:0,0,0:0:0,0	1/1:0,0,0:0:0,0	1/1:0,0,0:0:0,0	1/1:0,0,0:0:0,0	1/1:0,0,0:0:0,0	1/1:0,0,0:0:0,0	1/1:0,0,0:0:0,0	1/1:0,0,0:0:0,0	1/1:0,0,0:0:0,0	1/1:0,0,0:0:0,0	1/1:0,0,0:0:0,0	1/1:0,0,0:0:0,0	1/1:53,24,0:13:1,12	1/1:62,39,0:13:0,13	1/1:0,0,0:0:0,0	1/1:0,0,0:0:0,0	1/1:0,0,0:0:0,0	1/1:0,0,0:0:0,0	1/1:35,9,0:3:0,3
SL4.0ch00	414516	.	A	C	155.062	.	DP=63;VDB=8.09402e-23;SGB=44.7368;MQSB=3.32153e-05;MQ0F=0;AF1=1;AC1=54;DP4=0,0,8,55;MQ=14;FQ=-28.2817	GT:PL:DP:AD	1/1:0,0,0:0:0,0	1/1:0,0,0:0:0,0	1/1:0,0,0:0:0,0	1/1:7,6,0:2:0,2	1/1:0,0,0:0:0,0	1/1:4,3,0:1:0,1	1/1:0,0,0:0:0,0	1/1:0,0,0:0:0,0	1/1:0,0,0:0:0,0	1/1:0,0,0:0:0,0	1/1:0,0,0:0:0,0	1/1:0,0,0:0:0,0	1/1:0,0,0:0:0,0	1/1:7,6,0:2:0,2	1/1:4,3,0:1:0,1	1/1:0,0,0:0:0,0	1/1:4,3,0:1:0,1	1/1:0,0,0:0:0,0	1/1:0,0,0:0:0,0	1/1:0,0,0:0:0,0	1/1:57,75,0:25:0,25	1/1:68,78,0:26:0,26	1/1:0,0,0:0:0,0	1/1:4,3,0:1:0,1	1/1:0,0,0:0:0,0	1/1:0,0,0:0:0,0	1/1:41,12,0:4:0,4
SL4.0ch00	414517	.	G	A	98.8269	.	DP=63;VDB=6.65446e-32;SGB=50.0271;RPB=3.32153e-05;MQB=3.32153e-05;MQSB=3.32153e-05;BQB=0.00399409;MQ0F=0;AF1=1;AC1=54;DP4=8,0,0,55;MQ=14;FQ=-24.1866;PV4=2.58205e-10,0.00103277,1,0.158803	GT:PL:DP:AD	1/1:0,0,0:0:0,0	1/1:0,0,0:0:0,0	1/1:0,0,0:0:0,0	0/1:0,6,7:2:2,0	1/1:0,0,0:0:0,0	0/1:0,3,4:1:1,0	1/1:0,0,0:0:0,0	1/1:0,0,0:0:0,0	1/1:0,0,0:0:0,0	1/1:0,0,0:0:0,0	1/1:0,0,0:0:0,0	1/1:0,0,0:0:0,0	1/1:0,0,0:0:0,0	0/1:0,6,7:2:2,0	0/1:0,3,4:1:1,0	1/1:0,0,0:0:0,0	0/1:0,3,4:1:1,0	1/1:0,0,0:0:0,0	1/1:0,0,0:0:0,0	1/1:0,0,0:0:0,0	1/1:55,69,0:25:0,23	1/1:65,78,0:26:0,26	1/1:0,0,0:0:0,0	0/1:0,3,4:1:1,0	1/1:0,0,0:0:0,0	1/1:0,0,0:0:0,0	1/1:41,12,0:4:0,4
SL4.0ch00	414555	.	T	C	158.383	.	DP=67;VDB=1.84309e-27;SGB=51.4883;MQSB=9.47086e-05;MQ0F=0;AF1=1;AC1=54;DP4=0,0,7,60;MQ=14;FQ=-28.0594	GT:PL:DP:AD	1/1:0,0,0:0:0,0	1/1:0,0,0:0:0,0	1/1:0,0,0:0:0,0	1/1:7,6,0:2:0,2	1/1:0,0,0:0:0,0	1/1:4,3,0:1:0,1	1/1:0,0,0:0:0,0	1/1:0,0,0:0:0,0	1/1:0,0,0:0:0,0	1/1:0,0,0:0:0,0	1/1:0,0,0:0:0,0	1/1:0,0,0:0:0,0	1/1:0,0,0:0:0,0	1/1:7,6,0:2:0,2	1/1:0,0,0:0:0,0	1/1:0,0,0:0:0,0	1/1:4,3,0:1:0,1	1/1:0,0,0:0:0,0	1/1:0,0,0:0:0,0	1/1:0,0,0:0:0,0	1/1:64,78,0:26:0,26	1/1:62,87,0:29:0,29	1/1:0,0,0:0:0,0	1/1:4,3,0:1:0,1	1/1:0,0,0:0:0,0	1/1:0,0,0:0:0,0	1/1:47,15,0:5:0,5
SL4.0ch00	414579	.	T	G	139.753	.	DP=61;VDB=1.41096e-39;SGB=56.2196;RPB=1;MQB=1;MQSB=1;BQB=1;MQ0F=0;AF1=1;AC1=54;DP4=1,0,0,60;MQ=15;FQ=-26.1926;PV4=0.0163934,0.386752,1,1	GT:PL:DP:AD	1/1:0,0,0:0:0,0	1/1:0,0,0:0:0,0	1/1:0,0,0:0:0,0	1/1:0,0,0:0:0,0	1/1:0,0,0:0:0,0	1/1:0,0,0:0:0,0	1/1:0,0,0:0:0,0	1/1:0,0,0:0:0,0	1/1:0,0,0:0:0,0	1/1:0,0,0:0:0,0	1/1:0,3,4:1:1,0	1/1:0,0,0:0:0,0	1/1:0,0,0:0:0,0	1/1:0,0,0:0:0,0	1/1:0,0,0:0:0,0	1/1:0,0,0:0:0,0	1/1:0,0,0:0:0,0	1/1:0,0,0:0:0,0	1/1:0,0,0:0:0,0	1/1:0,0,0:0:0,0	1/1:63,78,0:26:0,26	1/1:71,87,0:29:0,29	1/1:0,0,0:0:0,0	1/1:0,0,0:0:0,0	1/1:0,0,0:0:0,0	1/1:0,0,0:0:0,0	1/1:47,15,0:5:0,5
SL4.0ch00	414808	.	A	G	14.35	.	DP=19;VDB=1.13396e-05;SGB=0.138442;RPB=1;MQB=1;MQSB=0.0632055;BQB=1;MQ0F=0;AF1=0.961067;AC1=52;DP4=0,1,4,10;MQ=10;FQ=-24.4292;PV4=1,1,1.10683e-09,0.400148	GT:PL:DP:AD	1/1:7,3,0:1:0,1	1/1:0,0,0:0:0,0	1/1:0,0,0:0:0,0	1/1:7,6,0:2:0,2	1/1:7,3,0:1:0,1	1/1:10,6,0:2:0,2	1/1:0,0,0:0:0,0	0/1:0,3,14:1:1,0	1/1:0,0,0:0:0,0	1/1:0,0,0:0:0,0	1/1:7,6,0:2:0,2	1/1:0,0,0:0:0,0	1/1:0,0,0:0:0,0	1/1:7,6,0:2:0,2	1/1:4,3,0:1:0,1	1/1:7,3,0:1:0,1	1/1:4,3,0:1:0,1	1/1:0,0,0:0:0,0	1/1:0,0,0:0:0,0	1/1:0,0,0:0:0,0	1/1:0,0,0:0:0,0	1/1:0,0,0:0:0,0	1/1:0,0,0:0:0,0	1/1:4,3,0:1:0,1	1/1:0,0,0:0:0,0	1/1:0,0,0:0:0,0	1/1:0,0,0:0:0,0
SL4.0ch00	415830	.	C	T	50.5156	.	DP=154;VDB=1.07723e-16;SGB=-10.402;RPB=0.0155316;MQB=1.81401e-12;BQB=0.979932;MQ0F=0;AF1=0.834947;G3=0.169883,2.74406e-06,0.830114;HWE=0.000108256;AC1=45;DP4=96,0,58,0;MQ=7;FQ=-5.81027;PV4=1,1,1.86483e-09,1	GT:PL:DP:AD	1/1:4,3,0:1:0,1	1/1:9,9,0:3:0,3	1/1:9,9,0:3:0,3	1/1:4,3,0:1:0,1	1/1:13,21,0:7:0,7	1/1:0,0,0:0:0,0	1/1:9,9,0:3:0,3	1/1:12,15,0:5:0,5	1/1:7,6,0:2:0,2	1/1:4,3,0:1:0,1	1/1:11,12,0:4:0,4	1/1:0,0,0:0:0,0	1/1:0,0,0:0:0,0	1/1:12,15,0:5:0,5	1/1:0,0,0:0:0,0	1/1:9,9,0:3:0,3	1/1:13,24,0:8:0,8	1/1:13,12,0:4:0,4	1/1:0,0,0:0:0,0	1/1:7,6,0:2:0,2	0/0:0,114,42:38:38,0	0/0:0,139,30:52:51,1	1/1:4,3,0:1:0,1	1/1:7,6,0:2:0,2	1/1:0,0,0:0:0,0	1/1:7,6,0:2:0,2	0/0:0,21,19:7:7,0
SL4.0ch00	415926	.	C	T	28.3957	.	DP=156;VDB=0;SGB=50.2611;RPB=2.07549e-10;MQB=0.0212473;MQSB=0.535764;BQB=0.787948;MQ0F=0;AF1=0.844824;G3=0.28721,1.87169e-05,0.712772;HWE=0.0202701;AC1=46;DP4=23,5,0,128;MQ=9;FQ=36.2294;PV4=5.05786e-23,0.309915,5.48184e-09,0	GT:PL:DP:AD	1/1:0,1,0:2:1,1	1/1:0,1,0:2:1,1	1/1:7,6,0:2:0,2	1/1:4,3,0:1:0,1	0/1:0,6,19:8:1,7	1/1:0,0,0:0:0,0	1/1:5,5,0:4:1,3	1/1:11,12,0:4:0,4	1/1:7,6,0:2:0,2	1/1:4,3,0:1:0,1	0/1:0,1,23:5:1,4	1/1:0,0,0:0:0,0	1/1:0,0,0:0:0,0	0/1:0,2,21:6:1,5	1/1:0,0,0:0:0,0	1/1:5,5,0:4:1,3	1/1:13,24,0:8:0,8	1/1:13,12,0:4:0,4	1/1:0,0,0:0:0,0	1/1:7,6,0:2:0,2	1/1:13,31,0:35:8,27	1/1:5,54,0:52:9,43	1/1:0,3,4:1:1,0	0/1:0,3,62:3:2,1	1/1:0,0,0:0:0,0	1/1:7,6,0:2:0,2	1/1:15,15,0:8:1,7
SL4.0ch00	416142	.	A	G	28.2174	.	DP=11;VDB=4.13851e-08;SGB=5.26287;MQ0F=0;AF1=1;AC1=54;DP4=0,0,0,11;MQ=10;FQ=-25.5644	GT:PL:DP:AD	1/1:0,0,0:0:0,0	1/1:0,0,0:0:0,0	1/1:0,0,0:0:0,0	1/1:0,0,0:0:0,0	1/1:0,0,0:0:0,0	1/1:0,0,0:0:0,0	1/1:0,0,0:0:0,0	1/1:0,0,0:0:0,0	1/1:0,0,0:0:0,0	1/1:0,0,0:0:0,0	1/1:0,0,0:0:0,0	1/1:0,0,0:0:0,0	1/1:0,0,0:0:0,0	1/1:0,0,0:0:0,0	1/1:0,0,0:0:0,0	1/1:0,0,0:0:0,0	1/1:0,0,0:0:0,0	1/1:0,0,0:0:0,0	1/1:0,0,0:0:0,0	1/1:0,0,0:0:0,0	1/1:23,12,0:4:0,4	1/1:41,21,0:7:0,7	1/1:0,0,0:0:0,0	1/1:0,0,0:0:0,0	1/1:0,0,0:0:0,0	1/1:0,0,0:0:0,0	1/1:0,0,0:0:0,0
SL4.0ch00	416144	.	T	C	28.2174	.	DP=11;VDB=5.05034e-08;SGB=5.26287;MQ0F=0;AF1=1;AC1=54;DP4=0,0,0,11;MQ=10;FQ=-25.5644	GT:PL:DP:AD	1/1:0,0,0:0:0,0	1/1:0,0,0:0:0,0	1/1:0,0,0:0:0,0	1/1:0,0,0:0:0,0	1/1:0,0,0:0:0,0	1/1:0,0,0:0:0,0	1/1:0,0,0:0:0,0	1/1:0,0,0:0:0,0	1/1:0,0,0:0:0,0	1/1:0,0,0:0:0,0	1/1:0,0,0:0:0,0	1/1:0,0,0:0:0,0	1/1:0,0,0:0:0,0	1/1:0,0,0:0:0,0	1/1:0,0,0:0:0,0	1/1:0,0,0:0:0,0	1/1:0,0,0:0:0,0	1/1:0,0,0:0:0,0	1/1:0,0,0:0:0,0	1/1:0,0,0:0:0,0	1/1:23,12,0:4:0,4	1/1:41,21,0:7:0,7	1/1:0,0,0:0:0,0	1/1:0,0,0:0:0,0	1/1:0,0,0:0:0,0	1/1:0,0,0:0:0,0	1/1:0,0,0:0:0,0
SL4.0ch00	416148	.	G	A	28.2174	.	DP=11;VDB=3.54165e-08;SGB=5.26287;MQ0F=0;AF1=1;AC1=54;DP4=0,0,0,11;MQ=10;FQ=-25.5644	GT:PL:DP:AD	1/1:0,0,0:0:0,0	1/1:0,0,0:0:0,0	1/1:0,0,0:0:0,0	1/1:0,0,0:0:0,0	1/1:0,0,0:0:0,0	1/1:0,0,0:0:0,0	1/1:0,0,0:0:0,0	1/1:0,0,0:0:0,0	1/1:0,0,0:0:0,0	1/1:0,0,0:0:0,0	1/1:0,0,0:0:0,0	1/1:0,0,0:0:0,0	1/1:0,0,0:0:0,0	1/1:0,0,0:0:0,0	1/1:0,0,0:0:0,0	1/1:0,0,0:0:0,0	1/1:0,0,0:0:0,0	1/1:0,0,0:0:0,0	1/1:0,0,0:0:0,0	1/1:0,0,0:0:0,0	1/1:23,12,0:4:0,4	1/1:41,21,0:7:0,7	1/1:0,0,0:0:0,0	1/1:0,0,0:0:0,0	1/1:0,0,0:0:0,0	1/1:0,0,0:0:0,0	1/1:0,0,0:0:0,0
SL4.0ch00	416174	.	T	C	61.1199	.	DP=21;VDB=0.99629;SGB=4.10579;MQ0F=0;AF1=1;AC1=54;DP4=0,0,0,21;MQ=8;FQ=-28.2592	GT:PL:DP:AD	1/1:4,3,0:1:0,1	1/1:7,6,0:2:0,2	1/1:4,3,0:1:0,1	1/1:0,0,0:0:0,0	1/1:0,0,0:0:0,0	1/1:0,0,0:0:0,0	1/1:4,3,0:1:0,1	1/1:4,3,0:1:0,1	1/1:0,0,0:0:0,0	1/1:0,0,0:0:0,0	1/1:0,0,0:0:0,0	1/1:0,0,0:0:0,0	1/1:0,0,0:0:0,0	1/1:0,0,0:0:0,0	1/1:0,0,0:0:0,0	1/1:4,3,0:1:0,1	1/1:0,0,0:0:0,0	1/1:0,0,0:0:0,0	1/1:0,0,0:0:0,0	1/1:0,0,0:0:0,0	1/1:23,12,0:4:0,4	1/1:41,21,0:7:0,7	1/1:7,6,0:2:0,2	1/1:4,3,0:1:0,1	1/1:0,0,0:0:0,0	1/1:0,0,0:0:0,0	1/1:0,0,0:0:0,0
SL4.0ch00	416239	.	A	G	19.4822	.	DP=38;VDB=0.765963;SGB=6.51632;RPB=0.272906;MQB=0.0103396;BQB=0.087036;MQ0F=0;AF1=0.857879;AC1=47;DP4=0,11,0,26;MQ=10;FQ=-7.11095;PV4=1,1,0.0001594,1	GT:PL:DP:AD	1/1:4,3,0:1:0,1	1/1:9,9,0:3:0,3	1/1:4,3,0:1:0,1	1/1:0,0,0:0:0,0	1/1:0,0,0:0:0,0	1/1:0,0,0:0:0,0	1/1:4,3,0:1:0,1	1/1:4,3,0:1:0,1	1/1:0,0,0:0:0,0	1/1:0,0,0:0:0,0	1/1:0,0,0:0:0,0	1/1:0,0,0:0:0,0	1/1:0,0,0:0:0,0	1/1:0,0,0:0:0,0	1/1:0,0,0:0:0,0	1/1:4,3,0:1:0,1	1/1:0,0,0:0:0,0	1/1:0,0,0:0:0,0	1/1:0,0,0:0:0,0	1/1:0,0,0:0:0,0	0/1:21,0,13:14:5,9	0/1:7,0,25:11:6,5	1/1:7,6,0:2:0,2	1/1:4,3,0:1:0,1	1/1:0,0,0:0:0,0	1/1:0,0,0:0:0,0	1/1:4,3,0:1:0,1
SL4.0ch00	416277	.	AG	AGG	43.6708	.	INDEL;IDV=15;IMF=1;DP=27;VDB=3.56146e-11;SGB=18.1193;MQ0F=0;AF1=1;AC1=54;DP4=0,8,0,19;MQ=12;FQ=-32.7166;PV4=1,1,1,1	GT:PL:DP:AD	1/1:0,0,0:0:0,0	1/1:0,0,0:0:0,0	1/1:0,0,0:0:0,0	1/1:0,0,0:0:0,0	1/1:0,0,0:0:0,0	1/1:0,0,0:0:0,0	1/1:0,0,0:0:0,0	1/1:0,0,0:0:0,0	1/1:0,0,0:0:0,0	1/1:0,0,0:0:0,0	1/1:0,0,0:0:0,0	1/1:0,0,0:0:0,0	1/1:0,0,0:0:0,0	1/1:0,0,0:0:0,0	1/1:0,0,0:0:0,0	1/1:0,0,0:0:0,0	1/1:0,0,0:0:0,0	1/1:0,0,0:0:0,0	1/1:0,0,0:0:0,0	1/1:0,0,0:0:0,0	1/1:44,9,0:15:5,10	1/1:46,15,0:11:2,9	1/1:0,0,0:0:0,0	1/1:0,0,0:0:0,0	1/1:0,0,0:0:0,0	1/1:0,0,0:0:0,0	1/1:0,3,4:1:1,0
SL4.0ch00	416456	.	T	C	23.5776	.	DP=18;VDB=0.435866;SGB=-0.233799;RPB=0.284796;MQB=0.00229059;BQB=0.210248;MQ0F=0;AF1=0.483777;AC1=26;DP4=0,7,0,11;MQ=22;FQ=26.2861;PV4=1,0.00927342,7.04144e-06,0.0389038	GT:PL:DP:AD	0/0:0,3,30:1:1,0	0/1:4,3,0:1:0,1	0/0:0,3,30:1:1,0	0/1:0,0,0:0:0,0	0/1:4,3,0:1:0,1	0/0:0,3,31:1:1,0	0/1:4,3,0:1:0,1	0/1:0,0,0:0:0,0	0/1:0,0,0:0:0,0	0/1:8,3,0:1:0,1	0/1:0,0,0:0:0,0	0/1:0,0,0:0:0,0	0/0:0,3,31:1:1,0	1/1:25,6,0:2:0,2	0/1:0,0,0:0:0,0	0/1:23,3,0:1:0,1	0/1:0,0,0:0:0,0	0/0:0,3,30:1:1,0	0/1:0,1,28:2:1,1	0/1:0,0,0:0:0,0	0/1:0,0,0:0:0,0	0/1:0,0,0:0:0,0	0/1:0,0,0:0:0,0	1/1:25,6,0:2:0,2	0/0:0,3,31:1:1,0	0/1:0,0,0:0:0,0	0/1:4,3,0:1:0,1
SL4.0ch00	416458	.	C	T	11.948	.	DP=18;VDB=0.525878;SGB=-0.0122154;RPB=0.0693617;MQB=0.0286491;BQB=0.539681;MQ0F=0;AF1=0.429366;AC1=23;DP4=0,8,0,10;MQ=22;FQ=14.1353;PV4=1,0.0645764,0.000854457,0.0224685	GT:PL:DP:AD	0/0:0,3,30:1:1,0	0/1:4,3,0:1:0,1	0/0:0,3,30:1:1,0	0/1:0,0,0:0:0,0	0/1:4,3,0:1:0,1	0/0:0,3,31:1:1,0	0/1:4,3,0:1:0,1	0/1:0,0,0:0:0,0	0/1:0,0,0:0:0,0	0/1:8,3,0:1:0,1	0/1:0,0,0:0:0,0	0/1:0,0,0:0:0,0	0/0:0,3,31:1:1,0	1/1:16,6,0:2:0,2	0/1:0,0,0:0:0,0	0/1:23,3,0:1:0,1	0/1:0,0,0:0:0,0	0/0:0,3,30:1:1,0	0/0:0,1,29:2:1,1	0/1:0,0,0:0:0,0	0/1:0,0,0:0:0,0	0/1:0,0,0:0:0,0	0/1:0,0,0:0:0,0	1/1:25,6,0:2:0,2	0/0:0,3,31:1:1,0	0/1:0,0,0:0:0,0	0/0:0,3,4:1:1,0
SL4.0ch00	416459	.	G	A	20.4574	.	DP=18;VDB=0.525878;SGB=-0.0122154;RPB=0.102932;MQB=0.0286491;BQB=0.387378;MQ0F=0;AF1=0.43333;AC1=24;DP4=0,8,0,10;MQ=22;FQ=22.7992;PV4=1,0.0599967,0.000854457,0.0224828	GT:PL:DP:AD	0/0:0,3,30:1:1,0	0/1:4,3,0:1:0,1	0/0:0,3,30:1:1,0	0/1:0,0,0:0:0,0	0/1:4,3,0:1:0,1	0/0:0,3,31:1:1,0	0/1:4,3,0:1:0,1	0/1:0,0,0:0:0,0	0/1:0,0,0:0:0,0	0/1:8,3,0:1:0,1	0/1:0,0,0:0:0,0	0/1:0,0,0:0:0,0	0/0:0,3,31:1:1,0	1/1:25,6,0:2:0,2	0/1:0,0,0:0:0,0	0/1:23,3,0:1:0,1	0/1:0,0,0:0:0,0	0/0:0,3,30:1:1,0	0/0:0,1,22:2:1,1	0/1:0,0,0:0:0,0	0/1:0,0,0:0:0,0	0/1:0,0,0:0:0,0	0/1:0,0,0:0:0,0	1/1:25,6,0:2:0,2	0/0:0,3,31:1:1,0	0/1:0,0,0:0:0,0	0/0:0,3,4:1:1,0
SL4.0ch00	416462	.	G	A	20.4517	.	DP=18;VDB=0.518983;SGB=-0.0122154;RPB=0.0693617;MQB=0.0286491;BQB=0.566419;MQ0F=0;AF1=0.433129;AC1=23;DP4=0,8,0,10;MQ=22;FQ=22.7917;PV4=1,0.121477,0.000854457,0.0225568	GT:PL:DP:AD	0/0:0,3,30:1:1,0	0/1:4,3,0:1:0,1	0/0:0,3,30:1:1,0	0/1:0,0,0:0:0,0	0/1:4,3,0:1:0,1	0/0:0,3,31:1:1,0	0/1:4,3,0:1:0,1	0/1:0,0,0:0:0,0	0/1:0,0,0:0:0,0	0/1:8,3,0:1:0,1	0/1:0,0,0:0:0,0	0/1:0,0,0:0:0,0	0/0:0,3,31:1:1,0	1/1:25,6,0:2:0,2	0/1:0,0,0:0:0,0	0/1:23,3,0:1:0,1	0/1:0,0,0:0:0,0	0/0:0,3,30:1:1,0	0/0:0,1,29:2:1,1	0/1:0,0,0:0:0,0	0/1:0,0,0:0:0,0	0/1:0,0,0:0:0,0	0/1:0,0,0:0:0,0	1/1:25,6,0:2:0,2	0/0:0,3,31:1:1,0	0/1:0,0,0:0:0,0	0/0:0,3,4:1:1,0
SL4.0ch00	416467	.	C	T	20.4517	.	DP=18;VDB=0.529323;SGB=-0.0122154;RPB=0.0693617;MQB=0.0286491;BQB=0.206192;MQ0F=0;AF1=0.433129;AC1=23;DP4=0,8,0,10;MQ=22;FQ=22.7917;PV4=1,0.0231223,0.000854457,0.0232026	GT:PL:DP:AD	0/0:0,3,30:1:1,0	0/1:4,3,0:1:0,1	0/0:0,3,30:1:1,0	0/1:0,0,0:0:0,0	0/1:4,3,0:1:0,1	0/0:0,3,31:1:1,0	0/1:4,3,0:1:0,1	0/1:0,0,0:0:0,0	0/1:0,0,0:0:0,0	0/1:8,3,0:1:0,1	0/1:0,0,0:0:0,0	0/1:0,0,0:0:0,0	0/0:0,3,31:1:1,0	1/1:25,6,0:2:0,2	0/1:0,0,0:0:0,0	0/1:23,3,0:1:0,1	0/1:0,0,0:0:0,0	0/0:0,3,30:1:1,0	0/0:0,1,29:2:1,1	0/1:0,0,0:0:0,0	0/1:0,0,0:0:0,0	0/1:0,0,0:0:0,0	0/1:0,0,0:0:0,0	1/1:25,6,0:2:0,2	0/0:0,3,31:1:1,0	0/1:0,0,0:0:0,0	0/0:0,3,4:1:1,0
SL4.0ch00	416477	.	G	T	21.5148	.	DP=19;VDB=0.736405;SGB=0.326649;RPB=0.0465056;MQB=0.0244164;BQB=1;MQ0F=0;AF1=0.456052;AC1=25;DP4=0,8,0,11;MQ=21;FQ=24.0104;PV4=1,1,0.000422977,0.22539	GT:PL:DP:AD	0/0:0,3,30:1:1,0	0/1:4,3,0:1:0,1	0/0:0,3,30:1:1,0	0/1:0,0,0:0:0,0	0/1:4,3,0:1:0,1	0/0:0,3,31:1:1,0	1/1:7,6,0:2:0,2	0/1:0,0,0:0:0,0	0/1:0,0,0:0:0,0	0/1:8,3,0:1:0,1	0/1:0,0,0:0:0,0	0/1:0,0,0:0:0,0	0/0:0,3,31:1:1,0	1/1:25,6,0:2:0,2	0/1:0,0,0:0:0,0	0/1:23,3,0:1:0,1	0/1:0,0,0:0:0,0	0/0:0,3,30:1:1,0	0/1:0,1,29:2:1,1	0/1:0,0,0:0:0,0	0/1:0,0,0:0:0,0	0/1:0,0,0:0:0,0	0/1:0,0,0:0:0,0	1/1:25,6,0:2:0,2	0/0:0,3,31:1:1,0	0/1:0,0,0:0:0,0	0/0:0,3,4:1:1,0
SL4.0ch00	416479	.	C	T	21.5148	.	DP=19;VDB=0.736405;SGB=0.326649;RPB=0.0465056;MQB=0.0244164;BQB=0.41781;MQ0F=0;AF1=0.456052;AC1=25;DP4=0,8,0,11;MQ=21;FQ=24.0104;PV4=1,0.0738642,0.000422977,0.434396	GT:PL:DP:AD	0/0:0,3,30:1:1,0	0/1:4,3,0:1:0,1	0/0:0,3,30:1:1,0	0/1:0,0,0:0:0,0	0/1:4,3,0:1:0,1	0/0:0,3,31:1:1,0	1/1:7,6,0:2:0,2	0/1:0,0,0:0:0,0	0/1:0,0,0:0:0,0	0/1:8,3,0:1:0,1	0/1:0,0,0:0:0,0	0/1:0,0,0:0:0,0	0/0:0,3,31:1:1,0	1/1:25,6,0:2:0,2	0/1:0,0,0:0:0,0	0/1:23,3,0:1:0,1	0/1:0,0,0:0:0,0	0/0:0,3,30:1:1,0	0/1:0,1,29:2:1,1	0/1:0,0,0:0:0,0	0/1:0,0,0:0:0,0	0/1:0,0,0:0:0,0	0/1:0,0,0:0:0,0	1/1:25,6,0:2:0,2	0/0:0,3,31:1:1,0	0/1:0,0,0:0:0,0	0/0:0,3,4:1:1,0
SL4.0ch00	416491	.	G	A	21.5148	.	DP=19;VDB=0.735094;SGB=0.326649;RPB=0.0465056;MQB=0.0244164;BQB=1;MQ0F=0;AF1=0.456052;AC1=25;DP4=0,8,0,11;MQ=21;FQ=24.0104;PV4=1,1,0.000422977,1	GT:PL:DP:AD	0/0:0,3,30:1:1,0	0/1:4,3,0:1:0,1	0/0:0,3,30:1:1,0	0/1:0,0,0:0:0,0	0/1:4,3,0:1:0,1	0/0:0,3,31:1:1,0	1/1:7,6,0:2:0,2	0/1:0,0,0:0:0,0	0/1:0,0,0:0:0,0	0/1:8,3,0:1:0,1	0/1:0,0,0:0:0,0	0/1:0,0,0:0:0,0	0/0:0,3,31:1:1,0	1/1:25,6,0:2:0,2	0/1:0,0,0:0:0,0	0/1:23,3,0:1:0,1	0/1:0,0,0:0:0,0	0/0:0,3,30:1:1,0	0/1:0,1,29:2:1,1	0/1:0,0,0:0:0,0	0/1:0,0,0:0:0,0	0/1:0,0,0:0:0,0	0/1:0,0,0:0:0,0	1/1:25,6,0:2:0,2	0/0:0,3,31:1:1,0	0/1:0,0,0:0:0,0	0/0:0,3,4:1:1,0
SL4.0ch00	417525	.	T	G	20.9783	.	DP=19;VDB=0.427066;SGB=0.217864;RPB=0.985665;MQB=0.878142;MQSB=0.0284723;BQB=0.823561;MQ0F=0;AF1=0.216251;AC1=11;DP4=3,8,1,4;MQ=25;FQ=22.003;PV4=1,1,0.298561,0.129249	GT:PL:DP:AD	0/0:0,0,0:0:0,0	0/0:0,0,0:0:0,0	0/0:0,3,18:1:1,0	0/0:0,0,0:0:0,0	0/0:0,0,0:0:0,0	0/0:0,0,0:0:0,0	0/0:0,0,0:0:0,0	0/0:0,0,0:0:0,0	0/0:0,0,0:0:0,0	0/0:0,0,0:0:0,0	0/0:0,9,9:3:3,0	0/0:0,3,35:1:1,0	0/0:0,9,73:3:3,0	0/0:0,0,0:0:0,0	0/0:0,3,37:1:1,0	0/0:0,0,0:0:0,0	0/0:4,3,0:1:0,1	0/0:0,0,0:0:0,0	0/0:0,3,15:2:1,0	0/0:0,0,0:0:0,0	0/1:54,6,0:2:0,2	0/1:18,3,0:1:0,1	0/0:0,0,0:0:0,0	0/0:0,0,0:0:0,0	0/0:0,3,25:1:1,0	0/0:0,0,0:0:0,0	0/0:0,0,0:0:0,0
SL4.0ch00	417526	.	T	C	20.0796	.	DP=19;VDB=0.0058656;SGB=0.298078;RPB=0.767432;MQB=0.992674;MQSB=0.0284723;BQB=0.624635;MQ0F=0;AF1=0.193142;AC1=10;DP4=4,8,0,4;MQ=25;FQ=20.9841;PV4=0.516484,0.20384,1,1	GT:PL:DP:AD	0/0:0,0,0:0:0,0	0/0:0,0,0:0:0,0	0/0:0,3,18:1:1,0	0/0:0,0,0:0:0,0	0/0:0,0,0:0:0,0	0/0:0,0,0:0:0,0	0/0:0,0,0:0:0,0	0/0:0,0,0:0:0,0	0/0:0,0,0:0:0,0	0/0:0,0,0:0:0,0	0/0:0,9,9:3:3,0	0/0:0,3,35:1:1,0	0/0:0,9,78:3:3,0	0/0:0,0,0:0:0,0	0/0:0,3,37:1:1,0	0/0:0,0,0:0:0,0	0/0:0,3,4:1:1,0	0/0:0,0,0:0:0,0	0/0:0,1,13:2:1,1	0/0:0,0,0:0:0,0	0/1:54,6,0:2:0,2	0/1:18,3,0:1:0,1	0/0:0,0,0:0:0,0	0/0:0,0,0:0:0,0	0/0:0,3,25:1:1,0	0/0:0,0,0:0:0,0	0/0:0,0,0:0:0,0
SL4.0ch00	417970	.	A	G	14.3019	.	DP=13;VDB=2.26006e-08;SGB=0.749497;MQ0F=0;AF1=1;AC1=54;DP4=0,0,13,0;MQ=4;FQ=-27.625	GT:PL:DP:AD	1/1:0,0,0:0:0,0	1/1:0,0,0:0:0,0	1/1:0,0,0:0:0,0	1/1:8,3,0:1:0,1	1/1:4,3,0:1:0,1	1/1:4,3,0:1:0,1	1/1:0,0,0:0:0,0	1/1:0,0,0:0:0,0	1/1:0,0,0:0:0,0	1/1:8,3,0:1:0,1	1/1:0,0,0:0:0,0	1/1:0,0,0:0:0,0	1/1:0,0,0:0:0,0	1/1:4,3,0:1:0,1	1/1:0,0,0:0:0,0	1/1:4,3,0:1:0,1	1/1:11,12,0:4:0,4	1/1:0,0,0:0:0,0	1/1:0,0,0:0:0,0	1/1:0,0,0:0:0,0	1/1:0,0,0:0:0,0	1/1:7,6,0:2:0,2	1/1:0,0,0:0:0,0	1/1:4,3,0:1:0,1	1/1:0,0,0:0:0,0	1/1:0,0,0:0:0,0	1/1:0,0,0:0:0,0
SL4.0ch00	417973	.	T	A	14.3019	.	DP=13;VDB=2.26006e-08;SGB=0.749497;MQ0F=0;AF1=1;AC1=54;DP4=0,0,13,0;MQ=4;FQ=-27.625	GT:PL:DP:AD	1/1:0,0,0:0:0,0	1/1:0,0,0:0:0,0	1/1:0,0,0:0:0,0	1/1:8,3,0:1:0,1	1/1:4,3,0:1:0,1	1/1:4,3,0:1:0,1	1/1:0,0,0:0:0,0	1/1:0,0,0:0:0,0	1/1:0,0,0:0:0,0	1/1:8,3,0:1:0,1	1/1:0,0,0:0:0,0	1/1:0,0,0:0:0,0	1/1:0,0,0:0:0,0	1/1:4,3,0:1:0,1	1/1:0,0,0:0:0,0	1/1:4,3,0:1:0,1	1/1:11,12,0:4:0,4	1/1:0,0,0:0:0,0	1/1:0,0,0:0:0,0	1/1:0,0,0:0:0,0	1/1:0,0,0:0:0,0	1/1:7,6,0:2:0,2	1/1:0,0,0:0:0,0	1/1:4,3,0:1:0,1	1/1:0,0,0:0:0,0	1/1:0,0,0:0:0,0	1/1:0,0,0:0:0,0
SL4.0ch00	418007	.	A	G	14.3019	.	DP=13;VDB=2.26006e-08;SGB=0.749497;MQ0F=0;AF1=1;AC1=54;DP4=0,0,13,0;MQ=4;FQ=-27.625	GT:PL:DP:AD	1/1:0,0,0:0:0,0	1/1:0,0,0:0:0,0	1/1:0,0,0:0:0,0	1/1:8,3,0:1:0,1	1/1:4,3,0:1:0,1	1/1:4,3,0:1:0,1	1/1:0,0,0:0:0,0	1/1:0,0,0:0:0,0	1/1:0,0,0:0:0,0	1/1:8,3,0:1:0,1	1/1:0,0,0:0:0,0	1/1:0,0,0:0:0,0	1/1:0,0,0:0:0,0	1/1:4,3,0:1:0,1	1/1:0,0,0:0:0,0	1/1:4,3,0:1:0,1	1/1:11,12,0:4:0,4	1/1:0,0,0:0:0,0	1/1:0,0,0:0:0,0	1/1:0,0,0:0:0,0	1/1:0,0,0:0:0,0	1/1:7,6,0:2:0,2	1/1:0,0,0:0:0,0	1/1:4,3,0:1:0,1	1/1:0,0,0:0:0,0	1/1:0,0,0:0:0,0	1/1:0,0,0:0:0,0
SL4.0ch00	418369	.	C	A	14.3019	.	DP=14;VDB=9.80065e-05;SGB=0.749497;MQSB=1;MQ0F=0;AF1=1;AC1=54;DP4=0,0,1,12;MQ=4;FQ=-27.625	GT:PL:DP:AD	1/1:0,0,0:0:0,0	1/1:0,0,0:0:0,0	1/1:0,0,0:0:0,0	1/1:8,3,0:1:0,1	1/1:4,3,0:1:0,1	1/1:0,0,0:0:0,0	1/1:0,0,0:0:0,0	1/1:0,0,0:0:0,0	1/1:0,0,0:0:0,0	1/1:8,3,0:1:0,1	1/1:0,0,0:0:0,0	1/1:0,0,0:0:0,0	1/1:0,0,0:0:0,0	1/1:4,3,0:1:0,1	1/1:0,0,0:0:0,0	1/1:4,3,0:1:0,1	1/1:11,12,0:4:0,4	1/1:0,0,0:0:0,0	1/1:0,0,0:0:0,0	1/1:0,0,0:0:0,0	1/1:4,3,0:1:0,1	1/1:7,6,0:2:0,2	1/1:0,0,0:0:0,0	1/1:4,3,0:1:0,1	1/1:0,0,0:0:0,0	1/1:0,0,0:0:0,0	1/1:0,0,0:0:0,0
SL4.0ch00	418398	.	A	G	17.7936	.	DP=15;VDB=8.03465e-05;SGB=0.471383;MQSB=1;MQ0F=0;AF1=1;AC1=54;DP4=0,0,1,13;MQ=4;FQ=-27.8801	GT:PL:DP:AD	1/1:0,0,0:0:0,0	1/1:0,0,0:0:0,0	1/1:0,0,0:0:0,0	1/1:8,3,0:1:0,1	1/1:4,3,0:1:0,1	1/1:4,3,0:1:0,1	1/1:0,0,0:0:0,0	1/1:0,0,0:0:0,0	1/1:0,0,0:0:0,0	1/1:8,3,0:1:0,1	1/1:0,0,0:0:0,0	1/1:0,0,0:0:0,0	1/1:0,0,0:0:0,0	1/1:4,3,0:1:0,1	1/1:0,0,0:0:0,0	1/1:4,3,0:1:0,1	1/1:11,12,0:4:0,4	1/1:0,0,0:0:0,0	1/1:0,0,0:0:0,0	1/1:0,0,0:0:0,0	1/1:4,3,0:1:0,1	1/1:7,6,0:2:0,2	1/1:0,0,0:0:0,0	1/1:4,3,0:1:0,1	1/1:0,0,0:0:0,0	1/1:0,0,0:0:0,0	1/1:0,0,0:0:0,0
SL4.0ch00	418408	.	T	C	10.8101	.	DP=14;VDB=2.80414e-07;SGB=0.749497;RPB=1;MQB=1;BQB=1;MQ0F=0;AF1=1;AC1=54;DP4=0,1,0,13;MQ=4;FQ=-27.4685;PV4=1,1,1,1	GT:PL:DP:AD	1/1:0,0,0:0:0,0	1/1:0,0,0:0:0,0	1/1:0,0,0:0:0,0	1/1:8,3,0:1:0,1	1/1:4,3,0:1:0,1	1/1:4,3,0:1:0,1	1/1:0,0,0:0:0,0	1/1:0,0,0:0:0,0	1/1:0,0,0:0:0,0	1/1:8,3,0:1:0,1	1/1:0,0,0:0:0,0	1/1:0,0,0:0:0,0	1/1:0,0,0:0:0,0	1/1:4,3,0:1:0,1	1/1:0,0,0:0:0,0	1/1:4,3,0:1:0,1	1/1:11,12,0:4:0,4	1/1:0,0,0:0:0,0	1/1:0,0,0:0:0,0	1/1:0,0,0:0:0,0	1/1:0,3,4:1:1,0	1/1:7,6,0:2:0,2	1/1:0,0,0:0:0,0	1/1:4,3,0:1:0,1	1/1:0,0,0:0:0,0	1/1:0,0,0:0:0,0	1/1:0,0,0:0:0,0
SL4.0ch00	418434	.	A	G	17.7936	.	DP=14;VDB=7.60596e-07;SGB=0.471383;MQ0F=0;AF1=1;AC1=54;DP4=0,0,0,14;MQ=4;FQ=-27.8801	GT:PL:DP:AD	1/1:0,0,0:0:0,0	1/1:0,0,0:0:0,0	1/1:0,0,0:0:0,0	1/1:8,3,0:1:0,1	1/1:4,3,0:1:0,1	1/1:4,3,0:1:0,1	1/1:0,0,0:0:0,0	1/1:0,0,0:0:0,0	1/1:0,0,0:0:0,0	1/1:8,3,0:1:0,1	1/1:0,0,0:0:0,0	1/1:0,0,0:0:0,0	1/1:0,0,0:0:0,0	1/1:4,3,0:1:0,1	1/1:0,0,0:0:0,0	1/1:4,3,0:1:0,1	1/1:11,12,0:4:0,4	1/1:0,0,0:0:0,0	1/1:0,0,0:0:0,0	1/1:0,0,0:0:0,0	1/1:4,3,0:1:0,1	1/1:7,6,0:2:0,2	1/1:0,0,0:0:0,0	1/1:4,3,0:1:0,1	1/1:0,0,0:0:0,0	1/1:0,0,0:0:0,0	1/1:0,0,0:0:0,0
SL4.0ch00	418450	.	C	T	14.3019	.	DP=13;VDB=5.02797e-08;SGB=0.749497;MQ0F=0;AF1=1;AC1=54;DP4=0,0,0,13;MQ=4;FQ=-27.625	GT:PL:DP:AD	1/1:0,0,0:0:0,0	1/1:0,0,0:0:0,0	1/1:0,0,0:0:0,0	1/1:8,3,0:1:0,1	1/1:4,3,0:1:0,1	1/1:4,3,0:1:0,1	1/1:0,0,0:0:0,0	1/1:0,0,0:0:0,0	1/1:0,0,0:0:0,0	1/1:8,3,0:1:0,1	1/1:0,0,0:0:0,0	1/1:0,0,0:0:0,0	1/1:0,0,0:0:0,0	1/1:4,3,0:1:0,1	1/1:0,0,0:0:0,0	1/1:4,3,0:1:0,1	1/1:11,12,0:4:0,4	1/1:0,0,0:0:0,0	1/1:0,0,0:0:0,0	1/1:0,0,0:0:0,0	1/1:0,0,0:0:0,0	1/1:7,6,0:2:0,2	1/1:0,0,0:0:0,0	1/1:4,3,0:1:0,1	1/1:0,0,0:0:0,0	1/1:0,0,0:0:0,0	1/1:0,0,0:0:0,0
SL4.0ch00	418453	.	C	A	14.3019	.	DP=13;VDB=3.3258e-08;SGB=0.749497;MQ0F=0;AF1=1;AC1=54;DP4=0,0,0,13;MQ=4;FQ=-27.625	GT:PL:DP:AD	1/1:0,0,0:0:0,0	1/1:0,0,0:0:0,0	1/1:0,0,0:0:0,0	1/1:8,3,0:1:0,1	1/1:4,3,0:1:0,1	1/1:4,3,0:1:0,1	1/1:0,0,0:0:0,0	1/1:0,0,0:0:0,0	1/1:0,0,0:0:0,0	1/1:8,3,0:1:0,1	1/1:0,0,0:0:0,0	1/1:0,0,0:0:0,0	1/1:0,0,0:0:0,0	1/1:4,3,0:1:0,1	1/1:0,0,0:0:0,0	1/1:4,3,0:1:0,1	1/1:11,12,0:4:0,4	1/1:0,0,0:0:0,0	1/1:0,0,0:0:0,0	1/1:0,0,0:0:0,0	1/1:0,0,0:0:0,0	1/1:7,6,0:2:0,2	1/1:0,0,0:0:0,0	1/1:4,3,0:1:0,1	1/1:0,0,0:0:0,0	1/1:0,0,0:0:0,0	1/1:0,0,0:0:0,0
SL4.0ch00	418454	.	A	G	14.3019	.	DP=13;VDB=3.3258e-08;SGB=0.749497;MQ0F=0;AF1=1;AC1=54;DP4=0,0,0,13;MQ=4;FQ=-27.625	GT:PL:DP:AD	1/1:0,0,0:0:0,0	1/1:0,0,0:0:0,0	1/1:0,0,0:0:0,0	1/1:8,3,0:1:0,1	1/1:4,3,0:1:0,1	1/1:4,3,0:1:0,1	1/1:0,0,0:0:0,0	1/1:0,0,0:0:0,0	1/1:0,0,0:0:0,0	1/1:8,3,0:1:0,1	1/1:0,0,0:0:0,0	1/1:0,0,0:0:0,0	1/1:0,0,0:0:0,0	1/1:4,3,0:1:0,1	1/1:0,0,0:0:0,0	1/1:4,3,0:1:0,1	1/1:11,12,0:4:0,4	1/1:0,0,0:0:0,0	1/1:0,0,0:0:0,0	1/1:0,0,0:0:0,0	1/1:0,0,0:0:0,0	1/1:7,6,0:2:0,2	1/1:0,0,0:0:0,0	1/1:4,3,0:1:0,1	1/1:0,0,0:0:0,0	1/1:0,0,0:0:0,0	1/1:0,0,0:0:0,0
SL4.0ch00	422070	.	T	C	155.614	.	DP=132;VDB=0;SGB=70.4003;MQ0F=0;AF1=1;AC1=54;DP4=0,0,73,0;MQ=14;FQ=-26.74	GT:PL:DP:AD	1/1:0,0,0:0:0,0	1/1:0,0,0:0:0,0	1/1:0,0,0:0:0,0	1/1:0,0,0:0:0,0	1/1:0,0,0:0:0,0	1/1:0,0,0:0:0,0	1/1:0,0,0:0:0,0	1/1:0,0,0:0:0,0	1/1:7,3,0:1:0,1	1/1:0,0,0:0:0,0	1/1:0,0,0:0:0,0	1/1:0,0,0:0:0,0	1/1:0,0,0:0:0,0	1/1:0,0,0:0:0,0	1/1:0,0,0:0:0,0	1/1:0,0,0:0:0,0	1/1:0,0,0:0:0,0	1/1:0,0,0:0:0,0	1/1:0,0,0:0:0,0	1/1:0,0,0:0:0,0	1/1:68,87,0:29:0,29	1/1:67,105,0:35:0,35	1/1:0,0,0:0:0,0	1/1:0,0,0:0:0,0	1/1:0,0,0:0:0,0	1/1:0,0,0:0:0,0	1/1:52,24,0:8:0,8
SL4.0ch00	422135	.	C	A	107.36	.	DP=73;VDB=8.79709e-27;SGB=45.479;RPB=0.987467;MQB=8.0888e-12;BQB=0.983661;MQ0F=0;AF1=0.959992;AC1=51;DP4=28,0,45,0;MQ=14;FQ=-23.9036;PV4=1,0.40468,1,1	GT:PL:DP:AD	1/1:0,0,0:0:0,0	1/1:0,0,0:0:0,0	1/1:0,0,0:0:0,0	1/1:0,0,0:0:0,0	1/1:0,0,0:0:0,0	1/1:0,0,0:0:0,0	1/1:0,0,0:0:0,0	1/1:0,0,0:0:0,0	0/1:0,3,7:1:1,0	1/1:0,0,0:0:0,0	1/1:0,0,0:0:0,0	1/1:0,0,0:0:0,0	1/1:0,0,0:0:0,0	1/1:0,0,0:0:0,0	1/1:0,0,0:0:0,0	1/1:0,0,0:0:0,0	1/1:0,0,0:0:0,0	1/1:0,0,0:0:0,0	1/1:0,0,0:0:0,0	1/1:0,0,0:0:0,0	1/1:58,8,0:29:11,18	1/1:57,13,0:35:12,23	1/1:0,0,0:0:0,0	1/1:0,0,0:0:0,0	1/1:0,0,0:0:0,0	1/1:0,0,0:0:0,0	0/1:34,0,2:8:4,4
SL4.0ch00	422397	.	G	T	105.245	.	DP=72;VDB=8.40201e-25;SGB=45.479;RPB=0.970608;MQB=1.43718e-11;BQB=0.780667;MQ0F=0;AF1=0.964699;AC1=52;DP4=0,27,0,45;MQ=14;FQ=-23.9516;PV4=1,0.070001,1,1	GT:PL:DP:AD	1/1:0,0,0:0:0,0	1/1:0,0,0:0:0,0	1/1:0,0,0:0:0,0	1/1:0,0,0:0:0,0	1/1:0,0,0:0:0,0	1/1:0,0,0:0:0,0	1/1:0,0,0:0:0,0	1/1:0,0,0:0:0,0	0/1:0,3,7:1:1,0	1/1:0,0,0:0:0,0	1/1:0,0,0:0:0,0	1/1:0,0,0:0:0,0	1/1:0,0,0:0:0,0	1/1:0,0,0:0:0,0	1/1:0,0,0:0:0,0	1/1:0,0,0:0:0,0	1/1:0,0,0:0:0,0	1/1:0,0,0:0:0,0	1/1:0,0,0:0:0,0	1/1:0,0,0:0:0,0	1/1:59,9,0:28:10,18	1/1:57,13,0:35:12,23	1/1:0,0,0:0:0,0	1/1:0,0,0:0:0,0	1/1:0,0,0:0:0,0	1/1:0,0,0:0:0,0	0/1:31,0,2:8:4,4
SL4.0ch00	431250	.	T	A	999	.	DP=544;VDB=2.8026e-45;SGB=6.46769;MQ0F=0;AF1=1;AC1=54;DP4=0,0,74,0;MQ=18;FQ=-33.1664	GT:PL:DP:AD	1/1:14,3,0:1:0,1	1/1:0,0,0:0:0,0	1/1:37,12,0:4:0,4	1/1:56,24,0:8:0,8	1/1:31,6,0:2:0,2	1/1:32,9,0:3:0,3	1/1:0,0,0:0:0,0	1/1:40,12,0:4:0,4	1/1:35,9,0:3:0,3	1/1:14,3,0:1:0,1	1/1:0,0,0:0:0,0	1/1:0,0,0:0:0,0	1/1:14,3,0:1:0,1	1/1:0,0,0:0:0,0	1/1:0,0,0:0:0,0	1/1:51,18,0:6:0,6	1/1:13,12,0:4:0,4	1/1:67,30,0:10:0,10	1/1:8,3,0:1:0,1	1/1:22,6,0:2:0,2	1/1:20,15,0:5:0,5	1/1:25,15,0:5:0,5	1/1:25,6,0:2:0,2	1/1:4,3,0:1:0,1	1/1:26,6,0:2:0,2	1/1:56,18,0:6:0,6	1/1:19,9,0:3:0,3
SL4.0ch00	431255	.	C	T	999	.	DP=544;VDB=0;SGB=117.412;MQ0F=0;AF1=1;AC1=54;DP4=0,0,538,0;MQ=19;FQ=-42.6689	GT:PL:DP:AD	1/1:55,9,0:3:0,3	1/1:57,15,0:5:0,5	1/1:72,21,0:7:0,7	1/1:98,255,0:87:0,87	1/1:99,51,0:17:0,17	1/1:92,166,0:55:0,55	1/1:87,24,0:8:0,8	1/1:88,42,0:14:0,14	1/1:93,36,0:12:0,12	1/1:94,48,0:16:0,16	1/1:52,9,0:3:0,3	1/1:95,36,0:12:0,12	1/1:77,21,0:7:0,7	1/1:79,39,0:13:0,13	1/1:0,0,0:0:0,0	1/1:108,255,0:115:0,115	1/1:92,87,0:29:0,29	1/1:99,81,0:27:0,27	1/1:57,12,0:4:0,4	1/1:77,45,0:15:0,15	1/1:25,45,0:15:0,15	1/1:22,66,0:22:0,22	1/1:97,36,0:12:0,12	1/1:50,21,0:7:0,7	1/1:60,21,0:7:0,7	1/1:100,60,0:20:0,20	1/1:25,18,0:6:0,6
SL4.0ch00	431257	.	A	C	999	.	DP=544;VDB=0;SGB=117.412;MQ0F=0;AF1=1;AC1=54;DP4=0,0,538,0;MQ=19;FQ=-42.6689	GT:PL:DP:AD	1/1:55,9,0:3:0,3	1/1:57,15,0:5:0,5	1/1:72,21,0:7:0,7	1/1:97,255,0:87:0,87	1/1:99,51,0:17:0,17	1/1:92,166,0:55:0,55	1/1:87,24,0:8:0,8	1/1:88,42,0:14:0,14	1/1:94,36,0:12:0,12	1/1:94,48,0:16:0,16	1/1:52,9,0:3:0,3	1/1:95,36,0:12:0,12	1/1:77,21,0:7:0,7	1/1:79,39,0:13:0,13	1/1:0,0,0:0:0,0	1/1:108,255,0:115:0,115	1/1:92,87,0:29:0,29	1/1:100,81,0:27:0,27	1/1:57,12,0:4:0,4	1/1:73,45,0:15:0,15	1/1:25,45,0:15:0,15	1/1:22,66,0:22:0,22	1/1:97,36,0:12:0,12	1/1:50,21,0:7:0,7	1/1:60,21,0:7:0,7	1/1:99,60,0:20:0,20	1/1:25,18,0:6:0,6
SL4.0ch00	431260	.	A	G	999	.	DP=544;VDB=0;SGB=117.412;MQ0F=0;AF1=1;AC1=54;DP4=0,0,538,0;MQ=19;FQ=-42.6689	GT:PL:DP:AD	1/1:55,9,0:3:0,3	1/1:57,15,0:5:0,5	1/1:72,21,0:7:0,7	1/1:97,255,0:87:0,86	1/1:98,51,0:17:0,17	1/1:92,166,0:55:0,55	1/1:87,24,0:8:0,8	1/1:88,42,0:14:0,14	1/1:92,36,0:12:0,12	1/1:94,48,0:16:0,16	1/1:52,9,0:3:0,3	1/1:95,36,0:12:0,12	1/1:77,21,0:7:0,7	1/1:79,39,0:13:0,13	1/1:0,0,0:0:0,0	1/1:108,255,0:115:0,115	1/1:92,87,0:29:0,29	1/1:100,81,0:27:0,27	1/1:57,12,0:4:0,4	1/1:77,45,0:15:0,15	1/1:25,45,0:15:0,15	1/1:22,66,0:22:0,22	1/1:97,36,0:12:0,12	1/1:50,21,0:7:0,7	1/1:60,21,0:7:0,7	1/1:100,60,0:20:0,20	1/1:25,18,0:6:0,6
SL4.0ch00	431263	.	C	T	999	.	DP=544;VDB=0;SGB=117.412;MQ0F=0;AF1=1;AC1=54;DP4=0,0,538,0;MQ=19;FQ=-42.6689	GT:PL:DP:AD	1/1:55,9,0:3:0,3	1/1:57,15,0:5:0,5	1/1:72,21,0:7:0,7	1/1:98,255,0:87:0,87	1/1:97,51,0:17:0,17	1/1:92,166,0:55:0,55	1/1:87,24,0:8:0,8	1/1:88,42,0:14:0,14	1/1:94,36,0:12:0,12	1/1:94,48,0:16:0,16	1/1:48,9,0:3:0,3	1/1:95,36,0:12:0,12	1/1:77,21,0:7:0,7	1/1:79,39,0:13:0,13	1/1:0,0,0:0:0,0	1/1:108,255,0:115:0,115	1/1:92,87,0:29:0,29	1/1:100,81,0:27:0,27	1/1:57,12,0:4:0,4	1/1:77,45,0:15:0,15	1/1:25,45,0:15:0,15	1/1:22,66,0:22:0,22	1/1:97,36,0:12:0,12	1/1:50,21,0:7:0,7	1/1:60,21,0:7:0,7	1/1:100,60,0:20:0,20	1/1:25,18,0:6:0,6
SL4.0ch00	431264	.	G	A	999	.	DP=544;VDB=0;SGB=117.412;MQ0F=0;AF1=1;AC1=54;DP4=0,0,538,0;MQ=19;FQ=-42.6689	GT:PL:DP:AD	1/1:55,9,0:3:0,3	1/1:57,15,0:5:0,5	1/1:72,21,0:7:0,7	1/1:98,255,0:87:0,87	1/1:99,51,0:17:0,17	1/1:92,166,0:55:0,55	1/1:87,24,0:8:0,8	1/1:88,42,0:14:0,14	1/1:94,36,0:12:0,12	1/1:94,48,0:16:0,16	1/1:46,9,0:3:0,3	1/1:95,36,0:12:0,12	1/1:77,21,0:7:0,7	1/1:79,39,0:13:0,13	1/1:0,0,0:0:0,0	1/1:108,255,0:115:0,115	1/1:92,87,0:29:0,29	1/1:100,81,0:27:0,27	1/1:57,12,0:4:0,4	1/1:77,45,0:15:0,15	1/1:25,45,0:15:0,15	1/1:22,66,0:22:0,22	1/1:97,36,0:12:0,12	1/1:50,21,0:7:0,7	1/1:54,21,0:7:0,7	1/1:100,60,0:20:0,20	1/1:25,18,0:6:0,6
SL4.0ch00	431265	.	A	G	999	.	DP=544;VDB=0;SGB=117.412;MQ0F=0;AF1=1;AC1=54;DP4=0,0,538,0;MQ=19;FQ=-42.6689	GT:PL:DP:AD	1/1:55,9,0:3:0,3	1/1:57,15,0:5:0,5	1/1:72,21,0:7:0,7	1/1:98,255,0:87:0,87	1/1:99,51,0:17:0,17	1/1:92,166,0:55:0,55	1/1:87,24,0:8:0,8	1/1:88,42,0:14:0,14	1/1:94,36,0:12:0,12	1/1:94,48,0:16:0,16	1/1:52,9,0:3:0,3	1/1:95,36,0:12:0,12	1/1:77,21,0:7:0,7	1/1:79,39,0:13:0,13	1/1:0,0,0:0:0,0	1/1:108,255,0:115:0,115	1/1:92,87,0:29:0,29	1/1:99,81,0:27:0,27	1/1:57,12,0:4:0,4	1/1:77,45,0:15:0,15	1/1:25,45,0:15:0,15	1/1:22,66,0:22:0,22	1/1:97,36,0:12:0,12	1/1:50,21,0:7:0,7	1/1:60,21,0:7:0,7	1/1:100,60,0:20:0,20	1/1:25,18,0:6:0,6
SL4.0ch00	431296	.	C	T	999	.	DP=544;VDB=0;SGB=175.209;RPB=0.433894;MQB=4.24972e-12;BQB=0.0406382;MQ0F=0;AF1=1;AC1=54;DP4=45,0,499,0;MQ=19;FQ=-29.7082;PV4=1,0.00114781,1,1	GT:PL:DP:AD	1/1:57,9,0:3:0,3	1/1:53,15,0:5:0,5	1/1:76,21,0:7:0,7	1/1:101,255,0:89:0,89	1/1:101,51,0:17:0,17	1/1:97,166,0:55:0,55	1/1:88,24,0:8:0,8	1/1:87,42,0:14:0,14	1/1:100,36,0:12:0,12	1/1:98,48,0:16:0,16	1/1:54,12,0:4:0,4	1/1:99,25,0:12:1,11	1/1:81,21,0:7:0,7	1/1:83,39,0:13:0,13	1/1:0,0,0:0:0,0	1/1:112,255,0:115:0,115	1/1:98,87,0:29:0,29	1/1:104,87,0:29:0,29	1/1:60,12,0:4:0,4	1/1:80,45,0:15:0,15	0/0:0,45,25:15:15,0	1/1:0,69,22:23:23,0	1/1:98,36,0:12:0,12	1/1:52,21,0:7:0,7	1/1:56,21,0:7:0,7	1/1:103,60,0:20:0,20	0/0:0,18,25:6:6,0
SL4.0ch00	431304	.	A	C,T	999	.	DP=548;VDB=0;SGB=118.53;MQ0F=0;AF1=1;AC1=54;DP4=0,0,544,0;MQ=19;FQ=-42.874	GT:PL:DP:AD	1/1:50,9,0,50,9,50:3:0,3,0	1/1:60,15,0,60,15,60:5:0,5,0	1/1:81,21,0,81,21,81:7:0,7,0	1/1:103,255,0,103,255,103:89:0,89,0	1/1:102,51,0,102,51,102:17:0,17,0	1/1:97,166,0,97,166,97:55:0,55,0	1/1:91,24,0,91,24,91:8:0,8,0	1/1:90,42,0,90,42,90:14:0,14,0	1/1:102,36,0,102,36,102:12:0,12,0	1/1:100,48,0,100,48,100:16:0,16,0	1/1:46,12,0,46,12,46:4:0,4,0	1/1:101,36,0,101,36,101:12:0,12,0	1/1:81,21,0,81,21,81:7:0,7,0	1/1:74,36,0,73,24,70:13:0,12,1	1/1:0,0,0,0,0,0:0:0,0,0	1/1:114,255,0,114,255,114:115:0,115,0	1/1:98,87,0,98,87,98:29:0,29,0	1/1:104,87,0,104,87,104:29:0,29,0	1/1:60,12,0,60,12,60:4:0,4,0	1/1:76,45,0,76,45,76:15:0,15,0	1/1:25,45,0,25,45,25:15:0,15,0	1/1:22,69,0,22,69,22:23:0,23,0	1/1:100,36,0,100,36,100:12:0,12,0	1/1:52,21,0,52,21,52:7:0,7,0	1/1:56,21,0,56,21,56:7:0,7,0	1/1:104,60,0,104,60,104:20:0,20,0	1/1:25,18,0,25,18,25:6:0,6,0
SL4.0ch00	431631	.	G	C	999	.	DP=471;VDB=0;SGB=141.832;RPB=0.91704;MQB=8.52149e-14;BQB=0.638652;MQ0F=0;AF1=1;AC1=54;DP4=0,53,0,418;MQ=20;FQ=-29.1208;PV4=1,0.0308354,1,1	GT:PL:DP:AD	1/1:57,9,0:3:0,3	1/1:60,12,0:4:0,4	1/1:76,18,0:6:0,6	1/1:99,189,0:76:2,74	1/1:105,42,0:14:0,14	1/1:93,115,0:46:1,45	1/1:92,21,0:7:0,7	1/1:96,33,0:11:0,11	1/1:102,36,0:12:0,12	1/1:103,42,0:14:0,14	1/1:57,9,0:3:0,3	1/1:97,25,0:12:1,11	1/1:81,21,0:7:0,7	1/1:87,27,0:9:0,9	1/1:0,0,0:0:0,0	1/1:78,175,0:102:7,95	1/1:105,69,0:23:0,23	1/1:94,61,0:28:1,27	1/1:57,9,0:3:0,3	1/1:83,39,0:13:0,13	0/0:0,42,25:14:14,0	1/1:0,63,23:21:21,0	1/1:104,30,0:10:0,10	1/1:49,12,0:4:0,4	1/1:62,15,0:5:0,5	1/1:105,54,0:18:0,18	0/0:0,18,25:6:6,0
SL4.0ch00	431649	.	T	C	999	.	DP=59;VDB=2.8026e-45;SGB=8.35514;MQ0F=0;AF1=1;AC1=54;DP4=0,0,0,57;MQ=5;FQ=-31.6315	GT:PL:DP:AD	1/1:0,0,0:0:0,0	1/1:4,3,0:1:0,1	1/1:8,3,0:1:0,1	1/1:19,24,0:8:0,8	1/1:7,6,0:2:0,2	1/1:19,24,0:8:0,8	1/1:4,3,0:1:0,1	1/1:16,9,0:3:0,3	1/1:0,0,0:0:0,0	1/1:7,6,0:2:0,2	1/1:0,0,0:0:0,0	1/1:0,0,0:0:0,0	1/1:0,0,0:0:0,0	1/1:16,9,0:3:0,3	1/1:0,0,0:0:0,0	1/1:15,30,0:10:0,10	1/1:12,15,0:5:0,5	1/1:0,0,0:0:0,0	1/1:8,3,0:1:0,1	1/1:7,6,0:2:0,2	1/1:8,3,0:1:0,1	1/1:14,6,0:2:0,2	1/1:14,6,0:2:0,2	1/1:16,9,0:3:0,3	1/1:4,3,0:1:0,1	1/1:4,3,0:1:0,1	1/1:0,0,0:0:0,0
SL4.0ch00	431650	.	C	T	116.594	.	DP=60;VDB=2.8026e-45;SGB=11.131;RPB=0.764633;MQB=0.155351;BQB=0.417195;MQ0F=0;AF1=1;AC1=54;DP4=0,3,0,54;MQ=5;FQ=-28.2656;PV4=1,1,0.00975511,1	GT:PL:DP:AD	1/1:0,0,0:0:0,0	1/1:4,3,0:1:0,1	1/1:8,3,0:1:0,1	1/1:19,24,0:8:0,8	1/1:7,6,0:2:0,2	1/1:19,24,0:8:0,8	1/1:4,3,0:1:0,1	1/1:16,9,0:3:0,3	1/1:0,0,0:0:0,0	1/1:7,6,0:2:0,2	1/1:0,0,0:0:0,0	1/1:0,0,0:0:0,0	1/1:0,0,0:0:0,0	1/1:16,9,0:3:0,3	1/1:0,0,0:0:0,0	1/1:15,30,0:10:0,10	1/1:12,15,0:5:0,5	1/1:0,0,0:0:0,0	1/1:8,3,0:1:0,1	1/1:7,6,0:2:0,2	1/1:0,3,8:1:1,0	1/1:0,6,14:2:2,0	1/1:14,6,0:2:0,2	1/1:16,9,0:3:0,3	1/1:4,3,0:1:0,1	1/1:4,3,0:1:0,1	1/1:0,0,0:0:0,0
SL4.0ch00	431684	.	G	A	111.827	.	DP=69;VDB=6.66617e-36;SGB=15.6132;RPB=0.381255;MQB=0.0452558;BQB=0.720273;MQ0F=0;AF1=1;AC1=54;DP4=0,5,0,64;MQ=5;FQ=-28.0687;PV4=1,1,0.00120917,0.347843	GT:PL:DP:AD	1/1:0,0,0:0:0,0	1/1:4,3,0:1:0,1	1/1:8,3,0:1:0,1	1/1:15,25,0:12:1,11	1/1:7,6,0:2:0,2	1/1:18,27,0:9:0,9	1/1:4,3,0:1:0,1	1/1:16,9,0:3:0,3	1/1:0,0,0:0:0,0	1/1:7,6,0:2:0,2	1/1:8,3,0:1:0,1	1/1:0,0,0:0:0,0	1/1:0,0,0:0:0,0	1/1:16,12,0:4:0,4	1/1:0,0,0:0:0,0	1/1:14,39,0:13:0,13	1/1:12,18,0:6:0,6	1/1:0,0,0:0:0,0	1/1:8,3,0:1:0,1	1/1:7,6,0:2:0,2	1/1:0,3,8:1:1,0	1/1:0,6,14:2:2,0	1/1:14,6,0:2:0,2	1/1:16,9,0:3:0,3	1/1:0,1,3:2:1,1	1/1:4,3,0:1:0,1	1/1:0,0,0:0:0,0
SL4.0ch00	431718	.	A	G	999	.	DP=69;VDB=9.74281e-41;SGB=12.9104;MQ0F=0;AF1=1;AC1=54;DP4=0,0,0,69;MQ=5;FQ=-32.0322	GT:PL:DP:AD	1/1:0,0,0:0:0,0	1/1:4,3,0:1:0,1	1/1:8,3,0:1:0,1	1/1:19,36,0:12:0,12	1/1:7,6,0:2:0,2	1/1:18,27,0:9:0,9	1/1:4,3,0:1:0,1	1/1:16,9,0:3:0,3	1/1:0,0,0:0:0,0	1/1:7,6,0:2:0,2	1/1:8,3,0:1:0,1	1/1:0,0,0:0:0,0	1/1:0,0,0:0:0,0	1/1:16,12,0:4:0,4	1/1:0,0,0:0:0,0	1/1:14,39,0:13:0,13	1/1:12,18,0:6:0,6	1/1:0,0,0:0:0,0	1/1:8,3,0:1:0,1	1/1:7,6,0:2:0,2	1/1:8,3,0:1:0,1	1/1:14,6,0:2:0,2	1/1:14,6,0:2:0,2	1/1:16,9,0:3:0,3	1/1:10,6,0:2:0,2	1/1:4,3,0:1:0,1	1/1:0,0,0:0:0,0
SL4.0ch00	432088	.	T	G	999	.	DP=43;VDB=1.11717e-15;SGB=22.336;MQ0F=0;AF1=1;AC1=54;DP4=0,0,43,0;MQ=14;FQ=-28.5411	GT:PL:DP:AD	1/1:0,0,0:0:0,0	1/1:0,0,0:0:0,0	1/1:0,0,0:0:0,0	1/1:57,15,0:5:0,5	1/1:56,51,0:17:0,17	1/1:0,0,0:0:0,0	1/1:0,0,0:0:0,0	1/1:43,9,0:3:0,3	1/1:0,0,0:0:0,0	1/1:0,0,0:0:0,0	1/1:30,6,0:2:0,2	1/1:0,0,0:0:0,0	1/1:11,3,0:1:0,1	1/1:59,24,0:8:0,8	1/1:0,0,0:0:0,0	1/1:0,0,0:0:0,0	1/1:30,9,0:3:0,3	1/1:0,0,0:0:0,0	1/1:0,0,0:0:0,0	1/1:0,0,0:0:0,0	1/1:0,0,0:0:0,0	1/1:0,0,0:0:0,0	1/1:0,0,0:0:0,0	1/1:53,12,0:4:0,4	1/1:0,0,0:0:0,0	1/1:0,0,0:0:0,0	1/1:0,0,0:0:0,0
SL4.0ch00	432101	.	A	T	151.329	.	DP=42;VDB=1.44445e-19;SGB=17.3344;RPB=0.762251;MQB=0.0504345;MQSB=1;BQB=0.896575;MQ0F=0;AF1=0.734652;AC1=40;DP4=5,1,36,0;MQ=14;FQ=6.31734;PV4=0.142857,1,0.00111392,1	GT:PL:DP:AD	1/1:0,0,0:0:0,0	1/1:0,0,0:0:0,0	1/1:0,0,0:0:0,0	1/1:57,15,0:5:0,5	1/1:55,39,0:17:1,16	1/1:0,0,0:0:0,0	1/1:0,0,0:0:0,0	0/1:15,0,15:3:1,2	1/1:0,0,0:0:0,0	1/1:0,0,0:0:0,0	0/1:5,0,15:2:1,1	1/1:0,0,0:0:0,0	1/1:11,3,0:1:0,1	0/1:21,0,15:8:2,6	1/1:0,0,0:0:0,0	1/1:0,0,0:0:0,0	1/1:30,9,0:3:0,3	1/1:0,0,0:0:0,0	1/1:0,0,0:0:0,0	1/1:0,0,0:0:0,0	1/1:0,0,0:0:0,0	1/1:0,0,0:0:0,0	1/1:0,0,0:0:0,0	0/1:15,0,12:3:1,2	1/1:0,0,0:0:0,0	1/1:0,0,0:0:0,0	1/1:0,0,0:0:0,0
SL4.0ch00	432105	.	G	A	999	.	DP=42;VDB=3.72897e-19;SGB=17.3344;RPB=0.762251;MQB=0.0504345;MQSB=1;BQB=0.0709348;MQ0F=0;AF1=0.779962;AC1=42;DP4=5,1,36,0;MQ=14;FQ=-10.3168;PV4=0.142857,1,0.00111392,1	GT:PL:DP:AD	1/1:0,0,0:0:0,0	1/1:0,0,0:0:0,0	1/1:0,0,0:0:0,0	1/1:57,15,0:5:0,5	1/1:55,39,0:17:1,16	1/1:0,0,0:0:0,0	1/1:0,0,0:0:0,0	0/1:15,0,15:3:1,2	1/1:0,0,0:0:0,0	1/1:0,0,0:0:0,0	0/1:5,0,8:2:1,1	1/1:0,0,0:0:0,0	1/1:11,3,0:1:0,1	0/1:21,0,3:8:2,6	1/1:0,0,0:0:0,0	1/1:0,0,0:0:0,0	1/1:30,9,0:3:0,3	1/1:0,0,0:0:0,0	1/1:0,0,0:0:0,0	1/1:0,0,0:0:0,0	1/1:0,0,0:0:0,0	1/1:0,0,0:0:0,0	1/1:0,0,0:0:0,0	0/1:15,0,12:3:1,2	1/1:0,0,0:0:0,0	1/1:0,0,0:0:0,0	1/1:0,0,0:0:0,0
SL4.0ch00	432139	.	C	T	999	.	DP=75;VDB=0.396926;SGB=32.0781;RPB=0.942403;MQB=0.000929546;MQSB=1;BQB=0.995273;MQ0F=0;AF1=0.772428;AC1=42;DP4=10,1,64,0;MQ=17;FQ=23.8103;PV4=0.146667,1,0.0003195,0.360581	GT:PL:DP:AD	1/1:0,0,0:0:0,0	1/1:16,3,0:1:0,1	1/1:0,0,0:0:0,0	1/1:69,27,0:9:0,9	1/1:45,29,0:33:4,29	1/1:0,0,0:0:0,0	1/1:0,0,0:0:0,0	0/1:15,0,15:3:1,2	1/1:0,0,0:0:0,0	1/1:0,0,0:0:0,0	0/1:5,0,15:2:1,1	1/1:0,0,0:0:0,0	0/1:5,0,20:2:1,1	0/1:29,0,10:10:2,8	1/1:0,0,0:0:0,0	1/1:29,6,0:2:0,2	1/1:60,12,0:4:0,4	1/1:0,0,0:0:0,0	1/1:16,3,0:1:0,1	1/1:0,0,0:0:0,0	1/1:0,0,0:0:0,0	1/1:0,0,0:0:0,0	1/1:16,3,0:1:0,1	0/1:29,0,26:6:2,4	1/1:16,3,0:1:0,1	1/1:0,0,0:0:0,0	1/1:0,0,0:0:0,0
SL4.0ch00	432243	.	G	A	10.8053	.	DP=61;VDB=1.86093e-05;SGB=0.844672;RPB=0.801901;MQB=0.109661;BQB=0.098682;MQ0F=0;AF1=0.127125;AC1=7;DP4=50,0,10,0;MQ=22;FQ=11.3344;PV4=1,0.00749573,0.0961341,0.336647	GT:PL:DP:AD	0/0:0,3,22:1:1,0	0/0:0,0,0:0:0,0	0/0:1,0,57:5:4,1	0/0:0,4,62:6:5,1	0/0:0,12,53:4:4,0	0/0:0,0,0:0:0,0	0/0:0,6,40:2:2,0	0/0:0,12,73:4:4,0	0/0:0,3,14:1:1,0	0/0:0,0,0:0:0,0	0/0:0,15,72:5:5,0	0/0:0,0,0:0:0,0	0/0:0,3,16:1:1,0	0/1:13,0,39:3:2,1	0/0:0,0,0:0:0,0	0/0:0,3,22:1:1,0	0/0:0,9,53:3:3,0	0/0:0,6,40:2:2,0	0/0:0,3,22:1:1,0	0/0:0,0,0:0:0,0	0/0:0,0,0:0:0,0	0/0:0,0,0:0:0,0	0/0:1,0,75:7:6,1	0/1:27,0,72:10:6,4	0/1:33,6,0:2:0,2	0/0:0,3,21:1:1,0	0/0:0,3,4:1:1,0
SL4.0ch00	432245	.	C	T	999	.	DP=60;VDB=5.56574e-16;SGB=0.418766;RPB=0.99263;MQB=0.0014743;BQB=0.503945;MQ0F=0;AF1=0.613094;G3=2.76013e-18,0.983347,0.0166534;HWE=0.00157048;AC1=33;DP4=23,0,37,0;MQ=22;FQ=999;PV4=1,0.199469,0.0264334,0.35018	GT:PL:DP:AD	1/1:14,3,0:1:0,1	0/1:0,0,0:0:0,0	0/1:36,0,30:5:2,3	0/1:24,0,30:6:2,4	0/1:27,0,15:4:1,3	0/1:0,0,0:0:0,0	0/1:16,0,8:2:1,1	0/1:10,0,51:4:3,1	1/1:22,3,0:1:0,1	0/1:0,0,0:0:0,0	0/1:44,0,15:5:2,3	0/1:0,0,0:0:0,0	1/1:16,3,0:1:0,1	0/1:13,0,39:3:2,1	0/1:0,0,0:0:0,0	1/1:22,3,0:1:0,1	0/1:26,0,16:3:1,2	1/1:40,6,0:2:0,2	1/1:22,3,0:1:0,1	0/1:0,0,0:0:0,0	0/1:0,0,0:0:0,0	0/1:0,0,0:0:0,0	0/1:44,0,46:7:3,4	0/1:59,0,39:10:4,6	1/1:40,6,0:2:0,2	0/1:0,3,21:1:1,0	0/1:0,3,4:1:1,0
SL4.0ch00	432415	.	TCC	TCCC	999	.	INDEL;IDV=29;IMF=0.966667;DP=126;VDB=0;SGB=38.7505;MQSB=0.34235;MQ0F=0;AF1=1;AC1=54;DP4=0,5,3,118;MQ=20;FQ=-39.9775;PV4=1,1,1,1	GT:PL:DP:AD	1/1:22,3,0:1:0,1	1/1:16,3,0:1:0,1	1/1:76,15,0:5:0,5	1/1:96,33,0:15:1,14	1/1:74,90,0:30:0,30	1/1:0,0,0:0:0,0	1/1:40,6,0:2:0,2	1/1:69,7,0:6:1,5	1/1:22,3,0:1:0,1	1/1:0,0,0:0:0,0	1/1:73,15,0:5:0,5	1/1:0,0,0:0:0,0	1/1:25,6,0:2:0,2	1/1:89,36,0:12:0,12	1/1:0,0,0:0:0,0	1/1:28,2,0:3:1,2	1/1:92,21,0:7:0,7	1/1:68,5,0:6:2,4	1/1:35,6,0:2:0,2	1/1:0,0,0:0:0,0	1/1:0,0,0:0:0,0	1/1:0,0,0:0:0,0	1/1:101,24,0:8:0,8	1/1:145,45,0:15:0,15	1/1:50,9,0:3:0,3	1/1:21,3,0:1:0,1	1/1:4,3,0:1:0,1
SL4.0ch00	432458	.	A	G	999	.	DP=140;VDB=0;SGB=36.0181;RPB=0.197527;MQB=1.75603e-10;MQSB=0.355554;BQB=0.333315;MQ0F=0;AF1=0.667354;G3=2.19863e-10,0.751606,0.248394;HWE=0.00979416;AC1=36;DP4=3,31,0,104;MQ=20;FQ=999;PV4=0.0139638,1,5.02281e-13,0.284687	GT:PL:DP:AD	1/1:22,3,0:1:0,1	1/1:16,3,0:1:0,1	0/1:37,0,30:5:2,3	0/1:56,0,4:15:2,13	1/1:43,35,0:36:4,32	0/1:0,0,0:0:0,0	0/1:16,0,16:2:1,1	0/1:31,0,43:7:3,4	1/1:22,3,0:1:0,1	0/1:0,0,0:0:0,0	0/1:48,0,26:6:2,4	0/1:0,0,0:0:0,0	0/1:16,0,5:3:1,2	0/1:37,0,40:13:4,9	0/1:0,0,0:0:0,0	1/1:45,9,0:3:0,3	0/1:61,0,4:7:1,6	0/1:29,0,28:4:2,2	1/1:35,6,0:2:0,2	0/1:0,0,0:0:0,0	0/1:0,0,0:0:0,0	0/1:0,0,0:0:0,0	0/1:54,0,44:8:3,5	0/1:65,0,106:19:8,11	1/1:50,9,0:3:0,3	0/1:0,3,14:1:1,0	1/1:4,3,0:1:0,1
SL4.0ch00	432503	.	A	G	999	.	DP=137;VDB=0;SGB=35.8323;RPB=0.808109;MQB=1.56719e-10;BQB=0.965088;MQ0F=0;AF1=0.661814;G3=2.49304e-10,0.759263,0.240737;HWE=0.00868719;AC1=36;DP4=0,34,0,103;MQ=20;FQ=999;PV4=1,1,9.49231e-13,1	GT:PL:DP:AD	1/1:22,3,0:1:0,1	1/1:16,3,0:1:0,1	0/1:37,0,30:5:2,3	0/1:56,0,4:15:2,13	1/1:34,25,0:36:4,32	0/1:0,0,0:0:0,0	0/1:16,0,8:2:1,1	0/1:23,0,58:7:4,3	1/1:22,3,0:1:0,1	0/1:0,0,0:0:0,0	0/1:48,0,26:6:2,4	0/1:0,0,0:0:0,0	0/1:16,0,17:3:1,2	0/1:37,0,40:13:4,9	0/1:0,0,0:0:0,0	1/1:45,9,0:3:0,3	0/1:61,0,4:7:1,6	0/1:29,0,28:4:2,2	1/1:35,6,0:2:0,2	0/1:0,0,0:0:0,0	0/1:0,0,0:0:0,0	0/1:0,0,0:0:0,0	0/1:54,0,44:8:3,5	0/1:66,0,77:18:7,11	1/1:50,9,0:3:0,3	0/1:0,3,21:1:1,0	1/1:4,3,0:1:0,1
SL4.0ch00	432529	.	C	T	44.8023	.	DP=30;VDB=2.78366e-08;SGB=2.63222;RPB=0.914292;MQB=0.0441936;MQSB=1;BQB=0.888249;MQ0F=0;AF1=0.34279;AC1=18;DP4=17,1,12,0;MQ=23;FQ=46.6092;PV4=1,0.269232,0.00187102,1	GT:PL:DP:AD	0/0:0,0,0:0:0,0	0/0:0,0,0:0:0,0	0/0:0,0,0:0:0,0	0/1:3,0,33:4:3,1	0/1:14,3,0:1:0,1	0/1:10,0,30:2:1,1	0/0:0,0,0:0:0,0	0/0:0,0,0:0:0,0	0/0:0,0,0:0:0,0	0/0:0,0,0:0:0,0	0/0:0,6,14:2:2,0	0/0:0,3,25:1:1,0	0/1:25,6,0:2:0,2	0/0:0,0,0:0:0,0	0/0:0,3,21:1:1,0	0/1:24,6,0:2:0,2	0/1:22,3,0:1:0,1	0/1:26,0,22:5:1,4	0/0:0,6,66:2:2,0	0/0:0,6,65:2:2,0	0/0:0,0,0:0:0,0	0/0:0,0,0:0:0,0	0/0:0,6,36:2:2,0	0/0:0,6,42:2:2,0	0/0:0,3,26:1:1,0	0/0:0,0,0:0:0,0	0/0:0,0,0:0:0,0
SL4.0ch00	432570	.	T	G	999	.	DP=49;VDB=1.5915e-11;SGB=0.709431;RPB=0.991513;MQB=0.000232313;MQSB=1;BQB=0.976604;MQ0F=0;AF1=0.713135;AC1=39;DP4=8,0,23,1;MQ=23;FQ=126.604;PV4=1,1,6.49606e-10,1	GT:PL:DP:AD	1/1:0,0,0:0:0,0	1/1:0,0,0:0:0,0	1/1:0,0,0:0:0,0	0/1:26,0,10:5:1,4	1/1:14,3,0:1:0,1	0/1:10,0,30:2:1,1	1/1:0,0,0:0:0,0	1/1:0,0,0:0:0,0	1/1:0,0,0:0:0,0	1/1:0,0,0:0:0,0	1/1:14,6,0:2:0,2	1/1:25,3,0:1:0,1	1/1:25,6,0:2:0,2	1/1:0,0,0:0:0,0	1/1:21,3,0:1:0,1	1/1:24,6,0:2:0,2	1/1:22,3,0:1:0,1	0/1:26,0,22:5:1,4	0/1:0,6,66:2:2,0	0/1:0,6,65:2:2,0	1/1:0,0,0:0:0,0	1/1:0,0,0:0:0,0	0/1:5,0,8:2:1,1	1/1:42,6,0:2:0,2	1/1:26,3,0:1:0,1	1/1:4,3,0:1:0,1	1/1:0,0,0:0:0,0
SL4.0ch00	432616	.	C	T	21.2021	.	DP=42;VDB=0.00533659;SGB=0.53251;RPB=0.458935;MQB=0.0182875;MQSB=1;BQB=0.507397;MQ0F=0;AF1=0.346566;AC1=19;DP4=15,0,9,1;MQ=24;FQ=23.0088;PV4=0.4,0.00184807,0.000320179,1	GT:PL:DP:AD	0/0:0,0,0:0:0,0	0/0:0,0,0:0:0,0	0/0:0,0,0:0:0,0	0/1:15,0,16:3:1,2	0/1:14,3,0:1:0,1	0/1:10,0,27:2:1,1	0/0:0,0,0:0:0,0	0/0:0,0,0:0:0,0	0/0:0,0,0:0:0,0	0/0:0,0,0:0:0,0	0/0:0,0,0:0:0,0	0/0:0,3,25:1:1,0	0/1:10,0,5:2:1,1	0/0:0,0,0:0:0,0	0/0:0,0,0:0:0,0	0/1:24,6,0:2:0,2	0/0:0,3,22:1:1,0	0/1:15,0,39:5:3,2	0/0:0,3,35:1:1,0	0/0:0,6,65:2:2,0	0/0:0,0,0:0:0,0	0/0:0,0,0:0:0,0	0/0:0,3,33:1:1,0	0/0:0,6,42:2:2,0	0/0:0,3,26:1:1,0	0/1:4,3,0:1:0,1	0/0:0,0,0:0:0,0
SL4.0ch00	432668	.	CGTGTGT	CGTGTGTGT	20.9818	.	INDEL;IDV=4;IMF=1;DP=26;VDB=7.3109e-08;SGB=0.20755;MQSB=0.512467;MQ0F=0;AF1=0.470838;AC1=25;DP4=2,12,4,8;MQ=20;FQ=23.7034;PV4=0.365217,1,0.0416613,1	GT:PL:DP:AD	0/1:0,0,0:0:0,0	0/1:0,0,0:0:0,0	0/1:0,0,0:0:0,0	0/1:15,0,16:3:1,2	0/1:0,1,20:4:3,1	0/0:0,3,36:1:1,0	0/1:0,0,0:0:0,0	0/1:0,0,0:0:0,0	0/1:0,0,0:0:0,0	0/1:0,0,0:0:0,0	0/1:11,3,0:1:0,1	0/1:0,0,0:0:0,0	0/1:11,3,0:1:0,1	0/1:0,0,0:0:0,0	0/1:21,3,0:1:0,1	0/1:0,0,0:0:0,0	0/1:0,0,0:0:0,0	1/1:25,5,0:4:1,3	0/0:0,3,39:1:1,0	0/1:0,0,0:0:0,0	0/1:6,1,0:2:1,1	0/1:0,0,0:0:0,0	0/1:5,0,36:2:1,1	0/0:0,3,42:1:1,0	0/0:0,6,8:2:2,0	0/1:0,1,1:3:2,1	0/1:0,0,0:0:0,0
SL4.0ch00	432708	.	T	C	53.8055	.	DP=26;VDB=2.26006e-08;SGB=0.255382;RPB=0.513417;MQB=0.00247875;MQSB=0.29291;BQB=0.804377;MQ0F=0;AF1=0.622602;AC1=34;DP4=1,5,5,9;MQ=22;FQ=57.9699;PV4=0.612616,1,4.07987e-08,1	GT:PL:DP:AD	0/1:0,0,0:0:0,0	0/1:0,0,0:0:0,0	0/1:0,0,0:0:0,0	0/1:15,0,16:3:1,2	0/1:5,0,19:2:1,1	0/1:0,3,36:1:1,0	0/1:0,0,0:0:0,0	0/1:0,0,0:0:0,0	0/1:0,0,0:0:0,0	0/1:0,0,0:0:0,0	1/1:11,3,0:1:0,1	0/1:0,0,0:0:0,0	1/1:11,3,0:1:0,1	0/1:0,0,0:0:0,0	1/1:21,3,0:1:0,1	0/1:0,0,0:0:0,0	0/1:0,0,0:0:0,0	1/1:31,9,0:3:0,3	0/1:0,3,37:1:1,0	0/1:0,0,0:0:0,0	1/1:11,3,0:1:0,1	0/1:0,0,0:0:0,0	0/1:5,0,31:2:1,1	0/1:0,3,37:1:1,0	1/1:4,3,0:1:0,1	1/1:10,6,0:2:0,2	0/1:0,0,0:0:0,0
SL4.0ch00	432782	.	T	G	60.4582	.	DP=136;VDB=1.4013e-45;SGB=5.9663;RPB=0.998245;MQB=8.91653e-13;BQB=0.874388;MQ0F=0;AF1=0.482124;AC1=26;DP4=59,0,77,0;MQ=14;FQ=63.2561;PV4=1,0.0553409,3.08057e-15,1	GT:PL:DP:AD	0/1:0,1,21:2:1,1	0/1:4,3,0:1:0,1	1/1:30,18,0:6:0,6	0/1:3,0,32:10:4,6	0/0:0,14,92:38:27,11	0/1:0,0,0:0:0,0	0/1:16,3,0:1:0,1	0/1:0,0,13:3:1,2	0/1:10,0,19:2:1,1	1/1:9,9,0:3:0,3	0/0:0,4,53:9:5,4	0/1:0,0,0:0:0,0	0/0:0,3,14:1:1,0	0/1:0,1,35:15:8,7	0/1:0,0,31:2:1,1	0/0:0,3,16:1:1,0	0/1:0,2,54:17:5,12	0/1:0,0,0:0:0,0	0/1:4,3,0:1:0,1	0/1:24,3,0:1:0,1	0/1:0,0,0:0:0,0	0/1:9,1,0:4:1,3	1/1:13,15,0:5:0,5	0/1:0,1,4:11:2,9	0/1:0,0,0:0:0,0	0/1:0,0,0:0:0,0	0/1:31,0,6:3:1,2
SL4.0ch00	432791	.	T	C	51.6354	.	DP=136;VDB=9.80909e-45;SGB=5.79471;RPB=0.991393;MQB=4.49837e-13;BQB=0.943242;MQ0F=0;AF1=0.445177;AC1=24;DP4=60,0,76,0;MQ=14;FQ=54.1236;PV4=1,1,1.52641e-15,1	GT:PL:DP:AD	0/1:0,1,21:2:1,1	0/1:4,3,0:1:0,1	1/1:30,18,0:6:0,6	0/1:3,0,32:10:4,6	0/0:0,14,92:38:27,11	0/1:0,0,0:0:0,0	0/1:16,3,0:1:0,1	0/1:0,0,13:3:1,2	0/1:10,0,19:2:1,1	1/1:9,9,0:3:0,3	0/0:0,4,53:9:5,4	0/1:0,0,0:0:0,0	0/0:0,3,14:1:1,0	0/1:0,1,35:15:8,7	0/1:0,0,31:2:1,1	0/0:0,3,16:1:1,0	0/0:0,2,48:17:5,12	0/1:0,0,0:0:0,0	0/1:4,3,0:1:0,1	0/1:24,3,0:1:0,1	0/1:0,0,0:0:0,0	0/0:0,2,14:4:2,2	1/1:13,15,0:5:0,5	0/1:0,1,4:11:2,9	0/1:0,0,0:0:0,0	0/1:0,0,0:0:0,0	0/1:31,0,6:3:1,2
SL4.0ch00	432879	.	A	G	91.9563	.	DP=14;VDB=0.00406086;SGB=-0.794248;RPB=0.416546;MQB=0.334895;MQSB=0;BQB=0.896649;MQ0F=0;AF1=0.767044;AC1=42;DP4=0,3,2,9;MQ=21;FQ=13.4861;PV4=1,0.25375,0.0702088,1	GT:PL:DP:AD	1/1:0,0,0:0:0,0	1/1:0,0,0:0:0,0	1/1:0,0,0:0:0,0	1/1:11,3,0:1:0,1	1/1:27,6,0:2:0,2	1/1:0,0,0:0:0,0	1/1:16,3,0:1:0,1	1/1:0,0,0:0:0,0	0/1:10,0,19:2:1,1	1/1:0,0,0:0:0,0	1/1:0,0,0:0:0,0	1/1:0,0,0:0:0,0	0/1:0,3,14:1:1,0	1/1:4,3,0:1:0,1	0/1:0,0,31:2:1,1	1/1:0,0,0:0:0,0	1/1:0,0,0:0:0,0	1/1:0,0,0:0:0,0	1/1:4,3,0:1:0,1	1/1:24,3,0:1:0,1	1/1:0,0,0:0:0,0	1/1:0,0,0:0:0,0	1/1:0,0,0:0:0,0	1/1:16,3,0:1:0,1	1/1:0,0,0:0:0,0	1/1:0,0,0:0:0,0	1/1:37,3,0:1:0,1
SL4.0ch00	432895	.	G	T	15.076	.	DP=14;VDB=0.000411984;SGB=-0.370978;RPB=0.153355;MQB=0.94925;MQSB=0;BQB=0.875173;MQ0F=0;AF1=0.457241;AC1=25;DP4=2,6,0,6;MQ=21;FQ=17.6478;PV4=0.472527,0.132148,0.256824,0.00632897	GT:PL:DP:AD	0/1:0,0,0:0:0,0	0/1:0,0,0:0:0,0	0/1:0,0,0:0:0,0	0/1:11,3,0:1:0,1	0/1:19,1,0:2:1,1	0/1:0,0,0:0:0,0	0/1:16,3,0:1:0,1	0/1:0,0,0:0:0,0	0/1:10,0,19:2:1,1	0/1:0,0,0:0:0,0	0/1:0,0,0:0:0,0	0/1:0,0,0:0:0,0	0/0:0,3,14:1:1,0	0/0:0,3,4:1:1,0	0/0:0,6,40:2:2,0	0/1:0,0,0:0:0,0	0/1:0,0,0:0:0,0	0/1:0,0,0:0:0,0	0/1:4,3,0:1:0,1	0/0:0,3,24:1:1,0	0/1:0,0,0:0:0,0	0/1:0,0,0:0:0,0	0/1:0,0,0:0:0,0	0/1:16,3,0:1:0,1	0/1:0,0,0:0:0,0	0/1:0,0,0:0:0,0	0/0:0,3,37:1:1,0
SL4.0ch00	433104	.	A	C	61.806	.	DP=79;VDB=0.458116;SGB=25.8527;RPB=0.393091;MQB=1.57994e-06;BQB=0.948341;MQ0F=0;AF1=0.783768;AC1=43;DP4=0,11,0,68;MQ=11;FQ=17.5254;PV4=1,1,2.06256e-17,0.0825932	GT:PL:DP:AD	0/1:0,1,21:2:1,1	1/1:4,3,0:1:0,1	1/1:11,12,0:4:0,4	0/1:7,0,16:6:2,4	0/1:2,0,10:24:4,20	1/1:0,0,0:0:0,0	1/1:0,0,0:0:0,0	0/1:0,0,13:3:1,2	1/1:0,0,0:0:0,0	1/1:9,9,0:3:0,3	0/1:15,0,22:9:2,7	1/1:0,0,0:0:0,0	1/1:0,0,0:0:0,0	1/1:26,21,0:7:0,7	1/1:0,0,0:0:0,0	1/1:16,3,0:1:0,1	1/1:16,15,0:5:0,5	1/1:0,0,0:0:0,0	1/1:0,0,0:0:0,0	1/1:0,0,0:0:0,0	1/1:0,0,0:0:0,0	1/1:15,9,0:3:0,3	1/1:11,12,0:4:0,4	1/1:1,5,0:7:1,6	1/1:0,0,0:0:0,0	1/1:0,0,0:0:0,0	1/1:0,0,0:0:0,0
SL4.0ch00	433106	.	T	A	61.806	.	DP=79;VDB=0.573974;SGB=25.8527;RPB=0.363228;MQB=1.57994e-06;BQB=0.782172;MQ0F=0;AF1=0.783768;AC1=43;DP4=0,11,0,68;MQ=11;FQ=17.5254;PV4=1,0.156843,2.06256e-17,0.0825932	GT:PL:DP:AD	0/1:0,1,21:2:1,1	1/1:4,3,0:1:0,1	1/1:11,12,0:4:0,4	0/1:7,0,16:6:2,4	0/1:2,0,10:24:4,20	1/1:0,0,0:0:0,0	1/1:0,0,0:0:0,0	0/1:0,0,13:3:1,2	1/1:0,0,0:0:0,0	1/1:9,9,0:3:0,3	0/1:15,0,22:9:2,7	1/1:0,0,0:0:0,0	1/1:0,0,0:0:0,0	1/1:26,21,0:7:0,7	1/1:0,0,0:0:0,0	1/1:16,3,0:1:0,1	1/1:16,15,0:5:0,5	1/1:0,0,0:0:0,0	1/1:0,0,0:0:0,0	1/1:0,0,0:0:0,0	1/1:0,0,0:0:0,0	1/1:15,9,0:3:0,3	1/1:11,12,0:4:0,4	1/1:1,5,0:7:1,6	1/1:0,0,0:0:0,0	1/1:0,0,0:0:0,0	1/1:0,0,0:0:0,0
SL4.0ch00	433114	.	A	G	61.806	.	DP=79;VDB=0.461624;SGB=25.8527;RPB=0.517962;MQB=1.57994e-06;BQB=0.890556;MQ0F=0;AF1=0.783768;AC1=43;DP4=0,11,0,68;MQ=11;FQ=17.5254;PV4=1,1,2.06256e-17,0.0825932	GT:PL:DP:AD	0/1:0,1,21:2:1,1	1/1:4,3,0:1:0,1	1/1:11,12,0:4:0,4	0/1:7,0,16:6:2,4	0/1:2,0,10:24:4,20	1/1:0,0,0:0:0,0	1/1:0,0,0:0:0,0	0/1:0,0,13:3:1,2	1/1:0,0,0:0:0,0	1/1:9,9,0:3:0,3	0/1:15,0,22:9:2,7	1/1:0,0,0:0:0,0	1/1:0,0,0:0:0,0	1/1:26,21,0:7:0,7	1/1:0,0,0:0:0,0	1/1:16,3,0:1:0,1	1/1:16,15,0:5:0,5	1/1:0,0,0:0:0,0	1/1:0,0,0:0:0,0	1/1:0,0,0:0:0,0	1/1:0,0,0:0:0,0	1/1:15,9,0:3:0,3	1/1:11,12,0:4:0,4	1/1:1,5,0:7:1,6	1/1:0,0,0:0:0,0	1/1:0,0,0:0:0,0	1/1:0,0,0:0:0,0
SL4.0ch00	433133	.	T	C	17.6157	.	DP=233;VDB=0;SGB=97.0023;RPB=0.0200463;MQB=3.16829e-25;MQSB=0.00579943;BQB=0.475324;MQ0F=0;AF1=0.417379;AC1=23;DP4=25,48,126,33;MQ=14;FQ=19.8487;PV4=5.18935e-11,1,7.42688e-44,3.46707e-11	GT:PL:DP:AD	0/0:0,3,26:1:1,0	1/1:16,21,0:7:0,7	1/1:37,21,0:7:0,7	0/1:4,0,54:10:5,5	0/0:0,5,106:54:25,29	0/1:8,3,0:1:0,1	0/1:0,0,0:0:0,0	0/1:0,0,22:8:2,6	0/1:4,3,0:1:0,1	1/1:14,9,0:3:0,3	0/1:1,0,48:13:4,9	0/1:0,0,0:0:0,0	0/1:0,0,0:0:0,0	0/0:0,19,125:48:15,33	0/1:0,0,0:0:0,0	0/0:0,1,59:5:3,2	0/0:0,32,111:44:9,35	0/1:0,0,0:0:0,0	0/0:0,2,34:4:2,2	0/1:0,0,0:0:0,0	0/1:0,0,0:0:0,0	1/1:20,6,0:6:1,5	0/1:4,0,9:7:2,5	0/1:0,0,54:12:3,9	0/1:0,0,0:0:0,0	0/1:0,0,0:0:0,0	0/0:0,3,15:1:1,0
SL4.0ch00	433188	.	G	C	10.614	.	DP=208;VDB=0;SGB=82.7193;RPB=1.36661e-05;MQB=2.22467e-23;MQSB=0.00692444;BQB=0.325614;MQ0F=0;AF1=0.386353;AC1=21;DP4=37,20,127,24;MQ=15;FQ=12.4554;PV4=0.00401052,1,0,1	GT:PL:DP:AD	0/0:0,3,15:1:1,0	1/1:10,15,0:7:0,5	1/1:37,21,0:7:0,7	0/1:15,0,21:8:2,6	0/0:0,4,117:38:13,25	0/1:8,3,0:1:0,1	0/1:4,3,0:1:0,1	0/0:0,0,20:8:2,5	0/1:4,3,0:1:0,1	0/1:10,6,0:2:0,2	0/1:1,0,21:10:2,8	0/0:0,0,0:0:0,0	0/0:0,0,0:0:0,0	0/0:0,17,117:46:14,30	0/0:0,0,0:0:0,0	0/1:1,0,40:4:2,2	0/0:0,29,113:45:10,35	0/0:0,0,0:0:0,0	0/0:0,2,34:4:2,2	0/0:0,0,0:0:0,0	0/0:0,0,0:0:0,0	0/1:4,0,0:5:1,4	0/1:2,0,25:7:3,4	0/0:0,0,42:12:4,7	0/0:0,0,0:0:0,0	0/0:0,0,0:0:0,0	0/0:0,3,15:1:1,0
SL4.0ch00	433524	.	T	G	75.7685	.	DP=256;VDB=0;SGB=44.4132;RPB=0.283066;MQB=2.22288e-23;MQSB=0.401895;BQB=0.238816;MQ0F=0;AF1=0.375695;AC1=20;DP4=9,54,0,154;MQ=18;FQ=77.7815;PV4=9.52335e-06,2.45212e-05,3.35948e-39,5.37779e-06	GT:PL:DP:AD	0/0:0,3,15:1:1,0	0/0:0,3,9:10:2,8	0/1:7,0,98:15:6,8	0/1:16,1,0:6:1,4	0/1:11,0,33:27:4,18	0/1:2,0,5:2:1,1	0/0:0,3,37:1:1,0	0/1:11,0,84:14:6,8	0/0:0,3,15:1:1,0	0/1:8,3,0:1:0,1	0/1:10,0,20:14:2,11	0/0:0,6,16:2:2,0	0/1:4,3,0:5:1,4	0/1:8,0,71:34:8,26	0/0:0,6,25:2:2,0	0/1:20,0,28:3:1,2	0/0:0,3,65:28:8,20	1/1:7,6,0:2:0,2	0/1:29,0,40:7:3,4	0/0:0,3,37:1:1,0	0/1:4,3,0:1:0,1	1/1:16,24,0:8:0,8	0/1:29,0,44:9:3,6	0/0:0,5,98:17:6,11	0/1:0,0,17:3:1,2	0/0:0,3,11:1:1,0	0/0:0,1,6:2:1,1
SL4.0ch00	433551	.	G	C	50.4901	.	DP=262;VDB=0;SGB=67.6298;RPB=0.433558;MQB=7.0478e-26;MQSB=0.199679;BQB=0.235832;MQ0F=0;AF1=0.304314;AC1=17;DP4=9,58,0,186;MQ=17;FQ=52.0179;PV4=4.21884e-06,3.70062e-05,1.4013e-45,1	GT:PL:DP:AD	0/0:0,3,15:1:1,0	0/0:0,3,20:10:2,8	0/1:6,0,95:16:6,10	0/1:22,3,0:6:1,5	0/0:0,7,26:33:6,27	0/1:2,0,5:2:1,1	0/0:0,3,37:1:1,0	0/1:11,0,84:14:6,8	0/0:0,3,15:1:1,0	0/1:10,6,0:2:0,2	0/1:7,0,15:15:2,13	0/0:0,6,16:2:2,0	0/1:4,3,0:5:1,4	0/0:0,12,62:42:8,34	0/0:0,6,37:2:2,0	0/1:19,0,25:4:1,3	0/0:0,19,64:40:10,30	0/1:7,6,0:2:0,2	0/1:28,0,37:8:3,5	0/0:0,3,37:1:1,0	0/1:4,3,0:1:0,1	1/1:16,24,0:8:0,8	0/1:25,0,39:11:3,8	0/0:0,8,88:19:6,13	0/0:0,0,14:4:1,3	0/0:0,3,11:1:1,0	0/0:0,1,6:2:1,1
SL4.0ch00	433577	.	GC	GCC	112.11	.	INDEL;IDV=40;IMF=0.930233;DP=261;VDB=0;SGB=-104.286;MQSB=0.228252;MQ0F=0;AF1=0.414565;AC1=22;DP4=4,199,5,53;MQ=17;FQ=114.433;PV4=0.0279753,1,1,0.00713603	GT:PL:DP:AD	0/1:15,3,0:1:0,1	0/1:4,3,0:10:8,2	0/1:25,0,31:16:11,5	0/0:0,3,22:6:5,1	0/0:0,38,45:33:29,4	0/0:0,9,21:3:3,0	0/1:19,3,0:1:0,1	0/1:37,0,11:14:8,6	0/1:15,3,0:1:0,1	0/0:0,6,10:2:2,0	0/0:0,10,17:15:13,2	0/1:7,2,0:4:2,2	0/0:0,18,22:6:6,0	0/0:0,36,34:43:37,6	0/1:23,3,0:3:1,2	0/1:6,0,19:4:3,1	1/1:18,21,0:40:31,9	0/0:0,6,7:2:2,0	0/1:5,0,33:9:7,2	0/1:19,3,0:1:0,1	0/0:0,3,4:1:1,0	0/0:0,12,13:7:6,1	0/1:15,0,25:11:8,3	0/1:17,0,2:19:14,5	0/1:6,0,0:4:3,1	0/1:6,1,0:2:1,1	0/1:3,0,0:3:2,1
SL4.0ch00	433711	.	T	C	999	.	DP=204;VDB=0;SGB=7.18629;RPB=0.999852;MQB=9.84293e-13;BQB=0.35987;MQ0F=0;AF1=0.517028;G3=0.0249807,0.859077,0.115943;HWE=0.0070006;AC1=28;DP4=66,0,107,0;MQ=25;FQ=999;PV4=1,0.422603,2.53654e-16,0.394126	GT:PL:DP:AD	0/1:0,3,37:1:1,0	0/1:31,0,2:4:1,3	0/1:76,0,13:11:2,9	0/1:70,0,41:10:4,6	0/1:68,0,90:33:10,23	0/1:46,0,56:7:3,4	1/1:50,12,0:4:0,4	0/1:81,0,26:8:2,6	0/0:0,6,51:2:2,0	0/1:31,0,31:2:1,1	0/1:61,0,65:9:4,5	1/1:22,3,0:1:0,1	1/1:28,6,0:2:0,2	0/1:0,0,89:16:12,4	0/1:0,3,37:1:1,0	0/1:0,3,28:3:2,1	0/1:33,0,80:11:5,6	1/1:83,18,0:6:0,6	0/1:8,0,28:3:1,2	0/1:0,3,37:1:1,0	1/1:14,3,0:1:0,1	1/1:24,12,0:4:0,4	0/0:0,12,77:4:4,0	0/1:63,0,67:14:5,9	0/1:31,0,10:4:1,3	0/1:79,0,53:7:2,5	0/1:33,0,65:4:2,2
SL4.0ch00	433755	.	TACAC	TAC	999	.	INDEL;IDV=19;IMF=1;DP=51;VDB=3.57888e-12;SGB=18.5799;MQSB=8.60406e-06;MQ0F=0;AF1=1;AC1=54;DP4=1,1,38,11;MQ=13;FQ=-37.0125;PV4=0.418824,1,1,0.000461053	GT:PL:DP:AD	1/1:0,0,0:0:0,0	1/1:0,0,0:0:0,0	1/1:11,6,0:2:0,2	1/1:11,3,0:1:0,1	1/1:61,57,0:19:0,19	1/1:42,3,0:1:0,1	1/1:0,0,0:0:0,0	1/1:0,0,0:0:0,0	1/1:0,0,0:0:0,0	1/1:4,3,0:1:0,1	1/1:7,6,0:2:0,2	1/1:0,0,0:0:0,0	1/1:4,3,0:1:0,1	1/1:15,33,0:15:1,14	1/1:40,3,0:1:0,1	1/1:22,3,0:1:0,1	1/1:13,6,0:2:0,2	1/1:0,0,0:0:0,0	1/1:0,0,0:0:0,0	1/1:0,0,0:0:0,0	1/1:0,0,0:0:0,0	1/1:0,3,4:1:1,0	1/1:25,3,0:1:0,1	1/1:4,3,0:1:0,1	1/1:22,3,0:1:0,1	1/1:0,0,0:0:0,0	1/1:24,3,0:1:0,1
SL4.0ch00	433826	.	CCACAC	CCAC	29.4479	.	INDEL;IDV=18;IMF=1;DP=50;VDB=1.64623e-11;SGB=14.3093;MQSB=0.0070129;MQ0F=0;AF1=0.679638;G3=0.313948,3.69184e-05,0.686015;HWE=0.016353;AC1=37;DP4=19,1,25,5;MQ=9;FQ=-17.3302;PV4=0.381063,1,1,1	GT:PL:DP:AD	0/1:0,0,0:0:0,0	0/1:0,0,0:0:0,0	1/1:11,6,0:2:0,2	1/1:11,3,0:1:0,1	1/1:21,15,0:18:5,13	0/1:0,3,15:1:1,0	0/1:0,0,0:0:0,0	0/1:0,0,0:0:0,0	0/1:0,0,0:0:0,0	1/1:4,3,0:1:0,1	0/0:0,12,15:4:4,0	0/1:0,0,0:0:0,0	0/1:0,3,4:1:1,0	1/1:11,12,0:14:4,10	1/1:23,3,0:1:0,1	0/1:0,0,0:0:0,0	1/1:6,1,0:2:1,1	0/1:0,0,0:0:0,0	0/1:0,0,0:0:0,0	0/1:0,0,0:0:0,0	0/1:0,0,0:0:0,0	0/1:0,0,0:0:0,0	0/1:0,0,0:0:0,0	0/0:0,12,24:4:4,0	0/1:0,0,0:0:0,0	0/1:0,0,0:0:0,0	1/1:23,3,0:1:0,1
SL4.0ch00	433979	.	CGG	CG	999	.	INDEL;IDV=11;IMF=0.846154;DP=77;VDB=0.403375;SGB=10.2571;MQ0F=0;AF1=1;AC1=54;DP4=0,46,0,31;MQ=21;FQ=-34.3619;PV4=1,1,1,0.349485	GT:PL:DP:AD	1/1:0,0,0:0:0,0	1/1:16,0,0:3:2,1	1/1:5,0,0:3:2,1	1/1:54,5,0:4:1,3	1/1:13,36,0:22:20,2	1/1:0,6,7:2:2,0	1/1:0,6,7:2:2,0	1/1:0,3,4:1:1,0	1/1:52,6,0:2:0,2	1/1:0,3,4:1:1,0	1/1:25,3,0:1:0,1	1/1:0,0,0:0:0,0	1/1:0,0,0:0:0,0	1/1:108,20,0:13:2,11	1/1:0,0,0:0:0,0	1/1:20,1,0:2:1,1	1/1:57,3,0:9:5,4	1/1:0,3,4:1:1,0	1/1:0,3,4:1:1,0	1/1:0,0,0:0:0,0	1/1:0,0,0:0:0,0	1/1:6,1,0:2:1,1	1/1:25,3,0:1:0,1	1/1:60,3,0:5:2,3	1/1:0,6,7:2:2,0	1/1:0,0,0:0:0,0	1/1:0,0,0:0:0,0
SL4.0ch00	433988	.	G	C	999	.	DP=79;VDB=0.375095;SGB=15.4613;RPB=0.634235;MQB=6.55431e-06;MQSB=0.025974;BQB=0.646255;MQ0F=0;AF1=0.543689;AC1=29;DP4=2,31,0,46;MQ=21;FQ=999;PV4=0.171373,1,3.02678e-06,1	GT:PL:DP:AD	0/1:0,0,0:0:0,0	0/1:17,0,16:3:1,2	1/1:45,9,0:3:0,3	0/1:1,0,49:5:4,1	1/1:52,7,0:22:2,20	1/1:13,3,0:2:0,1	1/1:17,6,0:2:0,2	1/1:16,3,0:1:0,1	0/0:0,6,55:2:2,0	1/1:37,3,0:1:0,1	0/1:0,3,25:1:1,0	0/1:0,0,0:0:0,0	0/1:0,0,0:0:0,0	0/0:0,16,104:13:11,2	0/1:0,0,0:0:0,0	0/1:0,1,20:2:1,1	0/1:36,0,62:9:4,5	1/1:14,3,0:1:0,1	1/1:14,3,0:1:0,1	0/1:0,0,0:0:0,0	0/1:0,0,0:0:0,0	0/0:0,6,13:2:2,0	0/0:0,6,28:2:2,0	0/1:4,0,59:5:3,2	1/1:25,6,0:2:0,2	0/1:0,0,0:0:0,0	0/1:0,0,0:0:0,0
SL4.0ch00	433999	.	C	T	999	.	DP=80;VDB=0.312795;SGB=15.1114;RPB=0.397798;MQB=0.000157382;MQSB=0.025641;BQB=0.988764;MQ0F=0;AF1=0.538424;AC1=29;DP4=2,33,0,45;MQ=21;FQ=999;PV4=0.188291,0.432248,8.60635e-05,1	GT:PL:DP:AD	0/1:0,0,0:0:0,0	0/1:17,0,16:3:1,2	1/1:45,9,0:3:0,3	0/1:1,0,49:5:4,1	1/1:52,7,0:22:2,20	0/1:11,1,0:2:1,1	1/1:17,6,0:2:0,2	1/1:16,3,0:1:0,1	0/0:0,6,55:2:2,0	1/1:37,3,0:1:0,1	0/1:0,3,25:1:1,0	0/1:0,0,0:0:0,0	0/1:0,0,0:0:0,0	0/0:0,16,102:13:11,2	0/1:0,0,0:0:0,0	0/1:0,1,20:2:1,1	0/1:34,0,61:10:5,5	1/1:14,3,0:1:0,1	1/1:14,3,0:1:0,1	0/1:0,0,0:0:0,0	0/1:0,0,0:0:0,0	0/0:0,6,13:2:2,0	0/0:0,6,28:2:2,0	0/1:4,0,59:5:3,2	1/1:25,6,0:2:0,2	0/1:0,0,0:0:0,0	0/1:0,0,0:0:0,0
SL4.0ch00	434001	.	G	T	106.601	.	DP=80;VDB=0.62333;SGB=6.75736;RPB=0.987974;MQB=0.000280548;MQSB=0.025641;BQB=0.646905;MQ0F=0;AF1=0.24347;AC1=13;DP4=2,58,0,20;MQ=21;FQ=107.807;PV4=1,0.0509889,1,1	GT:PL:DP:AD	0/0:0,0,0:0:0,0	0/0:0,9,34:3:3,0	0/0:0,9,45:3:3,0	0/1:31,0,24:5:3,2	0/0:0,7,52:22:20,2	0/0:0,3,13:2:1,0	0/0:0,6,17:2:2,0	0/0:0,3,16:1:1,0	0/0:0,6,55:2:2,0	0/0:0,3,37:1:1,0	0/1:14,3,0:1:0,1	0/0:0,0,0:0:0,0	0/0:0,0,0:0:0,0	0/1:80,0,41:13:5,8	0/0:0,0,0:0:0,0	0/1:9,1,0:2:1,1	0/1:14,0,67:10:8,2	0/0:0,3,14:1:1,0	0/0:0,3,14:1:1,0	0/0:0,0,0:0:0,0	0/0:0,0,0:0:0,0	0/0:0,6,13:2:2,0	0/1:20,1,0:2:1,1	0/1:19,0,37:5:3,2	0/0:0,6,25:2:2,0	0/0:0,0,0:0:0,0	0/0:0,0,0:0:0,0
SL4.0ch00	434003	.	T	C	999	.	DP=80;VDB=0.727195;SGB=12.8831;RPB=0.933733;MQB=9.52823e-10;MQSB=0.025641;BQB=0.126957;MQ0F=0;AF1=0.634849;AC1=34;DP4=0,29,2,49;MQ=21;FQ=999;PV4=0.531962,1,3.74119e-11,0.176519	GT:PL:DP:AD	0/1:0,0,0:0:0,0	0/1:17,0,5:3:1,2	1/1:45,9,0:3:0,3	0/1:6,0,47:5:3,2	1/1:52,7,0:22:2,20	1/1:18,6,0:2:0,2	1/1:17,6,0:2:0,2	1/1:16,3,0:1:0,1	0/0:0,6,55:2:2,0	1/1:37,3,0:1:0,1	0/1:0,3,14:1:1,0	0/1:0,0,0:0:0,0	0/1:0,0,0:0:0,0	0/0:0,16,102:13:11,2	0/1:0,0,0:0:0,0	0/1:0,1,9:2:1,1	0/1:25,0,55:10:4,6	1/1:14,3,0:1:0,1	1/1:14,3,0:1:0,1	0/1:0,0,0:0:0,0	0/1:0,0,0:0:0,0	1/1:13,6,0:2:0,2	0/1:0,1,20:2:1,1	0/1:4,0,56:5:3,2	1/1:25,6,0:2:0,2	0/1:0,0,0:0:0,0	0/1:0,0,0:0:0,0
SL4.0ch00	434033	.	C	T	33.3669	.	DP=35;VDB=1.63308e-11;SGB=3.22254;RPB=0.550439;MQB=0.168427;MQSB=0.711573;BQB=0.911509;MQ0F=0;AF1=0.444114;AC1=24;DP4=3,16,0,16;MQ=17;FQ=35.897;PV4=0.233613,1,0.00693673,1	GT:PL:DP:AD	0/1:0,0,0:0:0,0	0/1:17,0,16:3:1,2	0/1:24,3,0:1:0,1	0/0:0,6,25:2:2,0	1/1:21,18,0:6:0,6	0/0:0,3,4:1:1,0	0/1:4,3,0:1:0,1	0/1:0,0,0:0:0,0	0/1:0,0,0:0:0,0	0/1:0,0,0:0:0,0	0/0:0,3,25:1:1,0	0/1:0,0,0:0:0,0	0/1:0,0,0:0:0,0	0/0:0,17,113:9:8,1	0/1:0,0,0:0:0,0	0/1:4,3,0:1:0,1	0/1:19,1,0:2:1,1	0/1:14,3,0:1:0,1	0/1:0,0,0:0:0,0	0/1:0,0,0:0:0,0	0/1:0,0,0:0:0,0	0/0:0,3,11:1:1,0	0/0:0,6,28:2:2,0	0/1:7,0,32:4:2,2	0/1:0,0,0:0:0,0	0/1:0,0,0:0:0,0	0/1:0,0,0:0:0,0
SL4.0ch00	434068	.	G	A	22.9716	.	DP=82;VDB=0.998547;SGB=20.859;RPB=0.875884;MQB=6.03526e-06;MQSB=0.932061;BQB=0.645788;MQ0F=0;AF1=0.383565;AC1=21;DP4=3,38,0,40;MQ=13;FQ=24.9839;PV4=0.240741,0.0769435,2.0291e-05,1	GT:PL:DP:AD	0/1:0,0,0:0:0,0	0/1:17,0,16:3:1,2	0/1:15,0,3:3:2,1	0/0:0,9,55:3:3,0	1/1:7,31,0:21:3,18	0/0:0,6,17:2:2,0	0/1:4,3,0:1:0,1	0/1:0,0,0:0:0,0	0/1:0,0,0:0:0,0	0/1:4,3,0:1:0,1	0/0:0,3,24:5:3,2	0/1:0,0,0:0:0,0	0/1:0,0,0:0:0,0	0/0:0,17,98:24:17,7	0/1:0,0,0:0:0,0	0/1:4,3,0:1:0,1	0/1:16,0,3:4:2,2	0/1:14,3,0:1:0,1	0/1:0,0,0:0:0,0	0/1:0,0,0:0:0,0	0/1:0,0,0:0:0,0	0/0:0,3,11:1:1,0	0/0:0,6,28:2:2,0	0/1:1,0,38:8:5,3	0/1:0,0,0:0:0,0	0/1:21,3,0:1:0,1	0/1:0,0,0:0:0,0
SL4.0ch00	434238	.	GCC	GCCC	10.6029	.	INDEL;IDV=10;IMF=1;DP=54;VDB=5.42033e-05;SGB=-12.1627;MQSB=0.048113;MQ0F=0;AF1=0.678703;AC1=54;DP4=18,19,17,0;MQ=9;FQ=-32.1518;PV4=0.000128022,1,1,1	GT:PL:DP:AD	0/1:0,0,0:0:0,0	0/1:0,0,0:0:0,0	0/1:6,1,0:2:1,1	0/1:8,1,0:5:3,2	0/1:0,0,0:0:0,0	0/1:2,1,0:2:1,1	0/1:2,1,0:2:1,1	0/1:6,1,0:2:1,1	0/1:10,0,0:5:3,2	0/1:0,0,0:0:0,0	0/1:6,1,0:2:1,1	0/1:0,0,0:0:0,0	0/1:0,0,0:0:0,0	0/1:0,0,0:0:0,0	0/1:2,1,0:2:1,1	0/1:0,0,0:0:0,0	1/1:7,2,0:4:2,2	0/1:2,1,0:2:1,1	0/1:0,0,0:0:0,0	0/1:0,0,0:0:0,0	0/0:0,30,12:10:10,0	0/0:0,15,12:5:5,0	0/1:3,0,1:4:3,1	0/1:9,1,0:2:1,1	0/1:6,1,0:2:1,1	0/1:10,1,0:2:1,1	0/1:0,3,4:1:1,0
SL4.0ch00	434381	.	G	A	999	.	DP=963;VDB=0;SGB=135.882;RPB=0.473096;MQB=9.53058e-22;MQSB=1;BQB=0.996482;MQ0F=0;AF1=0.925417;G3=0.176369,1.49759e-06,0.82363;HWE=0.00159596;AC1=50;DP4=56,1,906,0;MQ=9;FQ=3.15617;PV4=0.05919,0.49331,0,1	GT:PL:DP:AD	1/1:8,74,0:36:2,34	1/1:0,56,5:32:2,30	1/1:25,72,0:29:1,28	1/1:19,197,0:92:5,87	1/1:18,16,0:20:2,18	1/1:9,186,0:80:3,77	1/1:12,86,0:38:2,36	1/1:8,46,0:29:2,27	0/0:0,18,51:38:10,28	1/1:22,57,0:19:0,19	1/1:0,17,9:21:3,18	1/1:13,72,0:33:2,31	1/1:15,64,0:26:1,25	1/1:21,51,0:17:0,17	0/1:0,4,16:18:4,14	1/1:24,255,0:95:0,95	1/1:14,114,0:38:0,38	1/1:1,132,0:70:4,66	0/1:3,0,13:12:3,9	1/1:8,63,0:28:1,27	1/1:0,0,0:0:0,0	1/1:0,3,8:1:1,0	1/1:13,86,0:48:4,44	1/1:10,29,0:23:2,21	1/1:21,172,0:57:0,57	1/1:7,114,0:50:2,48	1/1:15,17,0:13:1,12
SL4.0ch00	434423	.	TCCCC	TCCC	999	.	INDEL;IDV=89;IMF=0.967391;DP=946;VDB=0;SGB=134.924;MQ0F=0;AF1=1;AC1=54;DP4=19,0,927,0;MQ=8;FQ=-45.3567;PV4=1,1,0.104747,1	GT:PL:DP:AD	1/1:18,93,0:36:1,35	1/1:29,96,0:32:0,32	1/1:27,87,0:29:0,29	1/1:28,241,0:92:2,90	1/1:59,60,0:20:0,20	1/1:28,206,0:80:2,78	1/1:14,114,0:38:0,38	1/1:34,87,0:29:0,29	1/1:53,78,0:35:2,33	1/1:21,51,0:17:0,17	1/1:39,60,0:20:0,20	1/1:13,72,0:33:2,31	1/1:17,75,0:25:0,25	1/1:20,36,0:16:1,15	1/1:50,54,0:18:0,18	1/1:18,241,0:92:2,90	1/1:13,90,0:35:1,34	1/1:42,211,0:70:0,70	1/1:36,25,0:12:1,11	1/1:23,78,0:26:0,26	1/1:0,0,0:0:0,0	1/1:0,3,8:1:1,0	1/1:26,144,0:48:0,48	1/1:9,35,0:23:2,21	1/1:14,169,0:56:0,56	1/1:27,134,0:50:1,49	1/1:26,22,0:13:1,12
SL4.0ch00	434529	.	T	G	999	.	DP=69;VDB=0.000738268;SGB=6.76665;RPB=0.350389;MQB=1.78682e-06;BQB=0.903836;MQ0F=0;AF1=0.642563;AC1=35;DP4=0,20,0,49;MQ=17;FQ=999;PV4=1,1,1.4128e-06,0.000499522	GT:PL:DP:AD	1/1:26,6,0:2:0,2	0/1:15,0,19:2:1,1	1/1:11,3,0:1:0,1	0/1:15,0,18:4:2,2	0/1:8,0,8:2:1,1	0/1:0,1,28:3:2,1	1/1:16,6,0:2:0,2	1/1:38,6,0:2:0,2	0/1:43,0,36:10:3,7	0/1:0,0,0:0:0,0	0/1:21,0,5:3:1,2	1/1:11,3,0:1:0,1	0/1:0,0,0:0:0,0	0/1:0,0,0:0:0,0	0/0:0,9,54:3:3,0	0/1:0,0,0:0:0,0	0/1:0,0,0:0:0,0	0/0:0,12,63:4:4,0	1/1:45,9,0:3:0,3	0/1:0,3,21:1:1,0	1/1:12,30,0:10:0,10	1/1:12,15,0:5:0,5	1/1:38,15,0:5:0,5	1/1:38,6,0:2:0,2	0/1:0,0,0:0:0,0	0/1:5,0,16:2:1,1	0/1:0,1,17:2:1,1
SL4.0ch00	434647	.	TA	TAA	999	.	INDEL;IDV=95;IMF=1;DP=911;VDB=0;SGB=130.764;MQ0F=0;AF1=1;AC1=54;DP4=0,44,0,867;MQ=7;FQ=-45.3249;PV4=1,1,4.92858e-14,1	GT:PL:DP:AD	1/1:15,102,0:34:0,34	1/1:15,90,0:30:0,30	1/1:13,57,0:28:2,26	1/1:13,211,0:88:3,85	1/1:14,25,0:18:2,16	1/1:12,210,0:77:1,76	1/1:12,70,0:36:3,33	1/1:6,58,0:27:1,26	1/1:11,49,0:29:3,26	1/1:5,23,0:19:2,17	1/1:18,32,0:18:2,16	1/1:14,81,0:32:1,31	1/1:16,61,0:25:1,24	1/1:21,51,0:17:0,17	1/1:22,45,0:15:0,15	1/1:12,204,0:95:5,90	1/1:12,75,0:38:3,35	1/1:8,174,0:66:1,65	1/1:24,27,0:9:0,9	1/1:15,56,0:27:2,25	1/1:0,0,0:0:0,0	1/1:0,3,8:1:1,0	1/1:5,108,0:44:1,43	1/1:7,39,0:21:1,20	1/1:4,98,0:57:5,52	1/1:4,85,0:48:4,44	1/1:29,36,0:12:0,12
SL4.0ch00	434663	.	C	T	999	.	DP=911;VDB=0;SGB=107.937;MQ0F=0;AF1=1;AC1=54;DP4=0,0,0,911;MQ=7;FQ=-42.3426	GT:PL:DP:AD	1/1:15,102,0:34:0,34	1/1:15,90,0:30:0,30	1/1:18,84,0:28:0,28	1/1:30,255,0:88:0,88	1/1:42,54,0:18:0,18	1/1:22,232,0:77:0,77	1/1:14,108,0:36:0,36	1/1:25,81,0:27:0,27	1/1:18,87,0:29:0,29	1/1:22,57,0:19:0,19	1/1:20,54,0:18:0,18	1/1:14,96,0:32:0,32	1/1:17,75,0:25:0,25	1/1:21,51,0:17:0,17	1/1:22,45,0:15:0,15	1/1:19,255,0:95:0,95	1/1:13,111,0:38:0,37	1/1:22,199,0:66:0,66	1/1:24,27,0:9:0,9	1/1:16,81,0:27:0,27	1/1:0,0,0:0:0,0	1/1:8,3,0:1:0,1	1/1:21,132,0:44:0,44	1/1:30,63,0:21:0,21	1/1:21,172,0:57:0,57	1/1:20,144,0:48:0,48	1/1:29,36,0:12:0,12
SL4.0ch00	434700	.	C	T,G	999	.	DP=911;VDB=0;SGB=107.401;MQ0F=0;AF1=1;AC1=54;DP4=0,0,0,910;MQ=7;FQ=-42.3435	GT:PL:DP:AD	1/1:15,102,0,15,102,15:34:0,34,0	1/1:15,90,0,15,90,15:30:0,30,0	1/1:26,84,0,26,84,26:28:0,28,0	1/1:30,255,0,30,255,30:88:0,88,0	1/1:44,54,0,44,54,44:18:0,18,0	1/1:22,232,0,22,232,22:77:0,77,0	1/1:14,108,0,14,108,14:36:0,36,0	1/1:25,81,0,25,81,25:27:0,27,0	1/1:18,87,0,18,87,18:29:0,29,0	1/1:31,57,0,31,57,31:19:0,19,0	1/1:20,54,0,20,54,20:18:0,18,0	1/1:14,96,0,14,96,14:32:0,32,0	1/1:17,75,0,17,75,17:25:0,25,0	1/1:21,51,0,21,51,21:17:0,17,0	1/1:22,45,0,22,45,22:15:0,15,0	1/1:19,255,0,21,255,18:94:0,93,1	1/1:14,114,0,14,114,14:38:0,38,0	1/1:22,199,0,22,199,22:66:0,66,0	1/1:24,27,0,24,27,24:9:0,9,0	1/1:16,81,0,16,81,16:27:0,27,0	1/1:0,0,0,0,0,0:0:0,0,0	1/1:8,3,0,8,3,8:1:0,1,0	1/1:21,132,0,21,132,21:44:0,44,0	1/1:30,63,0,30,63,30:21:0,21,0	1/1:21,172,0,21,172,21:57:0,57,0	1/1:20,144,0,20,144,20:48:0,48,0	1/1:29,36,0,29,36,29:12:0,12,0
SL4.0ch00	434838	.	A	G	75.3048	.	DP=24;VDB=0.00598123;SGB=0.710139;RPB=0.774142;MQB=0.837128;MQSB=1;BQB=0.67032;MQ0F=0;AF1=0.370077;AC1=20;DP4=9,6,8,1;MQ=18;FQ=77.347;PV4=0.190711,0.0442197,1,1	GT:PL:DP:AD	0/0:0,3,4:1:1,0	0/1:0,0,0:0:0,0	0/1:0,0,0:0:0,0	0/1:21,0,12:3:1,2	0/1:0,0,0:0:0,0	0/1:0,0,0:0:0,0	0/1:21,3,0:1:0,1	0/1:21,3,0:1:0,1	0/1:0,0,0:0:0,0	0/1:0,0,0:0:0,0	0/0:0,3,22:1:1,0	0/1:0,0,0:0:0,0	0/1:21,3,0:1:0,1	0/0:0,3,4:1:1,0	0/0:0,3,21:1:1,0	0/1:0,0,0:0:0,0	1/1:36,6,0:2:0,2	0/0:0,3,4:1:1,0	0/0:0,3,4:1:1,0	0/1:0,0,0:0:0,0	0/1:0,0,0:0:0,0	0/1:0,0,0:0:0,0	0/1:0,0,0:0:0,0	0/0:0,6,25:2:2,0	0/0:0,3,22:1:1,0	0/1:30,0,27:4:2,2	0/0:0,9,43:3:3,0
SL4.0ch00	434887	.	TAA	TA	999	.	INDEL;IDV=7;IMF=1;DP=39;VDB=0.371972;SGB=-1.59004;MQSB=0.782777;MQ0F=0;AF1=1;AC1=54;DP4=0,13,12,14;MQ=18;FQ=-36.3756;PV4=0.00296914,1,0.129841,0.0326909	GT:PL:DP:AD	1/1:0,3,4:1:1,0	1/1:0,0,0:0:0,0	1/1:4,3,0:1:0,1	1/1:32,2,0:6:3,3	1/1:9,6,0:2:0,2	1/1:0,0,0:0:0,0	1/1:16,1,0:2:1,1	1/1:16,1,0:2:1,1	1/1:0,0,0:0:0,0	1/1:0,0,0:0:0,0	1/1:22,3,0:1:0,1	1/1:0,0,0:0:0,0	1/1:16,1,0:2:1,1	1/1:4,3,0:1:0,1	1/1:16,1,0:2:1,1	1/1:0,0,0:0:0,0	1/1:33,3,0:3:1,2	1/1:4,3,0:1:0,1	1/1:7,6,0:2:0,2	1/1:0,0,0:0:0,0	1/1:0,0,0:0:0,0	1/1:0,0,0:0:0,0	1/1:4,3,0:1:0,1	1/1:22,3,0:1:0,1	1/1:22,3,0:1:0,1	1/1:57,4,0:7:3,4	1/1:40,3,0:3:1,2
SL4.0ch00	435065	.	A	T	11.8491	.	DP=57;VDB=6.08139e-08;SGB=-9.00339;RPB=0.975559;MQB=0.0361478;BQB=0.990381;MQ0F=0;AF1=0.121486;AC1=6;DP4=43,0,14,0;MQ=16;FQ=12.3716;PV4=1,0.361367,0.0383561,1	GT:PL:DP:AD	0/1:23,3,0:1:0,1	0/0:0,0,0:0:0,0	0/1:30,0,18:4:2,2	0/0:0,6,33:2:2,0	0/0:0,1,10:2:1,1	0/0:0,6,32:2:2,0	0/0:0,1,0:2:1,1	0/0:0,3,20:3:2,1	0/0:0,6,47:2:2,0	0/1:23,3,0:1:0,1	0/0:0,1,21:2:1,1	0/0:0,0,0:0:0,0	0/0:0,6,19:2:2,0	0/0:0,6,31:2:2,0	0/0:0,3,26:1:1,0	0/0:0,0,0:0:0,0	0/0:4,3,0:1:0,1	0/0:0,10,49:6:5,1	0/0:0,0,0:0:0,0	0/0:0,0,0:0:0,0	0/0:0,6,27:2:2,0	0/0:0,21,21:7:7,0	0/0:0,3,26:1:1,0	0/0:0,1,41:4:2,2	0/0:3,3,0:3:1,2	0/0:0,9,36:3:3,0	0/0:0,12,33:4:4,0
SL4.0ch00	435090	.	T	C	66.7685	.	DP=73;VDB=3.21733e-16;SGB=2.1168;RPB=0.942557;MQB=3.25958e-06;MQSB=0.883929;BQB=0.000778418;MQ0F=0;AF1=0.370128;AC1=20;DP4=25,1,31,1;MQ=16;FQ=68.7416;PV4=1,2.01326e-08,1.34522e-06,1	GT:PL:DP:AD	0/1:23,3,0:1:0,1	0/1:0,0,0:0:0,0	0/1:32,0,14:4:1,3	0/0:0,6,36:2:2,0	0/0:0,1,10:2:1,1	0/0:0,6,32:2:2,0	1/1:7,6,0:2:0,2	1/1:26,9,0:3:0,3	0/0:0,6,47:2:2,0	0/1:23,3,0:1:0,1	0/0:0,1,21:2:1,1	0/1:0,0,0:0:0,0	0/0:0,6,19:2:2,0	0/0:0,6,31:2:2,0	0/0:0,3,26:1:1,0	0/1:0,0,0:0:0,0	0/1:4,3,0:1:0,1	0/0:0,10,49:6:5,1	0/1:0,0,0:0:0,0	0/1:0,0,0:0:0,0	0/1:1,0,17:2:1,1	1/1:28,24,0:8:0,8	0/0:0,3,26:1:1,0	0/1:18,0,21:4:1,3	1/1:9,9,0:3:0,3	0/1:0,0,24:3:1,2	0/0:0,5,27:4:3,1
SL4.0ch00	435116	.	C	T	56.6309	.	DP=73;VDB=1.59737e-14;SGB=1.17295;RPB=0.612678;MQB=9.50814e-06;MQSB=0.883929;BQB=0.000568396;MQ0F=0;AF1=0.361816;AC1=20;DP4=25,2,31,0;MQ=16;FQ=58.5259;PV4=0.212341,4.74533e-08,5.80417e-06,0.246734	GT:PL:DP:AD	0/1:23,3,0:1:0,1	0/1:0,0,0:0:0,0	0/1:32,0,14:4:1,3	0/0:0,6,36:2:2,0	0/0:0,1,10:2:1,1	0/0:0,6,32:2:2,0	1/1:7,6,0:2:0,2	1/1:26,9,0:3:0,3	0/0:0,6,47:2:2,0	0/1:23,3,0:1:0,1	0/0:0,1,21:2:1,1	0/1:0,0,0:0:0,0	0/0:0,6,19:2:2,0	0/0:0,6,31:2:2,0	0/0:0,3,26:1:1,0	0/1:0,0,0:0:0,0	0/1:4,3,0:1:0,1	0/0:0,10,49:6:5,1	0/1:0,0,0:0:0,0	0/1:0,0,0:0:0,0	0/1:1,0,17:2:1,1	1/1:17,15,0:8:1,7	0/0:0,3,26:1:1,0	0/1:18,0,21:4:1,3	1/1:9,9,0:3:0,3	0/1:0,0,24:3:1,2	0/0:0,5,27:4:3,1
SL4.0ch00	435120	.	G	A	56.6309	.	DP=73;VDB=4.35731e-14;SGB=1.17295;RPB=0.738047;MQB=9.50814e-06;MQSB=0.883929;BQB=0.00010569;MQ0F=0;AF1=0.361816;AC1=20;DP4=25,2,31,0;MQ=16;FQ=58.5259;PV4=0.212341,1.00769e-08,5.80417e-06,0.232765	GT:PL:DP:AD	0/1:23,3,0:1:0,1	0/1:0,0,0:0:0,0	0/1:32,0,14:4:1,3	0/0:0,6,36:2:2,0	0/0:0,1,10:2:1,1	0/0:0,6,32:2:2,0	1/1:7,6,0:2:0,2	1/1:26,9,0:3:0,3	0/0:0,6,47:2:2,0	0/1:23,3,0:1:0,1	0/0:0,1,21:2:1,1	0/1:0,0,0:0:0,0	0/0:0,6,19:2:2,0	0/0:0,6,31:2:2,0	0/0:0,3,26:1:1,0	0/1:0,0,0:0:0,0	0/1:4,3,0:1:0,1	0/0:0,10,49:6:5,1	0/1:0,0,0:0:0,0	0/1:0,0,0:0:0,0	0/1:1,0,17:2:1,1	1/1:17,15,0:8:1,7	0/0:0,3,26:1:1,0	0/1:18,0,21:4:1,3	1/1:9,9,0:3:0,3	0/1:0,0,24:3:1,2	0/0:0,5,27:4:3,1
SL4.0ch00	435121	.	G	A	11.844	.	DP=73;VDB=2.34421e-06;SGB=-9.00339;RPB=0.88263;MQB=0.0375479;MQSB=0.883929;BQB=0.185616;MQ0F=0;AF1=0.121428;AC1=6;DP4=42,2,14,0;MQ=16;FQ=12.3662;PV4=1,0.00543781,0.0442115,0.496489	GT:PL:DP:AD	0/1:23,3,0:1:0,1	0/0:0,0,0:0:0,0	0/1:30,0,18:4:2,2	0/0:0,6,36:2:2,0	0/0:0,1,10:2:1,1	0/0:0,6,32:2:2,0	0/0:0,1,0:2:1,1	0/0:0,3,20:3:2,1	0/0:0,6,47:2:2,0	0/1:23,3,0:1:0,1	0/0:0,1,21:2:1,1	0/0:0,0,0:0:0,0	0/0:0,6,19:2:2,0	0/0:0,6,31:2:2,0	0/0:0,3,26:1:1,0	0/0:0,0,0:0:0,0	0/0:4,3,0:1:0,1	0/0:0,10,49:6:5,1	0/0:0,0,0:0:0,0	0/0:0,0,0:0:0,0	0/0:0,6,27:2:2,0	0/0:0,24,28:8:8,0	0/0:0,3,26:1:1,0	0/0:0,1,41:4:2,2	0/0:3,3,0:3:1,2	0/0:0,9,36:3:3,0	0/0:0,12,33:4:4,0
SL4.0ch00	435135	.	T	C	86.7309	.	DP=78;VDB=1.35255e-17;SGB=1.60821;RPB=0.963805;MQB=8.3175e-06;MQSB=0.939897;BQB=4.72068e-05;MQ0F=0;AF1=0.409159;AC1=22;DP4=22,2,30,1;MQ=17;FQ=88.9893;PV4=0.574614,2.84995e-09,5.88097e-06,1	GT:PL:DP:AD	0/1:23,3,0:1:0,1	0/1:0,0,0:0:0,0	0/1:32,0,14:4:1,3	0/0:0,6,36:2:2,0	0/1:0,1,10:2:1,1	0/0:0,6,32:2:2,0	1/1:7,6,0:2:0,2	1/1:26,9,0:3:0,3	0/0:0,6,47:2:2,0	0/1:23,3,0:1:0,1	0/1:0,1,21:2:1,1	0/1:0,0,0:0:0,0	0/0:0,6,21:2:2,0	0/0:0,6,31:2:2,0	0/0:0,3,26:1:1,0	0/1:0,0,0:0:0,0	0/1:4,3,0:1:0,1	0/0:0,10,49:6:5,1	0/1:0,0,0:0:0,0	0/1:0,0,0:0:0,0	1/1:27,6,0:2:0,2	1/1:28,24,0:8:0,8	0/0:0,3,26:1:1,0	0/1:17,0,24:3:1,2	1/1:7,6,0:2:0,2	0/1:0,0,24:3:1,2	0/0:0,3,26:3:2,1
SL4.0ch00	435138	.	T	C	999	.	DP=78;VDB=6.42251e-16;SGB=-0.794299;RPB=0.82106;MQB=9.08396e-07;MQSB=0.939897;BQB=0.000616209;MQ0F=0;AF1=0.604242;AC1=33;DP4=14,0,38,3;MQ=17;FQ=999;PV4=0.562417,1.14127e-06,1.45323e-11,0.402332	GT:PL:DP:AD	1/1:23,3,0:1:0,1	0/1:0,0,0:0:0,0	0/1:32,0,14:4:1,3	0/1:9,0,15:2:1,1	1/1:17,6,0:2:0,2	0/1:1,0,21:2:1,1	1/1:7,6,0:2:0,2	1/1:26,9,0:3:0,3	0/0:0,6,47:2:2,0	1/1:23,3,0:1:0,1	0/1:0,1,21:2:1,1	0/1:0,0,0:0:0,0	1/1:21,6,0:2:0,2	0/1:1,0,20:2:1,1	0/1:0,3,26:1:1,0	0/1:0,0,0:0:0,0	1/1:4,3,0:1:0,1	0/1:10,0,24:6:2,4	0/1:0,0,0:0:0,0	0/1:0,0,0:0:0,0	1/1:27,6,0:2:0,2	1/1:28,24,0:8:0,8	0/1:0,3,26:1:1,0	0/1:17,0,24:3:1,2	1/1:7,6,0:2:0,2	0/1:0,0,24:3:1,2	0/1:2,0,17:3:1,2
SL4.0ch00	435159	.	GTTTT	GTTT	107.364	.	INDEL;IDV=5;IMF=1;DP=26;VDB=0.268298;SGB=-0.900285;MQ0F=0;AF1=0.77539;AC1=42;DP4=0,9,0,17;MQ=20;FQ=-9.47977;PV4=1,1,1,1	GT:PL:DP:AD	1/1:0,0,0:0:0,0	1/1:0,0,0:0:0,0	1/1:13,3,0:1:0,1	0/1:0,3,15:1:1,0	1/1:0,0,0:0:0,0	1/1:26,6,0:2:0,2	1/1:0,0,0:0:0,0	1/1:0,0,0:0:0,0	1/1:23,6,0:2:0,2	1/1:0,0,0:0:0,0	1/1:13,3,0:1:0,1	1/1:0,0,0:0:0,0	0/1:1,0,8:2:1,1	1/1:19,6,0:2:0,2	1/1:13,3,0:1:0,1	1/1:0,0,0:0:0,0	1/1:0,0,0:0:0,0	0/1:15,0,11:5:3,2	1/1:0,0,0:0:0,0	1/1:0,0,0:0:0,0	0/1:0,3,23:1:1,0	1/1:4,3,0:1:0,1	1/1:13,3,0:1:0,1	1/1:21,3,0:1:0,1	1/1:0,0,0:0:0,0	1/1:16,1,0:2:1,1	0/1:5,0,2:3:2,1
SL4.0ch00	435273	.	A	G	999	.	DP=34;VDB=1.65232e-15;SGB=-0.366595;RPB=0.980549;MQB=0.00236515;BQB=0.61197;MQ0F=0;AF1=0.574302;AC1=31;DP4=12,0,22,0;MQ=26;FQ=999;PV4=1,1,5.11616e-05,1	GT:PL:DP:AD	0/1:0,3,22:2:1,0	1/1:16,3,0:1:0,1	1/1:26,3,0:1:0,1	0/1:11,0,78:5:3,2	1/1:8,3,0:1:0,1	0/1:16,0,15:2:1,1	0/1:0,0,0:0:0,0	0/1:0,0,0:0:0,0	0/1:0,3,36:1:1,0	0/1:0,0,0:0:0,0	0/1:0,3,26:1:1,0	0/1:0,3,27:1:1,0	1/1:48,6,0:2:0,2	1/1:20,12,0:4:0,4	0/1:0,0,0:0:0,0	0/0:0,6,67:2:2,0	1/1:26,9,0:3:0,3	0/1:45,0,28:3:1,2	0/1:0,0,0:0:0,0	0/1:0,0,0:0:0,0	1/1:22,3,0:1:0,1	0/1:25,25,25:1:0,0	0/1:0,0,0:0:0,0	0/1:0,0,0:0:0,0	0/1:0,0,0:0:0,0	1/1:37,3,0:1:0,1	0/1:12,15,45:2:1,0
SL4.0ch00	435277	.	T	A	12.1466	.	DP=34;VDB=2.78366e-08;SGB=0.881805;RPB=0.986937;MQB=0.000109636;BQB=0.910732;MQ0F=0;AF1=0.258256;AC1=14;DP4=22,0,12,0;MQ=26;FQ=13.3281;PV4=1,1,7.44653e-08,1	GT:PL:DP:AD	0/0:0,1,20:2:1,1	0/0:0,3,16:1:1,0	0/0:0,3,26:1:1,0	0/0:0,8,98:5:4,1	0/1:8,3,0:1:0,1	0/0:0,6,39:2:2,0	0/0:0,0,0:0:0,0	0/0:0,0,0:0:0,0	0/0:0,3,27:1:1,0	0/0:0,0,0:0:0,0	0/0:0,3,14:1:1,0	0/0:0,3,27:1:1,0	0/0:0,6,48:2:2,0	1/1:20,12,0:4:0,4	0/0:0,0,0:0:0,0	0/0:0,6,67:2:2,0	0/1:6,0,7:3:1,2	0/0:0,9,81:3:3,0	0/0:0,0,0:0:0,0	0/0:0,0,0:0:0,0	0/1:22,3,0:1:0,1	0/1:25,3,0:1:0,1	0/0:0,0,0:0:0,0	0/0:0,0,0:0:0,0	0/0:0,0,0:0:0,0	0/0:0,3,37:1:1,0	0/1:12,0,30:2:1,1
SL4.0ch00	435352	.	GCC	GCCC	23.7927	.	INDEL;IDV=7;IMF=0.777778;DP=91;VDB=4.8611e-06;SGB=-6.97271;MQSB=0.110033;MQ0F=0;AF1=0.208524;AC1=11;DP4=33,28,0,30;MQ=23;FQ=24.7794;PV4=5.82785e-08,1,7.87248e-11,1	GT:PL:DP:AD	0/1:11,0,33:4:3,1	0/0:0,6,32:2:2,0	0/1:30,0,24:5:2,3	0/0:0,33,110:11:11,0	0/0:0,3,17:3:2,1	0/0:0,12,62:4:4,0	0/0:7,6,0:2:0,2	0/1:26,9,0:3:0,3	0/0:0,6,35:2:2,0	0/1:23,3,0:1:0,1	0/0:0,1,16:2:1,1	0/0:0,6,30:2:2,0	0/0:0,12,72:4:4,0	0/0:0,12,20:4:4,0	0/0:0,0,0:0:0,0	0/0:0,12,63:4:4,0	0/0:0,8,35:5:4,1	0/0:0,12,81:7:6,1	0/0:0,0,0:0:0,0	0/0:0,0,0:0:0,0	0/0:0,2,30:3:2,1	0/0:2,0,11:9:2,7	0/0:0,0,0:0:0,0	0/1:28,9,0:3:0,3	0/0:9,9,0:3:0,3	0/0:0,3,39:3:2,1	0/0:0,8,45:5:4,1
SL4.0ch00	435355	.	A	AG	23.7992	.	INDEL;IDV=1;IMF=0.25;DP=91;VDB=4.09544e-06;SGB=-6.97271;MQSB=0.110033;MQ0F=0;AF1=0.208642;AC1=11;DP4=33,28,0,30;MQ=23;FQ=24.7868;PV4=5.82785e-08,1,7.87248e-11,1	GT:PL:DP:AD	0/1:11,0,36:4:3,1	0/0:0,6,32:2:2,0	0/1:30,0,25:5:2,3	0/0:0,33,147:11:11,0	0/0:0,3,13:3:2,1	0/0:0,12,65:4:4,0	0/0:7,6,0:2:0,2	0/1:26,9,0:3:0,3	0/0:0,6,50:2:2,0	0/1:23,3,0:1:0,1	0/0:0,1,20:2:1,1	0/0:0,6,41:2:2,0	0/0:0,12,74:4:4,0	0/0:0,12,15:4:4,0	0/0:0,0,0:0:0,0	0/0:0,12,92:4:4,0	0/0:0,8,32:5:4,1	0/0:0,12,110:7:6,1	0/0:0,0,0:0:0,0	0/0:0,0,0:0:0,0	0/0:0,2,32:3:2,1	0/0:2,0,12:9:2,7	0/0:0,0,0:0:0,0	0/1:28,9,0:3:0,3	0/0:9,9,0:3:0,3	0/0:0,3,46:3:2,1	0/0:0,8,69:5:4,1
SL4.0ch00	435432	.	C	CA	20.5926	.	INDEL;IDV=2;IMF=1;DP=13;VDB=0.432226;SGB=0.298078;MQSB=0.181818;MQ0F=0;AF1=0.322656;AC1=17;DP4=2,7,0,4;MQ=18;FQ=22.24;PV4=1,1,1,0.0640548	GT:PL:DP:AD	0/1:17,0,19:2:1,1	0/0:0,3,16:1:1,0	0/1:42,6,0:2:0,2	0/0:0,3,21:1:1,0	0/0:0,3,15:1:1,0	0/0:0,0,0:0:0,0	0/0:0,0,0:0:0,0	0/0:0,0,0:0:0,0	0/0:0,0,0:0:0,0	0/1:23,3,0:1:0,1	0/0:0,0,0:0:0,0	0/0:0,0,0:0:0,0	0/0:0,0,0:0:0,0	0/0:0,0,0:0:0,0	0/0:0,0,0:0:0,0	0/0:0,0,0:0:0,0	0/0:0,3,16:1:1,0	0/0:0,0,0:0:0,0	0/0:0,0,0:0:0,0	0/0:0,0,0:0:0,0	0/0:0,0,0:0:0,0	0/0:0,0,0:0:0,0	0/0:0,0,0:0:0,0	0/0:0,12,17:4:4,0	0/0:0,0,0:0:0,0	0/0:0,0,0:0:0,0	0/0:0,0,0:0:0,0
SL4.0ch00	435433	.	CAAA	CAAAA	133.137	.	INDEL;IDV=4;IMF=1;DP=13;VDB=0.418727;SGB=0.326649;MQSB=0.181818;MQ0F=0;AF1=1;AC1=54;DP4=0,2,2,9;MQ=18;FQ=-34.7916;PV4=1,1,1,0.0100452	GT:PL:DP:AD	1/1:44,6,0:2:0,2	1/1:16,3,0:1:0,1	1/1:42,6,0:2:0,2	1/1:21,3,0:1:0,1	1/1:15,3,0:1:0,1	1/1:0,0,0:0:0,0	1/1:0,0,0:0:0,0	1/1:0,0,0:0:0,0	1/1:0,0,0:0:0,0	1/1:23,3,0:1:0,1	1/1:0,0,0:0:0,0	1/1:0,0,0:0:0,0	1/1:0,0,0:0:0,0	1/1:0,0,0:0:0,0	1/1:0,0,0:0:0,0	1/1:0,0,0:0:0,0	1/1:16,3,0:1:0,1	1/1:0,0,0:0:0,0	1/1:0,0,0:0:0,0	1/1:0,0,0:0:0,0	1/1:0,0,0:0:0,0	1/1:0,0,0:0:0,0	1/1:0,0,0:0:0,0	1/1:3,2,0:4:2,2	1/1:0,0,0:0:0,0	1/1:0,0,0:0:0,0	1/1:0,0,0:0:0,0
SL4.0ch00	435537	.	A	T	68.6902	.	DP=35;VDB=1.21182e-11;SGB=1.80179;RPB=0.42136;MQB=6.57964e-05;BQB=0.977529;MQ0F=0;AF1=0.602725;AC1=33;DP4=11,0,24,0;MQ=18;FQ=72.6423;PV4=1,0.341916,3.12774e-09,0.0796104	GT:PL:DP:AD	0/1:0,0,0:0:0,0	0/1:0,0,0:0:0,0	0/1:10,0,9:2:1,1	1/1:30,6,0:2:0,2	0/1:27,0,38:7:2,5	0/1:0,0,0:0:0,0	0/1:0,3,32:1:1,0	1/1:4,3,0:1:0,1	1/1:11,6,0:2:0,2	1/1:16,3,0:1:0,1	0/1:0,0,0:0:0,0	1/1:6,3,0:1:0,1	0/1:0,3,34:1:1,0	0/1:2,0,9:3:1,2	0/0:0,6,59:2:2,0	0/1:0,0,0:0:0,0	0/1:13,0,8:3:1,2	0/1:0,0,0:0:0,0	1/1:9,6,0:2:0,2	0/1:0,0,0:0:0,0	0/1:0,0,0:0:0,0	1/1:6,3,0:1:0,1	0/1:0,0,0:0:0,0	0/1:2,0,34:5:2,3	0/1:0,0,0:0:0,0	1/1:11,3,0:1:0,1	0/1:0,0,0:0:0,0
SL4.0ch00	435573	.	G	A	40.9961	.	DP=50;VDB=3.66304e-11;SGB=1.86192;RPB=0.0372715;MQB=0.630607;MQSB=0.468248;BQB=0.992049;MQ0F=0;AF1=0.438329;AC1=24;DP4=16,7,19,0;MQ=17;FQ=43.4609;PV4=0.0109549,1,0.0590044,1	GT:PL:DP:AD	0/1:0,0,0:0:0,0	0/1:0,0,0:0:0,0	0/1:10,0,9:2:1,1	1/1:30,6,0:2:0,2	0/1:25,0,43:8:3,5	0/1:0,0,0:0:0,0	0/0:0,3,32:1:1,0	0/0:0,3,4:1:1,0	1/1:11,6,0:2:0,2	0/1:16,3,0:1:0,1	0/1:0,0,0:0:0,0	0/1:6,3,0:1:0,1	0/0:0,3,34:1:1,0	0/0:0,12,31:7:6,1	0/0:0,6,59:2:2,0	0/1:0,0,0:0:0,0	0/1:8,0,17:5:3,2	0/1:0,0,0:0:0,0	0/1:2,1,0:2:1,1	0/1:0,0,0:0:0,0	0/1:0,0,0:0:0,0	0/0:0,3,6:1:1,0	0/1:0,0,0:0:0,0	0/1:0,0,37:5:3,2	0/1:0,0,0:0:0,0	0/1:11,3,0:1:0,1	0/1:0,0,0:0:0,0
SL4.0ch00	435580	.	G	T	19.0213	.	DP=50;VDB=8.91137e-05;SGB=5.40273;RPB=0.168226;MQB=2.16855e-05;MQSB=0.468248;BQB=0.928137;MQ0F=0;AF1=0.521337;AC1=28;DP4=11,0,24,7;MQ=17;FQ=22.0596;PV4=0.160959,0.20171,2.45825e-11,1	GT:PL:DP:AD	0/1:0,0,0:0:0,0	0/1:0,0,0:0:0,0	0/0:10,13,22:2:1,0	0/1:30,30,30:2:0,0	0/1:23,0,37:8:2,5	0/1:0,0,0:0:0,0	0/0:0,3,27:1:1,0	0/1:4,3,0:1:0,1	0/1:5,4,1:2:0,1	0/1:16,3,0:1:0,1	0/1:0,0,0:0:0,0	0/1:6,3,0:1:0,1	0/0:0,3,34:1:1,0	0/1:14,3,0:7:1,6	0/0:0,6,45:2:2,0	0/1:0,0,0:0:0,0	0/1:7,0,4:5:1,3	0/1:0,0,0:0:0,0	1/1:9,6,0:2:0,2	0/1:0,0,0:0:0,0	0/1:0,0,0:0:0,0	0/1:6,3,0:1:0,1	0/1:0,0,0:0:0,0	0/1:0,1,37:5:2,2	0/1:0,0,0:0:0,0	0/1:11,11,11:1:0,0	0/1:0,0,0:0:0,0
SL4.0ch00	435840	.	A	G	27.0216	.	DP=22;VDB=2.29379e-06;SGB=0.855487;RPB=0.870115;MQB=0.898956;BQB=0.924723;MQ0F=0;AF1=0.400348;AC1=21;DP4=0,12,0,10;MQ=18;FQ=29.2586;PV4=1,0.141993,0.297204,1	GT:PL:DP:AD	0/1:0,0,0:0:0,0	0/1:0,0,0:0:0,0	0/1:16,3,0:1:0,1	0/1:21,3,0:1:0,1	0/1:24,0,41:6:2,4	0/1:0,0,0:0:0,0	0/0:0,3,32:1:1,0	0/0:0,3,4:1:1,0	0/1:0,0,0:0:0,0	0/1:16,3,0:1:0,1	0/1:0,0,0:0:0,0	0/1:0,0,0:0:0,0	0/1:0,0,0:0:0,0	0/0:0,1,13:3:2,1	0/0:0,3,31:1:1,0	0/1:0,0,0:0:0,0	0/1:10,0,11:2:1,1	0/1:0,0,0:0:0,0	0/0:0,3,4:1:1,0	0/1:0,0,0:0:0,0	0/1:0,0,0:0:0,0	0/1:0,0,0:0:0,0	0/0:0,3,4:1:1,0	0/0:0,1,13:3:2,1	0/1:0,0,0:0:0,0	0/1:0,0,0:0:0,0	0/1:0,0,0:0:0,0
SL4.0ch00	435882	.	G	A	87.4906	.	DP=87;VDB=2.13545e-15;SGB=-4.02321;RPB=0.924309;MQB=0.00121093;BQB=0.992343;MQ0F=0;AF1=0.42019;AC1=23;DP4=66,0,21,0;MQ=14;FQ=89.8671;PV4=1,1,1,1	GT:PL:DP:AD	0/1:14,0,18:3:2,1	0/1:19,3,0:3:1,2	1/1:26,6,0:2:0,2	0/1:5,0,29:8:6,2	0/0:0,4,40:9:8,1	0/1:0,0,0:0:0,0	0/0:0,3,4:1:1,0	0/0:0,18,42:6:6,0	0/1:0,0,0:0:0,0	0/0:0,3,4:1:1,0	0/0:0,15,28:5:5,0	0/1:0,0,0:0:0,0	0/1:0,0,0:0:0,0	0/1:16,0,12:21:17,4	0/1:0,0,0:0:0,0	0/0:0,3,4:1:1,0	0/1:31,0,9:12:8,4	0/0:0,3,23:1:1,0	0/1:11,0,17:4:3,1	0/1:23,3,0:1:0,1	0/1:0,0,0:0:0,0	0/1:0,0,0:0:0,0	0/1:10,0,0:6:4,2	0/1:14,0,0:3:2,1	0/1:0,0,0:0:0,0	0/1:0,0,0:0:0,0	0/1:0,0,0:0:0,0
SL4.0ch00	435884	.	C	A	46.69	.	DP=87;VDB=1.48379e-14;SGB=5.45481;RPB=0.900033;MQB=0.682546;BQB=0.992578;MQ0F=0;AF1=0.270341;AC1=14;DP4=65,0,22,0;MQ=14;FQ=48.0507;PV4=1,0.116181,1,0.210922	GT:PL:DP:AD	0/0:0,9,44:3:3,0	0/0:0,9,27:3:3,0	0/0:0,6,26:2:2,0	0/1:11,0,27:8:5,3	0/1:26,0,26:9:5,4	0/0:0,0,0:0:0,0	0/0:0,3,4:1:1,0	0/1:34,5,0:6:2,4	0/0:0,0,0:0:0,0	0/0:0,3,4:1:1,0	0/1:19,3,0:5:2,3	0/0:0,0,0:0:0,0	0/0:0,0,0:0:0,0	0/0:0,19,36:21:19,2	0/0:0,0,0:0:0,0	0/0:4,3,0:1:0,1	0/0:0,0,35:12:9,3	0/1:23,3,0:1:0,1	0/1:11,0,17:4:3,1	0/0:0,3,23:1:1,0	0/0:0,0,0:0:0,0	0/0:0,0,0:0:0,0	0/0:0,18,29:6:6,0	0/0:0,9,27:3:3,0	0/0:0,0,0:0:0,0	0/0:0,0,0:0:0,0	0/0:0,0,0:0:0,0
SL4.0ch00	435894	.	A	C	999	.	DP=87;VDB=8.68805e-44;SGB=28.964;MQ0F=0;AF1=1;AC1=54;DP4=0,0,86,0;MQ=14;FQ=-31.6108	GT:PL:DP:AD	1/1:39,9,0:3:0,3	1/1:27,9,0:3:0,3	1/1:26,6,0:2:0,2	1/1:58,24,0:8:0,8	1/1:61,27,0:9:0,9	1/1:0,0,0:0:0,0	1/1:4,3,0:1:0,1	1/1:42,18,0:6:0,6	1/1:0,0,0:0:0,0	1/1:4,3,0:1:0,1	1/1:28,15,0:5:0,5	1/1:0,0,0:0:0,0	1/1:0,0,0:0:0,0	1/1:74,60,0:20:0,20	1/1:0,0,0:0:0,0	1/1:4,3,0:1:0,1	1/1:63,36,0:12:0,12	1/1:23,3,0:1:0,1	1/1:44,12,0:4:0,4	1/1:23,3,0:1:0,1	1/1:0,0,0:0:0,0	1/1:0,0,0:0:0,0	1/1:29,18,0:6:0,6	1/1:27,9,0:3:0,3	1/1:0,0,0:0:0,0	1/1:0,0,0:0:0,0	1/1:0,0,0:0:0,0
SL4.0ch00	435949	.	A	G	999	.	DP=86;VDB=5.14229e-40;SGB=17.0359;RPB=0.999545;MQB=0.997868;BQB=0.00909516;MQ0F=0;AF1=1;AC1=54;DP4=21,0,65,0;MQ=14;FQ=-28.9302;PV4=1,1,1,0.190235	GT:PL:DP:AD	1/1:36,3,0:3:1,2	1/1:19,3,0:3:1,2	1/1:26,6,0:2:0,2	1/1:25,0,0:8:1,7	1/1:38,0,3:9:2,7	1/1:0,0,0:0:0,0	1/1:4,3,0:1:0,1	1/1:42,18,0:6:0,6	1/1:0,0,0:0:0,0	1/1:4,3,0:1:0,1	1/1:28,15,0:5:0,5	1/1:0,0,0:0:0,0	1/1:0,0,0:0:0,0	1/1:50,0,0:21:8,13	1/1:0,0,0:0:0,0	1/1:4,3,0:1:0,1	1/1:57,10,0:11:3,8	1/1:23,3,0:1:0,1	1/1:44,12,0:4:0,4	1/1:23,3,0:1:0,1	1/1:0,0,0:0:0,0	1/1:0,0,0:0:0,0	1/1:10,0,0:6:4,2	1/1:19,3,0:3:1,2	1/1:0,0,0:0:0,0	1/1:0,0,0:0:0,0	1/1:0,0,0:0:0,0
SL4.0ch00	436111	.	GTT	GTTT	46.8876	.	INDEL;IDV=2;IMF=1;DP=11;VDB=2.26006e-08;SGB=0.326649;MQ0F=0;AF1=1;AC1=54;DP4=0,0,11,0;MQ=11;FQ=-34.9675	GT:PL:DP:AD	1/1:0,0,0:0:0,0	1/1:0,0,0:0:0,0	1/1:5,3,0:1:0,1	1/1:0,0,0:0:0,0	1/1:17,6,0:2:0,2	1/1:7,3,0:1:0,1	1/1:0,0,0:0:0,0	1/1:0,0,0:0:0,0	1/1:4,3,0:1:0,1	1/1:0,0,0:0:0,0	1/1:9,6,0:2:0,2	1/1:0,0,0:0:0,0	1/1:0,0,0:0:0,0	1/1:29,6,0:2:0,2	1/1:0,0,0:0:0,0	1/1:0,0,0:0:0,0	1/1:0,0,0:0:0,0	1/1:0,0,0:0:0,0	1/1:0,0,0:0:0,0	1/1:0,0,0:0:0,0	1/1:0,0,0:0:0,0	1/1:0,0,0:0:0,0	1/1:0,0,0:0:0,0	1/1:5,3,0:1:0,1	1/1:0,0,0:0:0,0	1/1:18,3,0:1:0,1	1/1:0,0,0:0:0,0
SL4.0ch00	436119	.	TCCCC	TCCC	44.8889	.	INDEL;IDV=2;IMF=1;DP=11;VDB=2.8314e-08;SGB=0.326649;MQ0F=0;AF1=1;AC1=54;DP4=0,0,11,0;MQ=11;FQ=-34.9672	GT:PL:DP:AD	1/1:0,0,0:0:0,0	1/1:0,0,0:0:0,0	1/1:5,3,0:1:0,1	1/1:0,0,0:0:0,0	1/1:17,6,0:2:0,2	1/1:7,3,0:1:0,1	1/1:0,0,0:0:0,0	1/1:0,0,0:0:0,0	1/1:4,3,0:1:0,1	1/1:0,0,0:0:0,0	1/1:9,6,0:2:0,2	1/1:0,0,0:0:0,0	1/1:0,0,0:0:0,0	1/1:29,6,0:2:0,2	1/1:0,0,0:0:0,0	1/1:0,0,0:0:0,0	1/1:0,0,0:0:0,0	1/1:0,0,0:0:0,0	1/1:0,0,0:0:0,0	1/1:0,0,0:0:0,0	1/1:0,0,0:0:0,0	1/1:0,0,0:0:0,0	1/1:0,0,0:0:0,0	1/1:5,3,0:1:0,1	1/1:0,0,0:0:0,0	1/1:16,3,0:1:0,1	1/1:0,0,0:0:0,0
SL4.0ch00	436288	.	CG	CGG	57.2508	.	INDEL;IDV=25;IMF=1;DP=123;VDB=0;SGB=-0.228614;MQSB=0.937477;MQ0F=0;AF1=0.338758;AC1=18;DP4=0,64,9,50;MQ=15;FQ=59.0266;PV4=0.000954875,1,8.39485e-05,0.000510631	GT:PL:DP:AD	0/0:0,3,36:3:2,1	0/1:46,5,0:6:2,4	0/0:0,9,28:3:3,0	0/0:0,9,47:10:7,3	0/1:7,0,43:11:7,4	0/1:7,0,18:5:4,1	0/1:4,3,0:1:0,1	0/0:0,5,34:6:4,2	0/1:13,0,0:3:2,1	0/1:4,3,0:1:0,1	0/0:0,7,22:7:5,2	0/0:0,0,0:0:0,0	0/1:14,0,9:2:1,1	0/1:10,0,36:25:7,18	0/1:21,3,0:1:0,1	0/0:0,3,4:1:1,0	0/0:0,4,50:12:6,6	0/0:0,3,20:3:2,1	0/1:12,0,28:5:2,3	0/0:0,3,23:1:1,0	0/0:0,0,0:0:0,0	0/0:0,0,0:0:0,0	0/0:0,0,10:6:2,4	0/0:0,1,17:4:2,2	0/1:6,1,0:2:1,1	0/1:13,0,13:5:3,2	0/0:0,0,0:0:0,0
SL4.0ch00	436298	.	A	T	999	.	DP=123;VDB=0;SGB=17.4261;MQSB=0.927203;MQ0F=0;AF1=1;AC1=54;DP4=0,0,9,105;MQ=15;FQ=-34.2191	GT:PL:DP:AD	1/1:44,9,0:3:0,3	1/1:60,15,0:5:0,5	1/1:28,9,0:3:0,3	1/1:59,24,0:9:0,8	1/1:70,33,0:11:0,11	1/1:52,12,0:4:0,4	1/1:4,3,0:1:0,1	1/1:42,18,0:6:0,6	1/1:25,6,0:2:0,2	1/1:4,3,0:1:0,1	1/1:29,21,0:7:0,7	1/1:0,0,0:0:0,0	1/1:38,6,0:2:0,2	1/1:91,72,0:24:0,24	1/1:27,3,0:1:0,1	1/1:4,3,0:1:0,1	1/1:63,36,0:12:0,12	1/1:26,6,0:2:0,2	1/1:57,15,0:5:0,5	1/1:23,3,0:1:0,1	1/1:0,0,0:0:0,0	1/1:0,0,0:0:0,0	1/1:29,18,0:6:0,6	1/1:29,12,0:4:0,4	1/1:11,3,0:1:0,1	1/1:47,9,0:3:0,3	1/1:0,0,0:0:0,0
SL4.0ch00	436299	.	T	G	999	.	DP=123;VDB=0;SGB=17.4261;MQ0F=0;AF1=1;AC1=54;DP4=0,0,0,114;MQ=15;FQ=-34.2203	GT:PL:DP:AD	1/1:44,9,0:3:0,3	1/1:60,15,0:5:0,5	1/1:28,9,0:3:0,3	1/1:56,27,0:9:0,9	1/1:70,33,0:11:0,11	1/1:46,12,0:4:0,4	1/1:4,3,0:1:0,1	1/1:42,18,0:6:0,6	1/1:24,6,0:2:0,2	1/1:4,3,0:1:0,1	1/1:29,21,0:7:0,7	1/1:0,0,0:0:0,0	1/1:38,6,0:2:0,2	1/1:76,72,0:24:0,24	1/1:33,3,0:1:0,1	1/1:4,3,0:1:0,1	1/1:63,36,0:12:0,12	1/1:25,6,0:2:0,2	1/1:57,15,0:5:0,5	1/1:23,3,0:1:0,1	1/1:0,0,0:0:0,0	1/1:0,0,0:0:0,0	1/1:29,18,0:6:0,6	1/1:29,12,0:4:0,4	1/1:11,3,0:1:0,1	1/1:43,9,0:3:0,3	1/1:0,0,0:0:0,0
SL4.0ch00	436300	.	G	C	999	.	DP=114;VDB=0;SGB=17.4261;MQ0F=0;AF1=1;AC1=54;DP4=0,0,0,114;MQ=15;FQ=-34.2203	GT:PL:DP:AD	1/1:44,9,0:3:0,3	1/1:60,15,0:5:0,5	1/1:28,9,0:3:0,3	1/1:56,27,0:9:0,9	1/1:70,33,0:11:0,11	1/1:38,12,0:4:0,4	1/1:4,3,0:1:0,1	1/1:42,18,0:6:0,6	1/1:24,6,0:2:0,2	1/1:4,3,0:1:0,1	1/1:29,21,0:7:0,7	1/1:0,0,0:0:0,0	1/1:38,6,0:2:0,2	1/1:76,72,0:24:0,24	1/1:22,3,0:1:0,1	1/1:4,3,0:1:0,1	1/1:63,36,0:12:0,12	1/1:25,6,0:2:0,2	1/1:57,15,0:5:0,5	1/1:23,3,0:1:0,1	1/1:0,0,0:0:0,0	1/1:0,0,0:0:0,0	1/1:29,18,0:6:0,6	1/1:29,12,0:4:0,4	1/1:11,3,0:1:0,1	1/1:43,9,0:3:0,3	1/1:0,0,0:0:0,0
SL4.0ch00	436306	.	C	G	89.1019	.	DP=114;VDB=3.84674e-18;SGB=-13.9974;RPB=0.995352;MQB=0.02571;BQB=0.982739;MQ0F=0;AF1=0.337447;AC1=18;DP4=0,84,0,30;MQ=15;FQ=90.8784;PV4=1,0.136918,1,1	GT:PL:DP:AD	0/1:14,0,18:3:2,1	0/1:4,0,33:5:3,2	1/1:28,9,0:3:0,3	0/1:2,0,26:9:7,2	0/0:0,10,45:11:10,1	0/0:0,12,46:4:4,0	0/0:0,3,4:1:1,0	0/0:0,18,42:6:6,0	0/0:0,1,17:2:1,1	0/0:0,3,4:1:1,0	0/0:0,7,20:7:5,2	0/0:0,0,0:0:0,0	0/0:0,6,38:2:2,0	0/1:7,0,13:24:20,4	0/0:0,3,33:1:1,0	0/0:0,3,4:1:1,0	0/1:31,0,9:12:8,4	0/0:0,1,18:2:1,1	0/1:8,0,30:5:4,1	0/1:23,3,0:1:0,1	0/0:0,0,0:0:0,0	0/0:0,0,0:0:0,0	0/1:10,0,0:6:4,2	0/1:17,1,0:4:2,2	0/0:0,3,11:1:1,0	1/1:43,9,0:3:0,3	0/0:0,0,0:0:0,0
SL4.0ch00	436313	.	C	T	44.9584	.	DP=114;VDB=1.30483e-15;SGB=0.443687;RPB=1;MQB=0.816629;BQB=0.780973;MQ0F=0;AF1=0.229005;AC1=12;DP4=0,87,0,27;MQ=15;FQ=46.0737;PV4=1,0.139678,1,0.0362448	GT:PL:DP:AD	0/0:0,9,44:3:3,0	0/0:0,15,60:5:5,0	0/0:0,9,28:3:3,0	0/1:8,0,26:9:6,3	0/1:23,0,30:11:6,5	0/1:20,0,10:4:1,3	0/0:0,3,4:1:1,0	0/1:34,5,0:6:2,4	0/0:0,6,24:2:2,0	0/0:0,3,4:1:1,0	0/1:13,1,0:7:4,3	0/0:0,0,0:0:0,0	0/1:9,0,20:2:1,1	0/0:0,28,43:24:22,2	0/0:0,3,37:1:1,0	0/0:4,3,0:1:0,1	0/0:0,0,35:12:9,3	0/1:18,1,0:2:1,1	0/1:8,0,30:5:4,1	0/0:0,3,23:1:1,0	0/0:0,0,0:0:0,0	0/0:0,0,0:0:0,0	0/0:0,18,29:6:6,0	0/0:0,12,29:4:4,0	0/0:0,3,11:1:1,0	0/0:0,9,43:3:3,0	0/0:0,0,0:0:0,0
SL4.0ch00	436357	.	GC	GCCC	999	.	INDEL;IDV=17;IMF=1;DP=142;VDB=0;SGB=11.7943;MQSB=0.0428571;MQ0F=0;AF1=1;AC1=54;DP4=8,2,132,0;MQ=8;FQ=-42.2764;PV4=0.00449506,1,1,1	GT:PL:DP:AD	1/1:16,9,0:3:0,3	1/1:11,5,0:4:1,3	1/1:24,3,0:3:1,2	1/1:25,51,0:17:0,17	1/1:20,45,0:15:0,15	1/1:21,24,0:8:0,8	1/1:0,0,0:0:0,0	1/1:26,21,0:7:0,7	1/1:8,3,0:1:0,1	1/1:22,18,0:6:0,6	1/1:10,6,0:2:0,2	1/1:8,3,0:1:0,1	1/1:25,15,0:5:0,5	1/1:23,15,0:5:0,5	1/1:17,5,0:4:1,3	1/1:21,17,0:9:1,8	1/1:26,6,0:9:3,6	1/1:23,25,0:12:1,11	1/1:23,12,0:4:0,4	1/1:23,15,0:5:0,5	1/1:0,0,0:0:0,0	1/1:0,0,0:0:0,0	1/1:12,9,0:3:0,3	1/1:21,28,0:13:1,12	1/1:8,3,0:1:0,1	1/1:8,3,0:4:1,3	1/1:8,3,0:1:0,1
SL4.0ch00	436400	.	C	T,A	999	.	DP=141;VDB=0;SGB=2.14577;RPB=0.961605;MQB=0.883611;BQB=0.175509;MQ0F=0;AF1=0.999999;AC1=54;DP4=6,0,133,0;MQ=7;FQ=-34.636;PV4=1,5.53416e-06,1,0.273047	GT:PL:DP:AD	1/1:16,9,0,16,9,16:3:0,3,0	1/1:16,12,0,16,12,16:4:0,4,0	1/1:10,6,0,10,6,10:2:0,2,0	1/1:24,39,0,27,48,24:17:1,16,0	1/1:18,33,0,21,42,18:15:1,14,0	1/1:18,15,0,21,21,18:8:1,7,0	1/1:0,0,0,0,0,0:0:0,0,0	1/1:25,18,0,25,18,25:6:0,6,0	1/1:8,3,0,8,3,8:1:0,1,0	1/1:22,18,0,22,18,22:6:0,6,0	1/1:10,6,0,10,6,10:2:0,2,0	1/1:8,3,0,8,3,8:1:0,1,0	1/1:25,15,0,25,15,25:5:0,5,0	1/1:23,15,0,23,15,23:5:0,5,0	1/1:6,0,2,9,8,13:3:1,2,0	1/1:23,12,0,26,18,23:7:1,6,0	1/1:34,24,0,34,24,34:9:0,8,0	1/1:25,36,0,25,36,25:12:0,12,0	1/1:23,12,0,23,12,23:4:0,4,0	1/1:23,15,0,23,15,23:5:0,5,0	1/1:8,8,8,3,3,0:1:0,0,1	1/1:19,19,19,9,9,0:3:0,0,3	1/1:12,9,0,12,9,12:3:0,3,0	1/1:18,20,0,21,30,20:11:1,10,0	1/1:8,3,0,8,3,8:1:0,1,0	1/1:20,12,0,20,12,20:4:0,4,0	1/1:8,3,0,8,3,8:1:0,1,0
SL4.0ch00	436457	.	A	C	999	.	DP=156;VDB=0;SGB=10.524;MQ0F=0;AF1=1;AC1=54;DP4=0,0,156,0;MQ=41;FQ=-37.122	GT:PL:DP:AD	1/1:92,9,0:3:0,3	1/1:92,9,0:3:0,3	1/1:152,21,0:7:0,7	1/1:134,18,0:6:0,6	1/1:60,6,0:2:0,2	1/1:127,15,0:5:0,5	1/1:82,9,0:3:0,3	1/1:139,21,0:7:0,7	1/1:129,15,0:5:0,5	1/1:170,27,0:9:0,9	1/1:158,24,0:8:0,8	1/1:37,3,0:1:0,1	1/1:37,3,0:1:0,1	1/1:194,66,0:22:0,22	1/1:0,0,0:0:0,0	1/1:113,12,0:4:0,4	1/1:197,78,0:26:0,26	1/1:37,3,0:1:0,1	1/1:147,21,0:7:0,7	1/1:113,12,0:4:0,4	1/1:8,3,0:1:0,1	1/1:19,9,0:3:0,3	1/1:171,33,0:11:0,11	1/1:170,27,0:9:0,9	1/1:113,12,0:4:0,4	1/1:82,9,0:3:0,3	1/1:24,3,0:1:0,1
SL4.0ch00	436481	.	G	T,A	999	.	DP=152;VDB=0;SGB=20.9702;MQ0F=0;AF1=1;AC1=54;DP4=0,0,152,0;MQ=41;FQ=-35.8702	GT:PL:DP:AD	1/1:92,9,0,92,9,92:3:0,3,0	1/1:92,9,0,92,9,92:3:0,3,0	1/1:152,21,0,152,21,152:7:0,7,0	1/1:141,18,0,141,18,141:6:0,6,0	1/1:64,6,0,64,6,64:2:0,2,0	1/1:122,15,0,122,15,122:5:0,5,0	1/1:76,9,0,76,9,76:3:0,3,0	1/1:126,18,0,123,7,120:7:0,6,1	1/1:125,15,0,125,15,125:5:0,5,0	1/1:166,27,0,166,27,166:9:0,9,0	1/1:156,24,0,156,24,156:8:0,8,0	1/1:37,3,0,37,3,37:1:0,1,0	1/1:37,3,0,37,3,37:1:0,1,0	1/1:194,66,0,194,66,194:22:0,22,0	1/1:0,0,0,0,0,0:0:0,0,0	1/1:113,12,0,113,12,113:4:0,4,0	1/1:193,78,0,193,78,193:26:0,26,0	1/1:37,3,0,37,3,37:1:0,1,0	1/1:139,21,0,139,21,139:7:0,7,0	1/1:113,12,0,113,12,113:4:0,4,0	1/1:0,0,0,0,0,0:0:0,0,0	1/1:0,0,0,0,0,0:0:0,0,0	1/1:176,33,0,176,33,176:11:0,11,0	1/1:165,27,0,165,27,165:9:0,9,0	1/1:110,12,0,110,12,110:4:0,4,0	1/1:78,9,0,78,9,78:3:0,3,0	1/1:24,3,0,24,3,24:1:0,1,0
SL4.0ch00	436721	.	G	C	999	.	DP=138;VDB=0;SGB=10.5811;RPB=0.696272;MQB=0.0914375;BQB=0.520227;MQ0F=0;AF1=1;AC1=54;DP4=0,6,0,132;MQ=7;FQ=-35.5329;PV4=1,1,1,0.416035	GT:PL:DP:AD	1/1:16,9,0:3:0,3	1/1:16,12,0:4:0,4	1/1:30,9,0:3:0,3	1/1:24,39,0:17:1,16	1/1:18,33,0:15:1,14	1/1:18,15,0:8:1,7	1/1:0,0,0:0:0,0	1/1:26,21,0:7:0,7	1/1:8,3,0:1:0,1	1/1:22,18,0:6:0,6	1/1:10,6,0:2:0,2	1/1:8,3,0:1:0,1	1/1:25,15,0:5:0,5	1/1:23,15,0:5:0,5	1/1:14,6,0:2:0,2	1/1:15,6,0:9:3,6	1/1:29,27,0:9:0,9	1/1:25,36,0:12:0,12	1/1:23,12,0:4:0,4	1/1:23,15,0:5:0,5	1/1:0,0,0:0:0,0	1/1:0,0,0:0:0,0	1/1:12,9,0:3:0,3	1/1:22,33,0:11:0,11	1/1:8,3,0:1:0,1	1/1:20,12,0:4:0,4	1/1:8,3,0:1:0,1
SL4.0ch00	436753	.	A	G	11.8026	.	DP=263;VDB=0;SGB=-35.7405;RPB=1.00459e-41;MQB=3.3449e-42;BQB=1.70236e-08;MQ0F=0;AF1=0.374647;AC1=20;DP4=0,120,0,141;MQ=29;FQ=13.6622;PV4=1,1,0,1	GT:PL:DP:AD	0/1:2,0,38:6:3,3	0/1:2,0,35:7:3,4	0/1:8,0,101:9:6,3	0/0:0,3,39:21:5,16	1/1:14,33,0:16:1,15	0/1:4,2,0:10:2,8	0/0:0,6,67:2:2,0	0/1:5,0,80:13:6,7	0/1:6,5,12:3:1,1	0/0:0,0,96:13:7,6	0/0:0,10,120:9:7,2	0/1:8,3,0:1:0,1	0/1:14,4,0:6:1,5	0/0:0,26,162:25:20,5	0/1:14,6,0:2:0,2	0/1:5,0,10:12:3,9	0/0:0,8,126:28:20,8	0/0:0,6,4:13:1,12	0/1:2,0,116:10:6,4	0/1:5,0,58:9:4,5	0/1:8,3,0:1:0,1	1/1:19,9,0:3:0,3	0/0:0,12,132:12:9,3	0/0:0,0,82:18:7,11	0/0:0,6,78:5:4,1	0/1:6,0,9:6:2,4	0/1:8,3,0:1:0,1
SL4.0ch00	436820	.	CAA	CAAA	999	.	INDEL;IDV=26;IMF=1;DP=156;VDB=0;SGB=14.9694;MQ0F=0;AF1=0.975465;AC1=53;DP4=0,3,0,153;MQ=41;FQ=-30.6606;PV4=1,1,1,0.389371	GT:PL:DP:AD	1/1:96,9,0:3:0,3	1/1:95,9,0:3:0,3	1/1:158,21,0:7:0,7	1/1:148,18,0:6:0,6	1/1:69,6,0:2:0,2	1/1:135,15,0:5:0,5	1/1:84,9,0:3:0,3	1/1:153,21,0:7:0,7	1/1:133,15,0:5:0,5	1/1:173,27,0:9:0,9	1/1:156,24,0:8:0,8	1/1:38,3,0:1:0,1	1/1:38,3,0:1:0,1	1/1:202,53,0:22:1,21	1/1:0,0,0:0:0,0	1/1:117,12,0:4:0,4	1/1:207,78,0:26:0,26	1/1:38,3,0:1:0,1	1/1:152,21,0:7:0,7	1/1:111,12,0:4:0,4	1/1:8,3,0:1:0,1	1/1:19,9,0:3:0,3	1/1:181,33,0:11:0,11	1/1:145,0,10:9:1,8	1/1:116,12,0:4:0,4	1/1:84,9,0:3:0,3	0/1:0,3,21:1:1,0
SL4.0ch00	437431	.	G	A	999	.	DP=79;VDB=1.00457e-19;SGB=3.03558;RPB=0.999555;MQB=0.988945;BQB=0.634235;MQ0F=0;AF1=0.429181;G3=0.160297,0.839641,6.23055e-05;HWE=0.0297418;AC1=23;DP4=0,46,0,33;MQ=39;FQ=999;PV4=1,0.0254423,1,1	GT:PL:DP:AD	0/0:0,6,27:2:2,0	1/1:57,6,0:2:0,2	0/0:0,6,67:2:2,0	0/1:107,4,0:7:1,5	0/1:0,0,0:0:0,0	0/1:10,0,81:4:3,1	0/1:59,0,28:3:1,2	0/0:0,3,37:1:1,0	0/1:23,0,143:11:9,2	0/1:8,0,27:2:1,1	0/1:25,0,79:4:3,1	0/0:0,12,110:4:4,0	0/1:32,0,53:4:2,2	0/1:0,0,0:0:0,0	0/1:40,0,49:4:2,2	0/0:0,3,27:1:1,0	1/1:67,6,0:2:0,2	0/0:0,9,89:3:3,0	0/0:0,6,50:2:2,0	1/1:44,6,0:2:0,2	0/1:0,0,0:0:0,0	0/1:0,0,0:0:0,0	0/0:0,6,67:2:2,0	0/1:18,0,56:3:2,1	0/1:37,3,0:1:0,1	0/1:124,0,42:9:2,7	0/1:25,0,79:4:3,1
SL4.0ch00	437447	.	T	C	999	.	DP=79;VDB=8.26038e-20;SGB=3.03558;RPB=0.999555;MQB=0.988945;BQB=0.570988;MQ0F=0;AF1=0.420558;G3=0.154857,0.845126,1.72084e-05;HWE=0.0122625;AC1=23;DP4=0,46,0,33;MQ=39;FQ=999;PV4=1,1,1,1	GT:PL:DP:AD	0/0:0,6,27:2:2,0	1/1:57,6,0:2:0,2	0/0:0,6,64:2:2,0	0/1:102,0,16:7:1,6	0/1:0,0,0:0:0,0	0/1:25,0,63:4:3,1	0/1:59,0,24:3:1,2	0/0:0,3,37:1:1,0	0/1:36,0,141:11:9,2	0/1:31,0,31:2:1,1	0/1:25,0,81:4:3,1	0/0:0,12,113:4:4,0	0/1:32,0,53:4:2,2	0/1:0,0,0:0:0,0	0/1:56,0,56:4:2,2	0/0:0,3,33:1:1,0	1/1:67,6,0:2:0,2	0/0:0,9,92:3:3,0	0/0:0,6,50:2:2,0	1/1:67,6,0:2:0,2	0/1:0,0,0:0:0,0	0/1:0,0,0:0:0,0	0/0:0,6,48:2:2,0	0/1:28,0,56:3:2,1	0/1:37,3,0:1:0,1	0/1:134,0,42:9:2,7	0/1:25,0,81:4:3,1
SL4.0ch00	437516	.	G	T	999	.	DP=161;VDB=0.440544;SGB=2.34054;MQ0F=0;AF1=1;AC1=54;DP4=0,0,0,161;MQ=39;FQ=-38.8724	GT:PL:DP:AD	1/1:84,12,0:4:0,4	1/1:135,18,0:6:0,6	1/1:158,30,0:10:0,10	1/1:169,27,0:9:0,9	1/1:85,9,0:3:0,3	1/1:113,12,0:4:0,4	1/1:179,33,0:11:0,11	1/1:180,33,0:11:0,11	1/1:180,33,0:11:0,11	1/1:92,9,0:3:0,3	1/1:186,39,0:13:0,13	1/1:113,12,0:4:0,4	1/1:115,15,0:5:0,5	1/1:76,9,0:3:0,3	1/1:146,21,0:7:0,7	1/1:92,9,0:3:0,3	1/1:129,15,0:5:0,5	1/1:113,12,0:4:0,4	1/1:50,6,0:2:0,2	1/1:110,12,0:4:0,4	1/1:0,0,0:0:0,0	1/1:0,0,0:0:0,0	1/1:170,27,0:9:0,9	1/1:179,33,0:11:0,11	1/1:129,15,0:5:0,5	1/1:167,27,0:9:0,9	1/1:129,15,0:5:0,5
SL4.0ch00	437591	.	AG	AGG	999	.	INDEL;IDV=20;IMF=1;DP=103;VDB=3.52875e-11;SGB=36.198;MQSB=6.89966e-13;MQ0F=0;AF1=0.969723;AC1=53;DP4=2,1,28,72;MQ=22;FQ=-28.5675;PV4=0.202515,1,0.237607,0.138104	GT:PL:DP:AD	1/1:62,9,0:3:0,3	0/1:0,3,23:1:1,0	1/1:107,21,0:7:0,7	1/1:59,9,0:3:0,3	1/1:116,27,0:9:0,9	1/1:0,0,0:0:0,0	1/1:24,3,0:1:0,1	1/1:67,18,0:6:0,6	1/1:0,0,0:0:0,0	1/1:24,3,0:1:0,1	1/1:129,33,0:11:0,11	1/1:0,0,0:0:0,0	1/1:0,0,0:0:0,0	1/1:180,37,0:20:1,19	1/1:0,0,0:0:0,0	1/1:79,12,0:4:0,4	1/1:148,30,0:10:0,10	1/1:0,0,0:0:0,0	1/1:24,3,0:1:0,1	1/1:0,0,0:0:0,0	1/1:0,0,0:0:0,0	1/1:0,0,0:0:0,0	1/1:112,21,0:7:0,7	1/1:162,39,0:13:0,13	1/1:59,9,0:3:0,3	1/1:19,1,0:2:1,1	1/1:24,3,0:1:0,1
SL4.0ch00	437658	.	G	T	999	.	DP=86;VDB=1.35926e-42;SGB=26.9203;MQSB=8.61789e-05;MQ0F=0;AF1=1;AC1=54;DP4=0,0,8,78;MQ=23;FQ=-31.8693	GT:PL:DP:AD	1/1:44,6,0:2:0,2	1/1:0,0,0:0:0,0	1/1:107,21,0:7:0,7	1/1:59,9,0:3:0,3	1/1:74,12,0:4:0,4	1/1:0,0,0:0:0,0	1/1:24,3,0:1:0,1	1/1:71,18,0:6:0,6	1/1:0,0,0:0:0,0	1/1:44,6,0:2:0,2	1/1:126,30,0:10:0,10	1/1:0,0,0:0:0,0	1/1:0,0,0:0:0,0	1/1:153,45,0:15:0,15	1/1:0,0,0:0:0,0	1/1:59,9,0:3:0,3	1/1:123,30,0:10:0,10	1/1:0,0,0:0:0,0	1/1:24,3,0:1:0,1	1/1:0,0,0:0:0,0	1/1:0,0,0:0:0,0	1/1:0,0,0:0:0,0	1/1:90,18,0:6:0,6	1/1:134,30,0:10:0,10	1/1:59,9,0:3:0,3	1/1:44,6,0:2:0,2	1/1:24,3,0:1:0,1
SL4.0ch00	437659	.	T	G	999	.	DP=86;VDB=1.35926e-42;SGB=26.9203;MQSB=8.61789e-05;MQ0F=0;AF1=1;AC1=54;DP4=0,0,8,78;MQ=23;FQ=-31.8693	GT:PL:DP:AD	1/1:44,6,0:2:0,2	1/1:0,0,0:0:0,0	1/1:107,21,0:7:0,7	1/1:59,9,0:3:0,3	1/1:74,12,0:4:0,4	1/1:0,0,0:0:0,0	1/1:24,3,0:1:0,1	1/1:71,18,0:6:0,6	1/1:0,0,0:0:0,0	1/1:44,6,0:2:0,2	1/1:126,30,0:10:0,10	1/1:0,0,0:0:0,0	1/1:0,0,0:0:0,0	1/1:153,45,0:15:0,15	1/1:0,0,0:0:0,0	1/1:59,9,0:3:0,3	1/1:128,30,0:10:0,10	1/1:0,0,0:0:0,0	1/1:24,3,0:1:0,1	1/1:0,0,0:0:0,0	1/1:0,0,0:0:0,0	1/1:0,0,0:0:0,0	1/1:90,18,0:6:0,6	1/1:134,30,0:10:0,10	1/1:59,9,0:3:0,3	1/1:44,6,0:2:0,2	1/1:24,3,0:1:0,1
SL4.0ch00	437660	.	G	T	999	.	DP=87;VDB=2.46629e-43;SGB=26.9203;MQSB=8.61789e-05;MQ0F=0;AF1=1;AC1=54;DP4=0,0,8,78;MQ=23;FQ=-31.8693	GT:PL:DP:AD	1/1:44,6,0:2:0,2	1/1:0,0,0:0:0,0	1/1:107,21,0:7:0,7	1/1:59,9,0:3:0,3	1/1:74,12,0:4:0,4	1/1:0,0,0:0:0,0	1/1:24,3,0:1:0,1	1/1:71,18,0:6:0,6	1/1:0,0,0:0:0,0	1/1:44,6,0:2:0,2	1/1:126,30,0:10:0,10	1/1:0,0,0:0:0,0	1/1:0,0,0:0:0,0	1/1:153,45,0:15:0,15	1/1:0,0,0:0:0,0	1/1:59,9,0:3:0,3	1/1:123,30,0:10:0,10	1/1:0,0,0:0:0,0	1/1:24,3,0:1:0,1	1/1:0,0,0:0:0,0	1/1:0,0,0:0:0,0	1/1:0,0,0:0:0,0	1/1:86,18,0:6:0,6	1/1:134,30,0:10:0,10	1/1:59,9,0:3:0,3	1/1:44,6,0:2:0,2	1/1:24,3,0:1:0,1
SL4.0ch00	438046	.	AGG	AGGG	106.545	.	INDEL;IDV=15;IMF=1;DP=38;VDB=0.34929;SGB=8.29838;MQSB=0.972116;MQ0F=0;AF1=1;AC1=54;DP4=0,0,34,4;MQ=7;FQ=-37.4489	GT:PL:DP:AD	1/1:0,0,0:0:0,0	1/1:6,3,0:1:0,1	1/1:18,6,0:2:0,2	1/1:10,6,0:2:0,2	1/1:21,9,0:3:0,3	1/1:0,0,0:0:0,0	1/1:7,3,0:1:0,1	1/1:9,6,0:2:0,2	1/1:0,0,0:0:0,0	1/1:4,3,0:1:0,1	1/1:7,6,0:2:0,2	1/1:4,3,0:1:0,1	1/1:0,0,0:0:0,0	1/1:26,45,0:15:0,15	1/1:6,3,0:1:0,1	1/1:6,3,0:1:0,1	1/1:0,0,0:0:0,0	1/1:0,0,0:0:0,0	1/1:22,9,0:3:0,3	1/1:0,0,0:0:0,0	1/1:0,0,0:0:0,0	1/1:0,0,0:0:0,0	1/1:7,6,0:2:0,2	1/1:4,3,0:1:0,1	1/1:0,0,0:0:0,0	1/1:0,0,0:0:0,0	1/1:0,0,0:0:0,0
SL4.0ch00	438108	.	CG	CGG	74.3238	.	INDEL;IDV=12;IMF=1;DP=30;VDB=1.117e-06;SGB=5.78004;MQ0F=0;AF1=1;AC1=54;DP4=0,0,30,0;MQ=7;FQ=-36.7451	GT:PL:DP:AD	1/1:0,0,0:0:0,0	1/1:6,3,0:1:0,1	1/1:6,3,0:1:0,1	1/1:4,3,0:1:0,1	1/1:0,0,0:0:0,0	1/1:0,0,0:0:0,0	1/1:0,0,0:0:0,0	1/1:29,12,0:4:0,4	1/1:0,0,0:0:0,0	1/1:4,3,0:1:0,1	1/1:7,6,0:2:0,2	1/1:4,3,0:1:0,1	1/1:0,0,0:0:0,0	1/1:14,36,0:12:0,12	1/1:6,3,0:1:0,1	1/1:6,3,0:1:0,1	1/1:4,3,0:1:0,1	1/1:0,0,0:0:0,0	1/1:0,0,0:0:0,0	1/1:0,0,0:0:0,0	1/1:0,0,0:0:0,0	1/1:0,0,0:0:0,0	1/1:7,6,0:2:0,2	1/1:4,3,0:1:0,1	1/1:0,0,0:0:0,0	1/1:0,0,0:0:0,0	1/1:23,3,0:1:0,1
SL4.0ch00	438165	.	AT	ATT	28.9398	.	INDEL;IDV=1;IMF=1;DP=16;VDB=0.998429;SGB=0.20755;MQSB=0.243713;MQ0F=0;AF1=0.806306;AC1=44;DP4=4,0,4,8;MQ=12;FQ=-10.4884;PV4=0.0769231,1,0.183319,1	GT:PL:DP:AD	1/1:0,0,0:0:0,0	1/1:0,0,0:0:0,0	1/1:14,3,0:1:0,1	1/1:4,3,0:1:0,1	1/1:14,3,0:1:0,1	1/1:0,0,0:0:0,0	1/1:2,1,0:2:1,1	0/1:0,3,23:1:1,0	1/1:0,0,0:0:0,0	1/1:0,0,0:0:0,0	1/1:0,0,0:0:0,0	1/1:0,0,0:0:0,0	1/1:0,0,0:0:0,0	1/1:34,9,0:3:0,3	1/1:0,0,0:0:0,0	1/1:0,0,0:0:0,0	1/1:0,3,4:1:1,0	1/1:4,3,0:1:0,1	1/1:16,6,0:2:0,2	1/1:0,0,0:0:0,0	1/1:0,0,0:0:0,0	1/1:0,0,0:0:0,0	1/1:4,3,0:1:0,1	1/1:4,3,0:1:0,1	1/1:0,0,0:0:0,0	1/1:0,0,0:0:0,0	0/1:0,3,23:1:1,0
SL4.0ch00	438214	.	GTTT	GTT	24.8708	.	INDEL;IDV=3;IMF=1;DP=12;VDB=0.378827;SGB=0.974132;MQSB=0.0249144;MQ0F=0;AF1=1;AC1=54;DP4=4,0,0,8;MQ=10;FQ=-33.08;PV4=0.0020202,1,1,1	GT:PL:DP:AD	1/1:0,0,0:0:0,0	1/1:0,0,0:0:0,0	1/1:14,3,0:1:0,1	1/1:0,0,0:0:0,0	1/1:14,3,0:1:0,1	1/1:0,0,0:0:0,0	1/1:2,1,0:2:1,1	1/1:0,0,0:0:0,0	1/1:0,0,0:0:0,0	1/1:0,0,0:0:0,0	1/1:0,0,0:0:0,0	1/1:0,0,0:0:0,0	1/1:0,0,0:0:0,0	1/1:34,9,0:3:0,3	1/1:0,0,0:0:0,0	1/1:0,0,0:0:0,0	1/1:0,0,0:0:0,0	1/1:0,3,4:1:1,0	1/1:16,6,0:2:0,2	1/1:0,0,0:0:0,0	1/1:0,0,0:0:0,0	1/1:0,0,0:0:0,0	1/1:0,3,4:1:1,0	1/1:0,3,4:1:1,0	1/1:0,0,0:0:0,0	1/1:0,0,0:0:0,0	1/1:0,0,0:0:0,0
SL4.0ch00	438357	.	ACC	ACCC	22.2053	.	INDEL;IDV=12;IMF=1;DP=37;VDB=1.41408e-17;SGB=4.63226;MQSB=1;MQ0F=0;AF1=0.914635;AC1=50;DP4=0,3,1,33;MQ=6;FQ=-26.0317;PV4=1,1,1.39078e-07,0.385532	GT:PL:DP:AD	1/1:0,0,0:0:0,0	1/1:6,3,0:1:0,1	1/1:6,3,0:1:0,1	1/1:7,6,0:2:0,2	1/1:0,0,0:0:0,0	1/1:0,0,0:0:0,0	1/1:4,3,0:1:0,1	0/1:0,1,15:4:2,2	1/1:0,0,0:0:0,0	1/1:4,3,0:1:0,1	1/1:7,6,0:2:0,2	1/1:4,3,0:1:0,1	1/1:0,0,0:0:0,0	1/1:14,36,0:12:0,12	1/1:6,3,0:1:0,1	1/1:6,3,0:1:0,1	1/1:4,3,0:1:0,1	1/1:4,3,0:1:0,1	1/1:0,0,0:0:0,0	1/1:0,0,0:0:0,0	1/1:0,0,0:0:0,0	1/1:0,0,0:0:0,0	1/1:9,9,0:3:0,3	1/1:7,6,0:2:0,2	1/1:0,0,0:0:0,0	1/1:0,0,0:0:0,0	0/1:0,0,14:3:1,2
SL4.0ch00	439277	.	TGG	TG	999	.	INDEL;IDV=4;IMF=1;DP=27;VDB=9.8777e-15;SGB=-3.26518;MQ0F=0;AF1=1;AC1=54;DP4=9,0,18,0;MQ=16;FQ=-35.5016;PV4=1,1,1,1	GT:PL:DP:AD	1/1:21,3,0:1:0,1	1/1:15,3,0:1:0,1	1/1:37,6,0:2:0,2	1/1:4,3,0:1:0,1	1/1:0,0,0:0:0,0	1/1:0,0,0:0:0,0	1/1:6,3,0:1:0,1	1/1:21,1,0:2:1,1	1/1:23,1,0:4:2,2	1/1:20,1,0:2:1,1	1/1:15,3,0:1:0,1	1/1:0,6,7:2:2,0	1/1:0,0,0:0:0,0	1/1:22,3,0:1:0,1	1/1:0,3,4:1:1,0	1/1:0,0,0:0:0,0	1/1:0,3,4:1:1,0	1/1:0,0,0:0:0,0	1/1:0,0,0:0:0,0	1/1:15,3,0:1:0,1	1/1:22,3,0:1:0,1	1/1:0,0,0:0:0,0	1/1:24,6,0:2:0,2	1/1:0,0,0:0:0,0	1/1:0,3,4:1:1,0	1/1:46,6,0:2:0,2	1/1:0,0,0:0:0,0
SL4.0ch00	439329	.	C	T	999	.	DP=27;VDB=2.26006e-08;SGB=-2.40204;RPB=0.397295;MQB=0.000300198;BQB=0.236382;MQ0F=0;AF1=0.834593;AC1=45;DP4=13,0,14,0;MQ=16;FQ=-14.8952;PV4=1,0.0444137,1,1	GT:PL:DP:AD	1/1:21,3,0:1:0,1	1/1:14,3,0:1:0,1	1/1:37,6,0:2:0,2	1/1:0,3,4:1:1,0	1/1:0,0,0:0:0,0	1/1:0,0,0:0:0,0	0/1:0,3,6:1:1,0	1/1:9,1,0:2:1,1	1/1:23,1,0:4:2,2	1/1:20,1,0:2:1,1	1/1:15,3,0:1:0,1	1/1:0,6,7:2:2,0	1/1:0,0,0:0:0,0	1/1:22,3,0:1:0,1	1/1:0,3,4:1:1,0	1/1:0,0,0:0:0,0	1/1:0,3,4:1:1,0	1/1:0,0,0:0:0,0	1/1:0,0,0:0:0,0	1/1:15,3,0:1:0,1	0/1:0,3,22:1:1,0	1/1:0,0,0:0:0,0	1/1:17,1,0:2:1,1	1/1:0,0,0:0:0,0	1/1:0,3,4:1:1,0	1/1:36,6,0:2:0,2	1/1:0,0,0:0:0,0
SL4.0ch00	439443	.	CTT	CT	999	.	INDEL;IDV=3;IMF=0.75;DP=27;VDB=5.28903e-11;SGB=-2.43841;MQ0F=0;AF1=1;AC1=54;DP4=0,8,0,19;MQ=16;FQ=-35.731;PV4=1,1,1,1	GT:PL:DP:AD	1/1:21,3,0:1:0,1	1/1:15,3,0:1:0,1	1/1:37,6,0:2:0,2	1/1:4,3,0:1:0,1	1/1:0,0,0:0:0,0	1/1:0,0,0:0:0,0	1/1:6,3,0:1:0,1	1/1:21,1,0:2:1,1	1/1:30,5,0:4:1,3	1/1:20,1,0:2:1,1	1/1:15,3,0:1:0,1	1/1:0,6,7:2:2,0	1/1:0,0,0:0:0,0	1/1:22,3,0:1:0,1	1/1:0,3,4:1:1,0	1/1:0,0,0:0:0,0	1/1:0,3,4:1:1,0	1/1:0,0,0:0:0,0	1/1:0,0,0:0:0,0	1/1:15,3,0:1:0,1	1/1:22,3,0:1:0,1	1/1:0,0,0:0:0,0	1/1:24,6,0:2:0,2	1/1:0,0,0:0:0,0	1/1:0,3,4:1:1,0	1/1:46,6,0:2:0,2	1/1:0,0,0:0:0,0
SL4.0ch00	439598	.	GTT	GT	31.3082	.	INDEL;IDV=6;IMF=1;DP=16;VDB=0.782052;SGB=1.17762;MQSB=1;MQ0F=0;AF1=1;AC1=54;DP4=7,1,8,0;MQ=11;FQ=-31.1112;PV4=1,1,1,0.0744519	GT:PL:DP:AD	0/1:0,0,0:0:0,0	1/1:25,3,0:1:0,1	0/1:0,0,0:0:0,0	1/1:15,3,0:1:0,1	0/1:0,0,0:0:0,0	0/1:0,0,0:0:0,0	0/1:0,0,0:0:0,0	0/1:0,0,0:0:0,0	0/1:0,0,0:0:0,0	0/1:0,0,0:0:0,0	1/1:15,3,0:1:0,1	0/1:0,0,0:0:0,0	0/1:0,3,4:1:1,0	0/1:0,3,4:1:1,0	0/1:0,0,0:0:0,0	0/1:0,0,0:0:0,0	0/1:0,0,0:0:0,0	1/1:35,5,0:6:2,4	0/1:0,0,0:0:0,0	0/1:0,0,0:0:0,0	0/1:0,0,0:0:0,0	0/1:0,0,0:0:0,0	0/1:0,0,0:0:0,0	0/1:0,5,8:4:3,1	0/1:0,0,0:0:0,0	0/1:0,3,4:1:1,0	0/1:0,0,0:0:0,0
SL4.0ch00	439771	.	CAA	CAAA	61.5422	.	INDEL;IDV=5;IMF=0.833333;DP=14;VDB=0.0007302;SGB=1.27454;MQ0F=0;AF1=1;AC1=54;DP4=0,2,0,12;MQ=12;FQ=-34.6048;PV4=1,1,1,1	GT:PL:DP:AD	1/1:0,0,0:0:0,0	1/1:25,3,0:1:0,1	1/1:0,0,0:0:0,0	1/1:15,3,0:1:0,1	1/1:0,0,0:0:0,0	1/1:0,0,0:0:0,0	1/1:0,0,0:0:0,0	1/1:0,0,0:0:0,0	1/1:0,0,0:0:0,0	1/1:0,0,0:0:0,0	1/1:15,3,0:1:0,1	1/1:0,0,0:0:0,0	1/1:4,3,0:1:0,1	1/1:4,3,0:1:0,1	1/1:0,0,0:0:0,0	1/1:0,0,0:0:0,0	1/1:0,0,0:0:0,0	1/1:39,10,0:6:1,5	1/1:0,0,0:0:0,0	1/1:0,0,0:0:0,0	1/1:0,0,0:0:0,0	1/1:0,0,0:0:0,0	1/1:0,0,0:0:0,0	1/1:2,1,0:2:1,1	1/1:0,0,0:0:0,0	1/1:4,3,0:1:0,1	1/1:0,0,0:0:0,0
SL4.0ch00	439919	.	CAAAA	CAAA	140.125	.	INDEL;IDV=5;IMF=1;DP=35;VDB=1.2319e-19;SGB=0.942215;MQ0F=0;AF1=1;AC1=54;DP4=6,0,29,0;MQ=10;FQ=-36.8948;PV4=1,1,1,1	GT:PL:DP:AD	1/1:8,1,0:2:1,1	1/1:0,0,0:0:0,0	1/1:0,0,0:0:0,0	1/1:13,7,0:5:1,4	1/1:0,3,4:1:1,0	1/1:3,3,0:3:1,2	1/1:0,0,0:0:0,0	1/1:6,3,0:1:0,1	1/1:13,7,0:5:1,4	1/1:0,0,0:0:0,0	1/1:13,3,0:1:0,1	1/1:0,0,0:0:0,0	1/1:0,0,0:0:0,0	1/1:13,3,0:1:0,1	1/1:23,6,0:2:0,2	1/1:0,0,0:0:0,0	1/1:0,0,0:0:0,0	1/1:32,15,0:5:0,5	1/1:13,3,0:1:0,1	1/1:8,1,0:2:1,1	1/1:0,0,0:0:0,0	1/1:0,0,0:0:0,0	1/1:4,3,0:1:0,1	1/1:4,3,0:1:0,1	1/1:13,3,0:1:0,1	1/1:15,6,0:2:0,2	1/1:13,3,0:1:0,1
SL4.0ch00	439952	.	GCC	GCCC	999	.	INDEL;IDV=5;IMF=1;DP=35;VDB=7.16431e-19;SGB=0.942215;MQ0F=0;AF1=1;AC1=54;DP4=6,0,29,0;MQ=10;FQ=-36.8981;PV4=1,1,1,1	GT:PL:DP:AD	1/1:10,1,0:2:1,1	1/1:0,0,0:0:0,0	1/1:0,0,0:0:0,0	1/1:14,7,0:5:1,4	1/1:0,3,4:1:1,0	1/1:3,3,0:3:1,2	1/1:0,0,0:0:0,0	1/1:6,3,0:1:0,1	1/1:14,7,0:5:1,4	1/1:0,0,0:0:0,0	1/1:15,3,0:1:0,1	1/1:0,0,0:0:0,0	1/1:0,0,0:0:0,0	1/1:15,3,0:1:0,1	1/1:27,6,0:2:0,2	1/1:0,0,0:0:0,0	1/1:0,0,0:0:0,0	1/1:37,15,0:5:0,5	1/1:15,3,0:1:0,1	1/1:10,1,0:2:1,1	1/1:0,0,0:0:0,0	1/1:0,0,0:0:0,0	1/1:4,3,0:1:0,1	1/1:4,3,0:1:0,1	1/1:15,3,0:1:0,1	1/1:17,6,0:2:0,2	1/1:15,3,0:1:0,1
SL4.0ch00	440031	.	GCC	GCCC	999	.	INDEL;IDV=5;IMF=1;DP=36;VDB=3.75937e-20;SGB=2.03106;MQ0F=0;AF1=1;AC1=54;DP4=0,0,0,36;MQ=11;FQ=-38.1424	GT:PL:DP:AD	1/1:17,6,0:2:0,2	1/1:0,0,0:0:0,0	1/1:0,0,0:0:0,0	1/1:20,15,0:5:0,5	1/1:4,3,0:1:0,1	1/1:9,9,0:3:0,3	1/1:0,0,0:0:0,0	1/1:6,3,0:1:0,1	1/1:20,15,0:5:0,5	1/1:0,0,0:0:0,0	1/1:34,6,0:2:0,2	1/1:0,0,0:0:0,0	1/1:0,0,0:0:0,0	1/1:15,3,0:1:0,1	1/1:27,6,0:2:0,2	1/1:0,0,0:0:0,0	1/1:0,0,0:0:0,0	1/1:37,15,0:5:0,5	1/1:15,3,0:1:0,1	1/1:17,6,0:2:0,2	1/1:0,0,0:0:0,0	1/1:0,0,0:0:0,0	1/1:4,3,0:1:0,1	1/1:4,3,0:1:0,1	1/1:15,3,0:1:0,1	1/1:17,6,0:2:0,2	1/1:15,3,0:1:0,1
SL4.0ch00	440429	.	C	T	100.289	.	DP=25;VDB=8.06899e-11;SGB=0.161756;RPB=0.977814;MQB=0.0245071;BQB=0.817158;MQ0F=0;AF1=0.703859;AC1=38;DP4=0,7,0,18;MQ=17;FQ=75.556;PV4=1,0.16188,7.24018e-07,1	GT:PL:DP:AD	1/1:0,0,0:0:0,0	1/1:22,6,0:2:0,2	0/1:6,0,24:2:1,1	1/1:0,0,0:0:0,0	0/1:0,3,30:1:1,0	1/1:12,3,0:1:0,1	1/1:12,3,0:1:0,1	1/1:22,6,0:2:0,2	1/1:12,3,0:1:0,1	1/1:0,0,0:0:0,0	0/1:13,0,3:3:1,2	1/1:12,3,0:1:0,1	1/1:0,0,0:0:0,0	1/1:29,9,0:3:0,3	1/1:0,0,0:0:0,0	0/1:0,3,30:1:1,0	1/1:0,0,0:0:0,0	1/1:12,3,0:1:0,1	0/1:0,3,30:1:1,0	1/1:0,0,0:0:0,0	1/1:0,0,0:0:0,0	1/1:12,3,0:1:0,1	1/1:0,0,0:0:0,0	0/1:11,0,28:4:2,2	1/1:0,0,0:0:0,0	1/1:0,0,0:0:0,0	1/1:0,0,0:0:0,0
SL4.0ch00	440499	.	T	G	25.4623	.	DP=44;VDB=5.55043e-10;SGB=4.22209;RPB=0.433436;MQB=0.204741;BQB=0.113532;MQ0F=0;AF1=0.304463;AC1=16;DP4=0,28,0,16;MQ=12;FQ=27.0328;PV4=1,1,1,0.205239	GT:PL:DP:AD	0/0:0,0,0:0:0,0	0/0:0,3,6:1:1,0	0/0:0,9,14:3:3,0	0/0:0,3,6:1:1,0	0/1:33,3,0:5:1,4	0/0:0,0,0:0:0,0	0/0:0,3,6:1:1,0	0/1:15,2,0:3:1,2	0/0:0,0,0:0:0,0	0/0:0,0,0:0:0,0	0/0:0,9,33:3:3,0	0/0:0,0,0:0:0,0	0/1:12,3,0:1:0,1	0/1:13,0,17:8:4,4	0/0:0,0,0:0:0,0	0/0:0,0,0:0:0,0	0/0:0,5,35:6:5,1	0/0:0,3,6:1:1,0	0/0:0,3,6:1:1,0	0/1:6,0,11:2:1,1	0/0:0,0,0:0:0,0	0/0:0,0,0:0:0,0	0/1:12,3,0:1:0,1	0/1:11,0,10:4:2,2	0/0:0,0,0:0:0,0	0/0:0,3,6:1:1,0	0/0:0,6,11:2:2,0
SL4.0ch00	440514	.	AGGG	AGG	999	.	INDEL;IDV=5;IMF=0.625;DP=44;VDB=2.18906e-24;SGB=1.35138;MQ0F=0;AF1=1;AC1=54;DP4=0,10,0,34;MQ=12;FQ=-36.9131;PV4=1,1,3.6982e-06,1	GT:PL:DP:AD	1/1:0,0,0:0:0,0	1/1:6,3,0:1:0,1	1/1:14,9,0:3:0,3	1/1:6,3,0:1:0,1	1/1:48,15,0:5:0,5	1/1:0,0,0:0:0,0	1/1:6,3,0:1:0,1	1/1:24,9,0:3:0,3	1/1:0,0,0:0:0,0	1/1:0,0,0:0:0,0	1/1:3,0,1:3:2,1	1/1:0,0,0:0:0,0	1/1:12,3,0:1:0,1	1/1:20,4,0:8:3,5	1/1:0,0,0:0:0,0	1/1:0,0,0:0:0,0	1/1:6,1,0:6:3,3	1/1:6,3,0:1:0,1	1/1:6,3,0:1:0,1	1/1:6,0,0:2:1,1	1/1:0,0,0:0:0,0	1/1:0,0,0:0:0,0	1/1:12,3,0:1:0,1	1/1:19,5,0:4:1,3	1/1:0,0,0:0:0,0	1/1:6,3,0:1:0,1	1/1:11,6,0:2:0,2
SL4.0ch00	441152	.	GCC	GC	999	.	INDEL;IDV=16;IMF=1;DP=158;VDB=1.53357e-31;SGB=-10.1828;MQ0F=0;AF1=1;AC1=54;DP4=0,0,0,158;MQ=6;FQ=-48.2429	GT:PL:DP:AD	1/1:6,3,0:1:0,1	1/1:18,18,0:6:0,6	1/1:19,30,0:10:0,10	1/1:20,15,0:5:0,5	1/1:24,18,0:6:0,6	1/1:14,18,0:6:0,6	1/1:19,18,0:6:0,6	1/1:22,30,0:10:0,10	1/1:18,15,0:5:0,5	1/1:22,12,0:4:0,4	1/1:21,24,0:8:0,8	1/1:9,6,0:2:0,2	1/1:19,21,0:7:0,7	1/1:26,15,0:5:0,5	1/1:6,3,0:1:0,1	1/1:18,15,0:5:0,5	1/1:30,18,0:6:0,6	1/1:18,21,0:7:0,7	1/1:19,18,0:6:0,6	1/1:15,6,0:2:0,2	1/1:9,6,0:2:0,2	1/1:18,18,0:6:0,6	1/1:20,21,0:7:0,7	1/1:18,48,0:16:0,16	1/1:23,21,0:7:0,7	1/1:15,12,0:4:0,4	1/1:19,24,0:8:0,8
SL4.0ch00	441248	.	T	C	99.4609	.	DP=88;VDB=2.02172e-26;SGB=-5.15116;RPB=0.861162;MQB=2.20988e-14;BQB=1;MQ0F=0;AF1=0.370974;G3=0.166283,0.833701,1.59889e-05;HWE=0.0211847;AC1=20;DP4=45,0,43,0;MQ=24;FQ=101.449;PV4=1,1,3.26816e-32,1	GT:PL:DP:AD	0/1:5,0,26:2:1,1	0/1:0,0,0:0:0,0	0/1:5,0,49:3:2,1	0/1:40,0,14:7:1,6	0/1:16,0,12:5:1,4	0/0:0,3,31:1:1,0	1/1:34,9,0:3:0,3	0/1:7,0,67:5:3,2	0/0:0,9,72:3:3,0	0/0:0,9,83:3:3,0	0/1:20,0,41:6:2,4	0/1:0,0,0:0:0,0	0/1:2,0,83:5:4,1	0/1:3,0,100:7:5,2	0/1:1,0,11:2:1,1	0/0:0,6,58:2:2,0	0/1:14,0,35:6:2,4	0/1:13,0,23:3:1,2	0/0:0,1,27:2:1,1	0/0:0,3,32:1:1,0	0/1:0,0,0:0:0,0	1/1:12,6,0:2:0,2	0/1:12,0,59:6:3,3	0/0:0,1,69:7:4,3	1/1:16,6,0:2:0,2	0/1:1,0,12:2:1,1	0/0:0,9,80:3:3,0
SL4.0ch00	441335	.	T	C	10.3786	.	DP=93;VDB=7.60049e-10;SGB=-11.3572;RPB=0.836792;MQB=7.0317e-09;MQSB=1;BQB=0.821775;MQ0F=0;AF1=0.203309;AC1=11;DP4=55,0,26,1;MQ=24;FQ=11.2118;PV4=0.329268,1,4.04719e-14,1	GT:PL:DP:AD	0/1:5,0,8:2:1,1	0/0:0,0,0:0:0,0	0/1:5,0,49:3:2,1	0/1:32,0,25:7:3,4	0/1:5,0,33:5:2,3	0/0:0,3,31:1:1,0	0/0:0,9,34:3:3,0	0/1:9,0,47:4:2,2	0/0:0,9,72:3:3,0	0/0:0,9,83:3:3,0	0/1:9,0,39:6:3,3	0/0:0,0,0:0:0,0	0/0:0,15,72:5:5,0	0/0:0,18,117:6:6,0	0/0:1,0,11:2:1,1	0/0:0,6,58:2:2,0	0/0:2,0,44:6:3,3	0/1:6,0,6:2:1,1	0/0:0,1,27:2:1,1	0/0:0,3,32:1:1,0	0/0:0,0,0:0:0,0	0/1:12,6,0:2:0,2	0/0:2,0,18:4:2,2	0/0:0,9,66:6:5,1	0/1:6,0,1:2:1,1	0/0:1,0,12:2:1,1	0/0:0,9,80:3:3,0
SL4.0ch00	441426	.	C	G	136.741	.	DP=35;VDB=0.554443;SGB=-2.76556;RPB=0.0105657;MQB=6.63287e-06;BQB=0.969233;MQ0F=0;AF1=0.580972;AC1=32;DP4=0,15,0,20;MQ=23;FQ=140.501;PV4=1,1,1.35398e-12,3.19562e-05	GT:PL:DP:AD	1/1:11,3,0:1:0,1	0/1:0,0,0:0:0,0	1/1:14,3,0:1:0,1	1/1:55,12,0:4:0,4	1/1:17,3,0:1:0,1	0/1:0,0,0:0:0,0	1/1:26,6,0:2:0,2	1/1:15,3,0:1:0,1	0/0:0,9,72:3:3,0	0/1:0,3,32:1:1,0	1/1:26,6,0:2:0,2	0/1:0,0,0:0:0,0	0/1:5,0,65:4:3,1	0/1:11,0,26:2:1,1	1/1:7,3,0:1:0,1	0/1:0,3,32:1:1,0	1/1:17,3,0:1:0,1	0/1:6,0,21:2:1,1	0/1:0,0,0:0:0,0	0/1:0,3,32:1:1,0	0/1:0,0,0:0:0,0	1/1:7,3,0:1:0,1	1/1:18,3,0:1:0,1	0/1:0,3,14:1:1,0	0/1:0,0,0:0:0,0	0/1:1,0,12:2:1,1	0/0:0,6,58:2:2,0
SL4.0ch00	441548	.	A	G	76.0568	.	DP=76;VDB=0.0236986;SGB=5.8156;RPB=0.622704;MQB=8.64808e-12;MQSB=0.376689;BQB=0.495998;MQ0F=0;AF1=0.375673;G3=0.117449,0.882496,5.46143e-05;HWE=0.0493469;AC1=20;DP4=10,26,23,15;MQ=23;FQ=78.0673;PV4=0.00558603,1,2.62591e-25,0.0321365	GT:PL:DP:AD	0/0:0,6,67:2:2,0	0/1:0,0,0:0:0,0	0/0:0,6,47:2:2,0	0/0:0,4,76:4:3,1	0/1:17,0,18:5:1,4	0/1:7,3,0:1:0,1	0/0:0,6,47:2:2,0	0/1:7,0,87:10:4,6	0/1:0,0,0:0:0,0	0/0:0,1,52:3:2,1	0/1:7,0,76:6:3,3	0/1:0,0,0:0:0,0	0/1:7,3,0:1:0,1	0/0:0,1,89:5:4,1	0/1:0,0,0:0:0,0	0/0:0,3,32:1:1,0	0/0:0,1,52:5:3,2	0/1:0,0,0:0:0,0	0/1:2,0,23:3:1,2	0/1:0,0,0:0:0,0	0/1:0,0,0:0:0,0	1/1:34,9,0:3:0,3	0/1:25,0,73:10:4,6	0/1:33,0,49:8:3,5	0/1:6,3,0:1:0,1	0/1:0,0,0:0:0,0	0/1:16,0,26:2:1,1
SL4.0ch00	441569	.	C	G	84.2887	.	DP=78;VDB=0.0056345;SGB=8.09945;RPB=0.327856;MQB=2.04626e-12;MQSB=0.645581;BQB=0.674744;MQ0F=0;AF1=0.398804;G3=0.0602658,0.939719,1.53362e-05;HWE=0.0230459;AC1=22;DP4=10,26,23,19;MQ=23;FQ=86.4638;PV4=0.0218332,1,2.15918e-27,1	GT:PL:DP:AD	0/0:0,6,67:2:2,0	0/1:0,0,0:0:0,0	0/0:0,6,57:2:2,0	0/0:0,4,63:4:3,1	0/1:18,0,15:6:1,5	0/1:7,3,0:1:0,1	0/0:0,6,47:2:2,0	0/1:7,0,87:10:4,6	0/1:0,0,0:0:0,0	0/0:0,1,50:3:2,1	0/1:7,0,76:6:3,3	0/1:0,0,0:0:0,0	0/1:7,3,0:1:0,1	0/1:6,0,88:6:4,2	0/1:0,0,0:0:0,0	0/0:0,3,32:1:1,0	0/1:2,0,53:6:3,3	0/1:0,0,0:0:0,0	0/1:2,0,23:3:1,2	0/1:0,0,0:0:0,0	0/1:0,0,0:0:0,0	1/1:34,9,0:3:0,3	0/1:25,0,73:10:4,6	0/1:34,0,32:9:3,6	0/1:6,3,0:1:0,1	0/1:0,0,0:0:0,0	0/1:16,0,26:2:1,1
SL4.0ch00	441640	.	C	A	16.3339	.	DP=62;VDB=1.13652e-07;SGB=3.39617;RPB=0.00038331;MQB=0.00679145;MQSB=0.932613;BQB=3.16886e-07;MQ0F=0;AF1=0.181014;AC1=10;DP4=17,23,18,0;MQ=23;FQ=17.1546;PV4=1.7548e-05,1.69562e-07,0.00023435,0.102419	GT:PL:DP:AD	0/0:0,3,35:1:1,0	0/0:0,0,0:0:0,0	0/0:0,3,25:1:1,0	0/0:0,12,92:4:4,0	0/0:0,12,82:7:6,1	0/1:7,3,0:1:0,1	0/0:0,3,35:1:1,0	0/1:7,0,17:6:1,5	0/0:0,0,0:0:0,0	0/0:0,9,68:3:3,0	0/1:22,0,26:3:1,2	0/0:0,0,0:0:0,0	0/1:7,3,0:1:0,1	0/0:0,12,88:4:4,0	0/0:0,6,40:2:2,0	0/0:0,3,32:1:1,0	0/0:0,12,57:4:4,0	0/0:0,3,22:1:1,0	0/0:0,1,30:3:2,1	0/0:0,0,0:0:0,0	0/0:0,0,0:0:0,0	0/0:0,9,34:3:3,0	0/0:1,0,58:7:4,3	0/1:30,4,0:4:1,3	0/0:0,0,0:0:0,0	0/0:0,0,0:0:0,0	0/1:22,3,0:1:0,1
SL4.0ch00	441661	.	T	C	36.0189	.	DP=12;VDB=0.025915;SGB=-0.370978;RPB=0.809011;MQB=0.115573;MQSB=0.214286;BQB=0.462292;MQ0F=0;AF1=0.63314;AC1=34;DP4=3,0,4,2;MQ=25;FQ=39.5048;PV4=0.5,1,0.00305564,1	GT:PL:DP:AD	0/1:0,0,0:0:0,0	0/1:0,0,0:0:0,0	0/1:0,0,0:0:0,0	1/1:22,3,0:1:0,1	0/1:8,0,29:2:1,1	0/1:0,0,0:0:0,0	0/1:0,0,0:0:0,0	0/1:0,0,0:0:0,0	0/1:0,0,0:0:0,0	1/1:7,3,0:1:0,1	1/1:25,3,0:1:0,1	0/1:0,0,0:0:0,0	0/1:0,0,0:0:0,0	0/1:0,0,0:0:0,0	0/1:1,0,29:2:1,1	0/1:0,0,0:0:0,0	0/1:0,0,0:0:0,0	1/1:22,3,0:1:0,1	0/1:0,3,34:1:1,0	0/1:0,0,0:0:0,0	0/1:0,0,0:0:0,0	0/1:0,0,0:0:0,0	0/1:0,0,0:0:0,0	0/1:0,0,0:0:0,0	0/1:0,0,0:0:0,0	0/1:0,0,0:0:0,0	0/1:0,0,0:0:0,0
SL4.0ch00	441949	.	T	A	118.504	.	DP=19;VDB=3.221e-08;SGB=0.749497;RPB=0.781802;MQB=0.0248188;BQB=0.996161;MQ0F=0;AF1=0.598766;AC1=32;DP4=6,0,13,0;MQ=23;FQ=61.467;PV4=1,0.388757,0.00118984,1	GT:PL:DP:AD	0/1:0,0,0:0:0,0	1/1:12,3,0:1:0,1	0/1:0,0,0:0:0,0	1/1:12,3,0:1:0,1	0/1:59,0,16:5:1,4	0/1:0,0,0:0:0,0	1/1:22,3,0:1:0,1	0/1:13,0,18:3:1,2	0/1:0,0,0:0:0,0	0/1:0,3,17:1:1,0	0/1:0,3,14:1:1,0	0/1:0,0,0:0:0,0	0/1:0,0,0:0:0,0	0/1:0,3,31:1:1,0	0/1:0,0,0:0:0,0	0/1:0,0,0:0:0,0	0/1:0,0,0:0:0,0	0/1:0,0,0:0:0,0	1/1:14,3,0:1:0,1	0/1:0,0,0:0:0,0	0/1:0,0,0:0:0,0	1/1:12,3,0:1:0,1	0/1:0,0,0:0:0,0	1/1:22,3,0:1:0,1	0/1:0,3,31:1:1,0	1/1:22,3,0:1:0,1	0/1:0,0,0:0:0,0
SL4.0ch00	442150	.	C	T	31.3044	.	DP=18;VDB=0.00187095;SGB=0.799832;RPB=1;MQB=0.989128;BQB=0.645028;MQ0F=0;AF1=0.217332;AC1=11;DP4=0,13,0,5;MQ=23;FQ=32.3628;PV4=1,0.279102,1,1	GT:PL:DP:AD	0/0:0,0,0:0:0,0	0/0:0,3,12:1:1,0	0/0:0,0,0:0:0,0	0/0:0,0,0:0:0,0	0/1:44,0,38:5:2,3	0/0:0,0,0:0:0,0	0/0:0,3,22:1:1,0	0/0:0,9,48:3:3,0	0/0:0,0,0:0:0,0	0/0:0,3,17:1:1,0	0/0:0,3,27:1:1,0	0/0:0,0,0:0:0,0	0/0:0,0,0:0:0,0	0/0:0,3,31:1:1,0	0/0:0,0,0:0:0,0	0/0:0,0,0:0:0,0	0/0:0,0,0:0:0,0	0/0:0,0,0:0:0,0	0/1:22,3,0:1:0,1	0/0:0,0,0:0:0,0	0/0:0,0,0:0:0,0	0/0:0,3,12:1:1,0	0/0:0,0,0:0:0,0	0/1:22,3,0:1:0,1	0/0:0,3,31:1:1,0	0/0:0,3,22:1:1,0	0/0:0,0,0:0:0,0
SL4.0ch00	442152	.	A	G	112.912	.	DP=18;VDB=2.26006e-08;SGB=0.996281;RPB=1;MQB=0.0321097;BQB=0.961295;MQ0F=0;AF1=0.567661;AC1=31;DP4=0,6,0,12;MQ=23;FQ=84.5425;PV4=1,0.248113,0.00192035,1	GT:PL:DP:AD	0/1:0,0,0:0:0,0	1/1:12,3,0:1:0,1	0/1:0,0,0:0:0,0	0/1:0,0,0:0:0,0	0/1:55,0,16:5:1,4	0/1:0,0,0:0:0,0	1/1:22,3,0:1:0,1	0/1:13,0,22:3:1,2	0/1:0,0,0:0:0,0	0/1:0,3,17:1:1,0	0/1:0,3,31:1:1,0	0/1:0,0,0:0:0,0	0/1:0,0,0:0:0,0	0/1:0,3,31:1:1,0	0/1:0,0,0:0:0,0	0/1:0,0,0:0:0,0	0/1:0,0,0:0:0,0	0/1:0,0,0:0:0,0	1/1:22,3,0:1:0,1	0/1:0,0,0:0:0,0	0/1:0,0,0:0:0,0	1/1:12,3,0:1:0,1	0/1:0,0,0:0:0,0	1/1:22,3,0:1:0,1	0/1:0,3,31:1:1,0	1/1:22,3,0:1:0,1	0/1:0,0,0:0:0,0
SL4.0ch00	442170	.	T	A	23.3239	.	DP=18;VDB=0.00187095;SGB=0.799832;RPB=0.885629;MQB=0.989128;BQB=1;MQ0F=0;AF1=0.217295;AC1=11;DP4=0,13,0,5;MQ=23;FQ=24.3784;PV4=1,0.336601,1,1	GT:PL:DP:AD	0/0:0,0,0:0:0,0	0/0:0,3,12:1:1,0	0/0:0,0,0:0:0,0	0/0:0,0,0:0:0,0	0/1:36,0,34:5:2,3	0/0:0,0,0:0:0,0	0/0:0,3,22:1:1,0	0/0:0,9,48:3:3,0	0/0:0,0,0:0:0,0	0/0:0,3,17:1:1,0	0/0:0,3,31:1:1,0	0/0:0,0,0:0:0,0	0/0:0,0,0:0:0,0	0/0:0,3,31:1:1,0	0/0:0,0,0:0:0,0	0/0:0,0,0:0:0,0	0/0:0,0,0:0:0,0	0/0:0,0,0:0:0,0	0/1:22,3,0:1:0,1	0/0:0,0,0:0:0,0	0/0:0,0,0:0:0,0	0/0:0,3,12:1:1,0	0/0:0,0,0:0:0,0	0/1:22,3,0:1:0,1	0/0:0,3,31:1:1,0	0/0:0,3,22:1:1,0	0/0:0,0,0:0:0,0
SL4.0ch00	442249	.	G	T	33.1035	.	DP=27;VDB=2.26006e-08;SGB=0.847869;RPB=0.94394;MQB=0.94394;BQB=0.831963;MQ0F=0;AF1=0.519013;G3=6.22946e-06,0.999864,0.000129854;HWE=0.0128123;AC1=28;DP4=13,0,14,0;MQ=17;FQ=36.2642;PV4=1,0.172684,0.0347787,1	GT:PL:DP:AD	0/1:0,0,0:0:0,0	0/1:0,0,0:0:0,0	0/0:0,3,6:1:1,0	0/1:13,0,22:3:1,2	0/1:11,0,6:4:2,2	0/1:0,0,0:0:0,0	0/1:12,3,0:1:0,1	0/0:0,3,6:1:1,0	0/1:0,0,0:0:0,0	0/1:7,3,0:1:0,1	0/1:13,0,21:3:1,2	0/1:0,0,0:0:0,0	0/1:0,0,0:0:0,0	0/1:19,0,42:6:3,3	0/1:0,0,0:0:0,0	0/1:0,0,0:0:0,0	0/1:3,0,28:3:2,1	0/1:12,3,0:1:0,1	0/1:0,0,0:0:0,0	0/1:0,0,0:0:0,0	0/1:0,0,0:0:0,0	0/1:0,0,0:0:0,0	0/1:0,0,0:0:0,0	0/1:3,0,26:3:2,1	0/1:0,0,0:0:0,0	0/1:0,0,0:0:0,0	0/1:0,0,0:0:0,0
SL4.0ch00	442509	.	C	T	20.8247	.	DP=27;VDB=9.43378e-07;SGB=0.0914686;RPB=0.956238;MQB=0.976609;MQSB=0.553824;BQB=0.716885;MQ0F=0;AF1=0.541401;AC1=29;DP4=2,11,1,11;MQ=16;FQ=24.1958;PV4=1,1,0.0905862,0.322905	GT:PL:DP:AD	0/1:0,0,0:0:0,0	0/1:0,0,0:0:0,0	0/0:0,3,6:1:1,0	0/1:12,3,0:1:0,1	0/1:3,0,8:3:2,1	0/1:0,0,0:0:0,0	0/1:12,3,0:1:0,1	0/0:0,6,12:2:2,0	0/1:0,0,0:0:0,0	0/1:7,3,0:1:0,1	0/1:13,0,5:3:1,2	0/1:0,0,0:0:0,0	0/1:0,0,0:0:0,0	0/1:5,0,50:6:4,2	0/1:0,0,0:0:0,0	0/1:0,0,0:0:0,0	0/1:14,0,13:3:1,2	0/1:12,3,0:1:0,1	0/1:0,0,0:0:0,0	0/1:0,0,0:0:0,0	0/1:0,0,0:0:0,0	0/1:0,0,0:0:0,0	0/1:0,0,0:0:0,0	0/1:3,0,23:3:2,1	0/1:0,0,0:0:0,0	0/1:0,0,0:0:0,0	0/1:0,0,0:0:0,0
SL4.0ch00	442593	.	C	A	37.792	.	DP=34;VDB=1.26075e-08;SGB=2.29777;RPB=0.87005;MQB=0.998403;MQSB=0.103937;BQB=0.998403;MQ0F=0;AF1=0.498921;G3=0.000777348,0.998229,0.000993287;HWE=0.0267275;AC1=27;DP4=3,13,2,14;MQ=16;FQ=40.7942;PV4=1,0.325677,0.0614114,1	GT:PL:DP:AD	0/1:0,0,0:0:0,0	0/1:0,0,0:0:0,0	0/0:0,3,6:1:1,0	0/1:13,0,22:3:1,2	0/1:11,0,6:4:2,2	0/1:0,0,0:0:0,0	1/1:18,6,0:2:0,2	0/0:0,6,12:2:2,0	0/1:0,0,0:0:0,0	0/1:7,3,0:1:0,1	0/1:13,0,21:3:1,2	0/1:0,0,0:0:0,0	0/1:0,0,0:0:0,0	0/1:16,0,48:7:4,3	0/1:0,0,0:0:0,0	0/1:0,0,0:0:0,0	0/1:11,0,28:4:2,2	0/1:12,3,0:1:0,1	0/1:0,0,0:0:0,0	0/1:0,0,0:0:0,0	0/1:0,0,0:0:0,0	0/0:0,3,6:1:1,0	0/1:0,0,0:0:0,0	0/1:3,0,26:3:2,1	0/1:0,0,0:0:0,0	0/1:0,0,0:0:0,0	0/1:0,0,0:0:0,0
SL4.0ch00	443352	.	A	G	141.65	.	DP=56;VDB=9.78446e-24;SGB=-0.63277;RPB=0.966731;MQB=0.00328613;BQB=0.222293;MQ0F=0;AF1=1;AC1=54;DP4=0,7,0,49;MQ=5;FQ=-31.6419;PV4=1,0.0771411,1,0.343339	GT:PL:DP:AD	1/1:0,0,0:0:0,0	1/1:11,6,0:2:0,2	1/1:8,5,0:4:1,3	1/1:18,15,0:5:0,5	1/1:6,3,0:1:0,1	1/1:8,5,0:4:1,3	1/1:12,9,0:3:0,3	1/1:4,3,0:1:0,1	1/1:9,5,0:4:1,3	1/1:0,0,0:0:0,0	1/1:12,9,0:3:0,3	1/1:0,0,0:0:0,0	1/1:0,0,0:0:0,0	1/1:11,6,0:2:0,2	1/1:9,6,0:2:0,2	1/1:2,1,0:2:1,1	1/1:11,6,0:2:0,2	1/1:14,9,0:3:0,3	1/1:9,8,0:5:1,4	1/1:11,6,0:2:0,2	1/1:0,0,0:0:0,0	1/1:0,0,0:0:0,0	1/1:14,9,0:3:0,3	1/1:6,3,0:1:0,1	1/1:0,0,0:0:0,0	1/1:11,8,0:5:1,4	1/1:0,1,0:2:1,1
SL4.0ch00	443382	.	A	C	85.3047	.	DP=56;VDB=2.01266e-18;SGB=-1.28643;RPB=0.901911;MQB=2.6467e-08;BQB=0.845609;MQ0F=0;AF1=1;AC1=54;DP4=0,17,0,39;MQ=5;FQ=-29.737;PV4=1,0.136138,1,1	GT:PL:DP:AD	1/1:0,0,0:0:0,0	1/1:11,6,0:2:0,2	1/1:3,2,0:4:2,2	1/1:18,15,0:5:0,5	1/1:6,3,0:1:0,1	1/1:3,2,0:4:2,2	1/1:6,3,0:3:1,2	1/1:0,3,4:1:1,0	1/1:9,5,0:4:1,3	1/1:0,0,0:0:0,0	1/1:6,3,0:3:1,2	1/1:0,0,0:0:0,0	1/1:0,0,0:0:0,0	1/1:11,6,0:2:0,2	1/1:2,1,0:2:1,1	1/1:2,1,0:2:1,1	1/1:11,6,0:2:0,2	1/1:14,9,0:3:0,3	1/1:0,1,0:5:3,2	1/1:11,6,0:2:0,2	1/1:0,0,0:0:0,0	1/1:0,0,0:0:0,0	1/1:14,9,0:3:0,3	1/1:6,3,0:1:0,1	1/1:0,0,0:0:0,0	1/1:6,3,0:5:2,3	1/1:0,6,7:2:2,0
SL4.0ch00	443490	.	C	T	56.5364	.	DP=129;VDB=3.73838e-41;SGB=-13.1708;RPB=0.203959;MQB=0.863163;BQB=0.0233779;MQ0F=0;AF1=0.626174;G3=0.365355,8.1963e-05,0.634563;HWE=0.0122341;AC1=34;DP4=61,0,68,0;MQ=8;FQ=24.8973;PV4=1,0.000332069,1,1	GT:PL:DP:AD	0/1:0,3,6:1:1,0	0/1:0,4,13:4:3,1	1/1:16,7,0:5:1,4	1/1:5,2,0:3:1,2	0/0:0,9,22:6:5,1	1/1:9,6,0:2:0,2	1/1:5,2,0:3:1,2	1/1:20,7,0:10:3,7	0/1:0,2,10:3:2,1	1/1:16,6,0:2:0,2	0/1:7,1,0:7:3,4	1/1:16,6,0:2:0,2	0/1:1,0,1:2:1,1	1/1:27,12,0:7:1,6	1/1:11,6,0:2:0,2	1/1:5,2,0:3:1,2	0/1:4,0,6:11:5,6	0/1:4,0,1:8:4,4	0/0:0,12,17:4:4,0	1/1:6,3,0:1:0,1	0/1:0,3,6:1:1,0	0/0:0,9,37:3:3,0	0/1:7,1,0:7:3,4	0/1:0,4,8:16:10,6	0/1:1,0,1:4:2,2	0/1:0,1,1:9:5,4	1/1:5,2,0:3:1,2
SL4.0ch00	443738	.	G	A	36.8739	.	DP=49;VDB=0.356324;SGB=-0.26085;RPB=0.194687;MQB=0.248648;BQB=0.998183;MQ0F=0;AF1=0.446091;AC1=24;DP4=0,27,0,22;MQ=10;FQ=39.4207;PV4=1,0.497972,1,1	GT:PL:DP:AD	0/0:0,3,6:1:1,0	0/0:0,3,12:1:1,0	0/1:6,0,1:2:1,1	0/0:0,3,6:1:1,0	0/0:0,9,24:3:3,0	0/1:0,0,0:0:0,0	0/1:1,0,1:2:1,1	1/1:31,12,0:4:0,4	0/0:0,6,16:2:2,0	0/1:12,3,0:1:0,1	0/1:13,4,0:4:1,3	0/1:12,3,0:1:0,1	0/0:0,3,6:1:1,0	1/1:29,9,0:3:0,3	0/1:0,0,0:0:0,0	0/1:0,0,0:0:0,0	0/1:3,0,13:3:2,1	0/1:6,0,1:2:1,1	0/0:0,6,11:2:2,0	0/1:0,0,0:0:0,0	0/1:0,0,0:0:0,0	0/0:0,9,37:3:3,0	0/1:6,0,1:2:1,1	0/1:3,0,12:5:3,2	0/0:0,2,5:3:2,1	0/1:1,0,1:2:1,1	0/1:6,3,0:1:0,1
SL4.0ch00	444502	.	A	G	21.1875	.	DP=32;VDB=2.26006e-08;SGB=0.20755;MQ0F=0;AF1=1;AC1=54;DP4=0,0,0,12;MQ=5;FQ=-27.6026	GT:PL:DP:AD	1/1:0,0,0:0:0,0	1/1:0,0,0:0:0,0	1/1:6,3,0:1:0,1	1/1:6,3,0:1:0,1	1/1:6,3,0:1:0,1	1/1:4,3,0:1:0,1	1/1:0,0,0:0:0,0	1/1:0,0,0:0:0,0	1/1:6,3,0:1:0,1	1/1:0,0,0:0:0,0	1/1:12,9,0:3:0,3	1/1:0,0,0:0:0,0	1/1:0,0,0:0:0,0	1/1:0,0,0:0:0,0	1/1:0,0,0:0:0,0	1/1:0,0,0:0:0,0	1/1:11,6,0:2:0,2	1/1:6,3,0:1:0,1	1/1:0,0,0:0:0,0	1/1:0,0,0:0:0,0	1/1:0,0,0:0:0,0	1/1:0,0,0:0:0,0	1/1:0,0,0:0:0,0	1/1:0,0,0:0:0,0	1/1:0,0,0:0:0,0	1/1:0,0,0:0:0,0	1/1:4,3,0:1:0,1
SL4.0ch00	444571	.	A	T	16.7505	.	DP=20;VDB=2.26006e-08;SGB=-0.485039;RPB=1;MQB=0.00105192;BQB=0.993326;MQ0F=0;AF1=1;AC1=54;DP4=8,0,12,0;MQ=7;FQ=-26.4063;PV4=1,0.32209,1,1	GT:PL:DP:AD	1/1:0,0,0:0:0,0	1/1:6,3,0:1:0,1	1/1:0,3,4:1:1,0	1/1:0,3,4:1:1,0	1/1:22,3,0:1:0,1	1/1:0,3,4:1:1,0	1/1:0,0,0:0:0,0	1/1:0,0,0:0:0,0	1/1:6,3,0:1:0,1	1/1:0,0,0:0:0,0	1/1:0,3,4:1:1,0	1/1:2,1,0:2:1,1	1/1:0,3,4:1:1,0	1/1:0,0,0:0:0,0	1/1:0,0,0:0:0,0	1/1:6,3,0:1:0,1	1/1:0,0,0:0:0,0	1/1:2,1,0:2:1,1	1/1:0,3,4:1:1,0	1/1:0,0,0:0:0,0	1/1:11,6,0:2:0,2	1/1:0,0,0:0:0,0	1/1:11,6,0:2:0,2	1/1:6,3,0:1:0,1	1/1:0,0,0:0:0,0	1/1:6,3,0:1:0,1	1/1:0,0,0:0:0,0
SL4.0ch00	444605	.	C	T	17.7309	.	DP=20;VDB=2.26006e-08;SGB=-0.485039;RPB=1;MQB=0.00105192;BQB=0.898397;MQ0F=0;AF1=1;AC1=54;DP4=8,0,12,0;MQ=7;FQ=-26.4064;PV4=1,1,1,1	GT:PL:DP:AD	1/1:0,0,0:0:0,0	1/1:6,3,0:1:0,1	1/1:0,3,4:1:1,0	1/1:0,3,4:1:1,0	1/1:23,3,0:1:0,1	1/1:0,3,4:1:1,0	1/1:0,0,0:0:0,0	1/1:0,0,0:0:0,0	1/1:6,3,0:1:0,1	1/1:0,0,0:0:0,0	1/1:0,3,4:1:1,0	1/1:2,1,0:2:1,1	1/1:0,3,4:1:1,0	1/1:0,0,0:0:0,0	1/1:0,0,0:0:0,0	1/1:6,3,0:1:0,1	1/1:0,0,0:0:0,0	1/1:2,1,0:2:1,1	1/1:0,3,4:1:1,0	1/1:0,0,0:0:0,0	1/1:11,6,0:2:0,2	1/1:0,0,0:0:0,0	1/1:11,6,0:2:0,2	1/1:6,3,0:1:0,1	1/1:0,0,0:0:0,0	1/1:6,3,0:1:0,1	1/1:0,0,0:0:0,0
SL4.0ch00	444781	.	C	T	130.157	.	DP=86;VDB=0.0239195;SGB=-8.50524;RPB=0.20916;MQB=0.485783;MQSB=0.00588756;BQB=0.946828;MQ0F=0;AF1=0.853348;G3=0.236284,2.59143e-05,0.76369;HWE=0.0162851;AC1=46;DP4=2,30,18,36;MQ=8;FQ=-22.478;PV4=0.00374136,0.21718,1,1	GT:PL:DP:AD	1/1:1,0,1:2:1,1	1/1:14,9,0:3:0,3	1/1:1,0,1:2:1,1	1/1:7,6,0:3:0,2	1/1:6,3,0:3:1,2	1/1:5,2,0:3:1,2	1/1:0,1,3:7:4,3	1/1:17,12,0:4:0,4	1/1:25,3,0:1:0,1	1/1:10,0,1:6:3,3	1/1:8,5,0:5:1,3	1/1:13,6,0:2:0,2	1/1:6,3,0:1:0,1	1/1:37,12,0:7:1,6	1/1:0,0,0:0:0,0	0/1:0,4,11:4:3,1	1/1:30,13,0:10:2,8	1/1:6,3,0:1:0,1	1/1:0,3,6:1:1,0	1/1:0,2,5:3:2,1	0/1:0,9,14:3:3,0	0/1:0,9,14:3:3,0	1/1:0,1,4:5:3,2	1/1:0,2,5:3:2,1	1/1:30,6,0:2:0,2	1/1:11,6,0:2:0,2	1/1:0,0,0:0:0,0
SL4.0ch00	444790	.	G	A	128.984	.	DP=86;VDB=0.0295228;SGB=-10.4942;RPB=0.156641;MQB=0.157977;MQSB=0.00588756;BQB=0.148797;MQ0F=0;AF1=0.836449;G3=0.238503,2.67993e-05,0.761471;HWE=0.0185561;AC1=45;DP4=2,32,18,34;MQ=8;FQ=-22.0008;PV4=0.00175667,0.00431073,1,1	GT:PL:DP:AD	1/1:1,0,1:2:1,1	1/1:14,9,0:3:0,3	1/1:1,0,1:2:1,1	1/1:6,3,0:3:1,2	1/1:6,3,0:3:1,2	1/1:5,2,0:3:1,2	1/1:0,1,3:7:4,3	1/1:17,12,0:4:0,4	1/1:25,3,0:1:0,1	1/1:10,0,1:6:3,3	1/1:7,3,0:5:2,3	1/1:13,6,0:2:0,2	1/1:6,3,0:1:0,1	1/1:37,12,0:7:1,6	1/1:0,0,0:0:0,0	0/1:0,4,11:4:3,1	1/1:30,13,0:10:2,8	1/1:6,3,0:1:0,1	1/1:0,3,6:1:1,0	1/1:0,2,5:3:2,1	0/1:0,9,14:3:3,0	0/1:0,9,14:3:3,0	1/1:0,1,4:5:3,2	1/1:0,2,5:3:2,1	1/1:30,6,0:2:0,2	1/1:11,6,0:2:0,2	1/1:0,0,0:0:0,0
SL4.0ch00	444863	.	T	G	999	.	DP=68;VDB=1.81273e-27;SGB=-2.44039;MQSB=1;MQ0F=0;AF1=1;AC1=54;DP4=0,0,67,1;MQ=11;FQ=-34.1322	GT:PL:DP:AD	1/1:14,9,0:3:0,3	1/1:41,6,0:2:0,2	1/1:11,6,0:2:0,2	1/1:0,0,0:0:0,0	1/1:28,6,0:2:0,2	1/1:0,0,0:0:0,0	1/1:17,12,0:4:0,4	1/1:11,6,0:2:0,2	1/1:14,9,0:3:0,3	1/1:6,3,0:1:0,1	1/1:17,12,0:4:0,4	1/1:11,3,0:1:0,1	1/1:0,0,0:0:0,0	1/1:29,6,0:2:0,2	1/1:32,15,0:5:0,5	1/1:7,3,0:1:0,1	1/1:0,0,0:0:0,0	1/1:14,9,0:3:0,3	1/1:14,9,0:3:0,3	1/1:25,3,0:1:0,1	1/1:17,12,0:4:0,4	1/1:14,9,0:3:0,3	1/1:19,18,0:6:0,6	1/1:11,6,0:2:0,2	1/1:18,15,0:5:0,5	1/1:53,12,0:4:0,4	1/1:18,15,0:5:0,5
SL4.0ch00	444888	.	AGG	AGGG	999	.	INDEL;IDV=6;IMF=1;DP=55;VDB=8.12753e-43;SGB=4.81255;MQSB=1;MQ0F=0;AF1=0.970415;AC1=53;DP4=1,1,53,0;MQ=7;FQ=-28.6568;PV4=0.0363636,1,1.31017e-09,0.00295755	GT:PL:DP:AD	1/1:14,9,0:3:0,3	1/1:0,0,0:0:0,0	1/1:11,6,0:2:0,2	1/1:0,0,0:0:0,0	0/1:0,3,23:1:1,0	1/1:0,0,0:0:0,0	1/1:14,9,0:3:0,3	1/1:11,6,0:2:0,2	1/1:5,2,0:3:1,2	1/1:6,3,0:1:0,1	1/1:17,12,0:4:0,4	1/1:0,0,0:0:0,0	1/1:0,0,0:0:0,0	1/1:6,3,0:1:0,1	1/1:17,12,0:4:0,4	1/1:0,0,0:0:0,0	1/1:0,0,0:0:0,0	1/1:11,6,0:2:0,2	1/1:14,9,0:3:0,3	1/1:0,0,0:0:0,0	1/1:17,12,0:4:0,4	1/1:14,9,0:3:0,3	1/1:19,18,0:6:0,6	1/1:11,6,0:2:0,2	1/1:18,15,0:5:0,5	1/1:6,3,0:1:0,1	1/1:18,15,0:5:0,5
SL4.0ch00	445027	.	G	A	129.485	.	DP=67;VDB=8.27143e-31;SGB=-0.502212;RPB=0.99863;MQB=0.632227;BQB=0.0778983;MQ0F=0;AF1=1;AC1=54;DP4=0,16,0,50;MQ=7;FQ=-28.5644;PV4=1,0.0089909,1,1	GT:PL:DP:AD	1/1:11,6,0:2:0,2	1/1:0,0,0:0:0,0	1/1:14,9,0:3:0,3	1/1:0,0,0:0:0,0	1/1:5,2,0:3:1,2	1/1:0,0,0:0:0,0	1/1:17,12,0:4:0,4	1/1:11,6,0:2:0,2	1/1:14,9,0:3:0,3	1/1:14,2,0:3:1,2	1/1:11,7,0:5:1,4	1/1:7,3,0:1:0,1	1/1:0,0,0:0:0,0	1/1:20,9,0:6:1,5	1/1:0,1,0:3:1,1	1/1:1,0,1:2:1,1	1/1:11,6,0:2:0,2	1/1:11,6,0:2:0,2	1/1:8,4,0:4:1,3	1/1:0,0,0:0:0,0	1/1:0,6,11:2:2,0	1/1:0,6,11:2:2,0	1/1:5,2,0:3:1,2	1/1:1,0,1:2:1,1	1/1:12,7,0:5:1,4	1/1:18,6,0:2:0,2	1/1:4,1,0:5:2,3
SL4.0ch00	445115	.	C	T	999	.	DP=87;VDB=4.56823e-43;SGB=-2.29258;RPB=0.612482;MQB=0.187237;BQB=0.444252;MQ0F=0;AF1=1;AC1=54;DP4=0,17,0,70;MQ=11;FQ=-30.4413;PV4=1,0.0525668,1,1	GT:PL:DP:AD	1/1:14,9,0:3:0,3	1/1:18,6,0:2:0,2	1/1:14,9,0:3:0,3	1/1:0,0,0:0:0,0	1/1:14,9,0:3:0,3	1/1:0,0,0:0:0,0	1/1:17,12,0:4:0,4	1/1:11,6,0:2:0,2	1/1:34,12,0:4:0,4	1/1:14,2,0:3:1,2	1/1:8,5,0:6:2,4	1/1:16,6,0:2:0,2	1/1:0,0,0:0:0,0	1/1:52,18,0:6:0,6	1/1:25,7,0:5:1,4	1/1:1,0,1:2:1,1	1/1:21,9,0:3:0,3	1/1:14,9,0:3:0,3	1/1:14,9,0:3:0,3	1/1:29,6,0:2:0,2	1/1:0,12,17:4:4,0	1/1:0,9,14:3:3,0	1/1:7,3,0:6:2,4	1/1:11,6,0:2:0,2	1/1:32,12,0:7:1,6	1/1:56,12,0:4:0,4	1/1:4,1,0:5:2,3
SL4.0ch00	446156	.	A	G	999	.	DP=181;VDB=0;SGB=19.0583;MQ0F=0;AF1=1;AC1=54;DP4=0,0,0,181;MQ=5;FQ=-37.2951	GT:PL:DP:AD	1/1:4,3,0:1:0,1	1/1:0,0,0:0:0,0	1/1:14,51,0:17:0,17	1/1:15,30,0:10:0,10	1/1:18,36,0:12:0,12	1/1:12,15,0:5:0,5	1/1:18,18,0:6:0,6	1/1:19,24,0:8:0,8	1/1:9,6,0:2:0,2	1/1:17,12,0:4:0,4	1/1:10,9,0:3:0,3	1/1:0,0,0:0:0,0	1/1:9,6,0:2:0,2	1/1:17,42,0:14:0,14	1/1:16,18,0:6:0,6	1/1:17,15,0:5:0,5	1/1:13,66,0:22:0,22	1/1:17,21,0:7:0,7	1/1:17,27,0:9:0,9	1/1:0,0,0:0:0,0	1/1:17,18,0:6:0,6	1/1:13,33,0:11:0,11	1/1:17,12,0:4:0,4	1/1:18,39,0:13:0,13	1/1:15,15,0:5:0,5	1/1:12,12,0:4:0,4	1/1:14,15,0:5:0,5
SL4.0ch00	447620	.	C	T	999	.	DP=145;VDB=0;SGB=11.9908;MQ0F=0;AF1=1;AC1=54;DP4=0,0,135,0;MQ=5;FQ=-36.2122	GT:PL:DP:AD	1/1:13,12,0:4:0,4	1/1:15,12,0:4:0,4	1/1:17,27,0:9:0,9	1/1:18,33,0:11:0,11	1/1:13,12,0:4:0,4	1/1:19,18,0:6:0,6	1/1:13,12,0:4:0,4	1/1:16,24,0:8:0,8	1/1:12,12,0:4:0,4	1/1:17,12,0:4:0,4	1/1:16,24,0:8:0,8	1/1:17,12,0:4:0,4	1/1:6,3,0:1:0,1	1/1:18,39,0:13:0,13	1/1:9,6,0:2:0,2	1/1:18,21,0:7:0,7	1/1:13,63,0:21:0,21	1/1:10,9,0:3:0,3	1/1:13,12,0:4:0,4	1/1:6,3,0:1:0,1	1/1:0,0,0:0:0,0	1/1:0,0,0:0:0,0	1/1:17,12,0:4:0,4	1/1:18,15,0:5:0,5	1/1:13,9,0:3:0,3	1/1:6,3,0:1:0,1	1/1:0,0,0:0:0,0
SL4.0ch00	447675	.	G	A	999	.	DP=138;VDB=0;SGB=11.8907;RPB=1;MQB=1;BQB=1;MQ0F=0;AF1=1;AC1=54;DP4=1,0,137,0;MQ=5;FQ=-36.2342;PV4=1,1,0.122979,0.466143	GT:PL:DP:AD	1/1:15,15,0:5:0,5	1/1:15,12,0:4:0,4	1/1:12,17,0:9:1,8	1/1:18,33,0:11:0,11	1/1:13,12,0:4:0,4	1/1:19,21,0:7:0,7	1/1:13,12,0:4:0,4	1/1:16,24,0:8:0,8	1/1:12,12,0:4:0,4	1/1:17,12,0:4:0,4	1/1:16,24,0:8:0,8	1/1:17,12,0:4:0,4	1/1:6,3,0:1:0,1	1/1:18,39,0:13:0,13	1/1:9,6,0:2:0,2	1/1:19,24,0:8:0,8	1/1:13,63,0:21:0,21	1/1:10,9,0:3:0,3	1/1:13,12,0:4:0,4	1/1:6,3,0:1:0,1	1/1:0,0,0:0:0,0	1/1:0,0,0:0:0,0	1/1:17,12,0:4:0,4	1/1:18,15,0:5:0,5	1/1:13,9,0:3:0,3	1/1:6,3,0:1:0,1	1/1:0,0,0:0:0,0
SL4.0ch00	447700	.	G	A	999	.	DP=137;VDB=0;SGB=12.0071;MQ0F=0;AF1=1;AC1=54;DP4=0,0,137,0;MQ=5;FQ=-36.247	GT:PL:DP:AD	1/1:15,15,0:5:0,5	1/1:15,12,0:4:0,4	1/1:17,27,0:9:0,9	1/1:18,33,0:11:0,11	1/1:13,12,0:4:0,4	1/1:19,21,0:7:0,7	1/1:13,12,0:4:0,4	1/1:16,24,0:8:0,8	1/1:12,12,0:4:0,4	1/1:17,12,0:4:0,4	1/1:16,24,0:8:0,8	1/1:17,12,0:4:0,4	1/1:6,3,0:1:0,1	1/1:18,39,0:13:0,13	1/1:9,6,0:2:0,2	1/1:18,21,0:7:0,7	1/1:13,63,0:21:0,21	1/1:10,9,0:3:0,3	1/1:13,12,0:4:0,4	1/1:6,3,0:1:0,1	1/1:0,0,0:0:0,0	1/1:0,0,0:0:0,0	1/1:17,12,0:4:0,4	1/1:18,15,0:5:0,5	1/1:13,9,0:3:0,3	1/1:6,3,0:1:0,1	1/1:0,0,0:0:0,0
SL4.0ch00	447702	.	C	T	999	.	DP=137;VDB=0;SGB=12.0071;MQ0F=0;AF1=1;AC1=54;DP4=0,0,137,0;MQ=5;FQ=-36.247	GT:PL:DP:AD	1/1:15,15,0:5:0,5	1/1:15,12,0:4:0,4	1/1:17,27,0:9:0,9	1/1:18,33,0:11:0,11	1/1:13,12,0:4:0,4	1/1:19,21,0:7:0,7	1/1:13,12,0:4:0,4	1/1:16,24,0:8:0,8	1/1:12,12,0:4:0,4	1/1:17,12,0:4:0,4	1/1:16,24,0:8:0,8	1/1:17,12,0:4:0,4	1/1:6,3,0:1:0,1	1/1:18,39,0:13:0,13	1/1:9,6,0:2:0,2	1/1:18,21,0:7:0,7	1/1:13,63,0:21:0,21	1/1:10,9,0:3:0,3	1/1:13,12,0:4:0,4	1/1:6,3,0:1:0,1	1/1:0,0,0:0:0,0	1/1:0,0,0:0:0,0	1/1:17,12,0:4:0,4	1/1:18,15,0:5:0,5	1/1:13,9,0:3:0,3	1/1:6,3,0:1:0,1	1/1:0,0,0:0:0,0
SL4.0ch00	447722	.	T	C,A	999	.	DP=134;VDB=0;SGB=11.8411;MQ0F=0;AF1=1;AC1=54;DP4=0,0,134,0;MQ=5;FQ=-36.053	GT:PL:DP:AD	1/1:15,15,0,15,15,15:5:0,5,0	1/1:15,12,0,15,12,15:4:0,4,0	1/1:16,24,0,16,24,16:8:0,8,0	1/1:18,33,0,18,33,18:11:0,11,0	1/1:13,12,0,13,12,13:4:0,4,0	1/1:19,21,0,19,21,19:7:0,7,0	1/1:13,12,0,13,12,13:4:0,4,0	1/1:16,24,0,16,24,16:8:0,8,0	1/1:12,12,0,12,12,12:4:0,4,0	1/1:17,12,0,17,12,17:4:0,4,0	1/1:16,24,0,16,24,16:8:0,8,0	1/1:17,12,0,17,12,17:4:0,4,0	1/1:6,3,0,6,3,6:1:0,1,0	1/1:18,39,0,18,39,18:13:0,13,0	1/1:9,6,0,9,6,9:2:0,2,0	1/1:18,21,0,18,21,18:7:0,7,0	1/1:13,63,0,13,63,13:21:0,21,0	1/1:10,9,0,10,9,10:3:0,3,0	1/1:13,12,0,13,12,13:4:0,4,0	1/1:6,3,0,6,3,6:1:0,1,0	1/1:0,0,0,0,0,0:0:0,0,0	1/1:0,0,0,0,0,0:0:0,0,0	1/1:14,9,0,14,9,14:3:0,3,0	1/1:15,12,0,15,12,15:4:0,4,0	1/1:5,6,0,5,1,2:3:0,2,1	1/1:6,3,0,6,3,6:1:0,1,0	1/1:0,0,0,0,0,0:0:0,0,0
SL4.0ch00	447723	.	C	A,G	999	.	DP=134;VDB=0;SGB=11.8411;MQ0F=0;AF1=1;AC1=54;DP4=0,0,134,0;MQ=5;FQ=-36.1588	GT:PL:DP:AD	1/1:15,15,0,15,15,15:5:0,5,0	1/1:15,12,0,15,12,15:4:0,4,0	1/1:16,24,0,16,24,16:8:0,8,0	1/1:18,33,0,18,33,18:11:0,11,0	1/1:13,12,0,13,12,13:4:0,4,0	1/1:19,21,0,19,21,19:7:0,7,0	1/1:13,12,0,13,12,13:4:0,4,0	1/1:12,21,0,14,15,11:8:0,7,1	1/1:12,12,0,12,12,12:4:0,4,0	1/1:17,12,0,17,12,17:4:0,4,0	1/1:16,24,0,16,24,16:8:0,8,0	1/1:17,12,0,17,12,17:4:0,4,0	1/1:6,3,0,6,3,6:1:0,1,0	1/1:18,39,0,18,39,18:13:0,13,0	1/1:9,6,0,9,6,9:2:0,2,0	1/1:18,21,0,18,21,18:7:0,7,0	1/1:13,63,0,13,63,13:21:0,21,0	1/1:10,9,0,10,9,10:3:0,3,0	1/1:13,12,0,13,12,13:4:0,4,0	1/1:6,3,0,6,3,6:1:0,1,0	1/1:0,0,0,0,0,0:0:0,0,0	1/1:0,0,0,0,0,0:0:0,0,0	1/1:14,9,0,14,9,14:3:0,3,0	1/1:15,12,0,15,12,15:4:0,4,0	1/1:13,9,0,13,9,13:3:0,3,0	1/1:6,3,0,6,3,6:1:0,1,0	1/1:0,0,0,0,0,0:0:0,0,0
SL4.0ch00	447780	.	C	A	21.8626	.	DP=17;VDB=6.37193e-11;SGB=-1.16415;RPB=1;MQB=1;BQB=1;MQ0F=0;AF1=1;AC1=54;DP4=0,1,0,16;MQ=3;FQ=-28.4914;PV4=1,0.405825,0.441221,0.405825	GT:PL:DP:AD	1/1:4,3,0:1:0,1	1/1:4,3,0:1:0,1	1/1:4,3,0:1:0,1	1/1:7,6,0:2:0,2	1/1:9,6,0:2:0,2	1/1:0,0,0:0:0,0	1/1:4,3,0:1:0,1	1/1:0,3,4:1:1,0	1/1:7,6,0:2:0,2	1/1:0,0,0:0:0,0	1/1:4,3,0:1:0,1	1/1:0,0,0:0:0,0	1/1:0,0,0:0:0,0	1/1:0,0,0:0:0,0	1/1:4,3,0:1:0,1	1/1:6,3,0:1:0,1	1/1:0,0,0:0:0,0	1/1:0,0,0:0:0,0	1/1:0,0,0:0:0,0	1/1:0,0,0:0:0,0	1/1:0,0,0:0:0,0	1/1:0,0,0:0:0,0	1/1:0,0,0:0:0,0	1/1:0,0,0:0:0,0	1/1:4,3,0:1:0,1	1/1:6,3,0:1:0,1	1/1:4,3,0:1:0,1
SL4.0ch00	447824	.	A	C	29.3376	.	DP=17;VDB=2.48698e-11;SGB=-1.56218;MQ0F=0;AF1=1;AC1=54;DP4=0,0,0,17;MQ=3;FQ=-28.8543	GT:PL:DP:AD	1/1:4,3,0:1:0,1	1/1:4,3,0:1:0,1	1/1:4,3,0:1:0,1	1/1:7,6,0:2:0,2	1/1:9,6,0:2:0,2	1/1:0,0,0:0:0,0	1/1:4,3,0:1:0,1	1/1:4,3,0:1:0,1	1/1:7,6,0:2:0,2	1/1:0,0,0:0:0,0	1/1:4,3,0:1:0,1	1/1:0,0,0:0:0,0	1/1:0,0,0:0:0,0	1/1:0,0,0:0:0,0	1/1:4,3,0:1:0,1	1/1:6,3,0:1:0,1	1/1:0,0,0:0:0,0	1/1:0,0,0:0:0,0	1/1:0,0,0:0:0,0	1/1:0,0,0:0:0,0	1/1:0,0,0:0:0,0	1/1:0,0,0:0:0,0	1/1:0,0,0:0:0,0	1/1:0,0,0:0:0,0	1/1:4,3,0:1:0,1	1/1:6,3,0:1:0,1	1/1:4,3,0:1:0,1
SL4.0ch00	447845	.	C	T	14.5649	.	DP=17;VDB=5.54295e-10;SGB=-0.80085;RPB=0.933333;MQB=0.8;BQB=0.5;MQ0F=0;AF1=1;AC1=54;DP4=0,2,0,15;MQ=3;FQ=-28.1126;PV4=1,1,1,1	GT:PL:DP:AD	1/1:4,3,0:1:0,1	1/1:4,3,0:1:0,1	1/1:4,3,0:1:0,1	1/1:7,6,0:2:0,2	1/1:9,6,0:2:0,2	1/1:0,0,0:0:0,0	1/1:4,3,0:1:0,1	1/1:0,3,4:1:1,0	1/1:7,6,0:2:0,2	1/1:0,0,0:0:0,0	1/1:4,3,0:1:0,1	1/1:0,0,0:0:0,0	1/1:0,0,0:0:0,0	1/1:0,0,0:0:0,0	1/1:4,3,0:1:0,1	1/1:6,3,0:1:0,1	1/1:0,0,0:0:0,0	1/1:0,0,0:0:0,0	1/1:0,0,0:0:0,0	1/1:0,0,0:0:0,0	1/1:0,0,0:0:0,0	1/1:0,0,0:0:0,0	1/1:0,0,0:0:0,0	1/1:0,0,0:0:0,0	1/1:4,3,0:1:0,1	1/1:6,3,0:1:0,1	1/1:0,3,4:1:1,0
SL4.0ch00	447930	.	C	T	999	.	DP=94;VDB=2.8026e-45;SGB=5.19878;RPB=0.000239528;MQB=0.000697358;MQSB=0.000697358;BQB=0.677981;MQ0F=0;AF1=1;AC1=54;DP4=6,0,0,88;MQ=6;FQ=-31.5903;PV4=1.22817e-09,0.173049,5.51551e-05,0	GT:PL:DP:AD	1/1:8,4,0:4:1,3	1/1:14,9,0:3:0,3	1/1:19,15,0:5:0,5	1/1:22,18,0:6:0,6	1/1:1,0,6:2:1,1	1/1:19,21,0:7:0,7	1/1:11,6,0:2:0,2	1/1:17,12,0:4:0,4	1/1:9,6,0:2:0,2	1/1:17,12,0:4:0,4	1/1:11,6,0:5:1,4	1/1:17,12,0:4:0,4	1/1:6,3,0:1:0,1	1/1:20,30,0:10:0,10	1/1:6,3,0:1:0,1	1/1:19,15,0:5:0,5	1/1:19,39,0:13:0,13	1/1:6,3,0:1:0,1	1/1:4,1,0:3:1,2	1/1:6,3,0:1:0,1	1/1:0,0,0:0:0,0	1/1:0,0,0:0:0,0	1/1:17,12,0:4:0,4	1/1:3,0,0:5:2,3	1/1:11,6,0:2:0,2	1/1:0,0,0:0:0,0	1/1:0,0,0:0:0,0
SL4.0ch00	447984	.	G	A	999	.	DP=123;VDB=0.000845702;SGB=15.2407;MQ0F=0;AF1=1;AC1=54;DP4=0,0,0,123;MQ=5;FQ=-35.1265	GT:PL:DP:AD	1/1:15,12,0:4:0,4	1/1:14,9,0:3:0,3	1/1:18,24,0:8:0,8	1/1:19,27,0:9:0,9	1/1:9,6,0:2:0,2	1/1:19,21,0:7:0,7	1/1:12,9,0:3:0,3	1/1:16,24,0:8:0,8	1/1:9,6,0:2:0,2	1/1:17,12,0:4:0,4	1/1:17,21,0:7:0,7	1/1:17,12,0:4:0,4	1/1:6,3,0:1:0,1	1/1:18,39,0:13:0,13	1/1:6,3,0:1:0,1	1/1:18,21,0:7:0,7	1/1:13,63,0:21:0,21	1/1:10,9,0:3:0,3	1/1:13,12,0:4:0,4	1/1:6,3,0:1:0,1	1/1:0,0,0:0:0,0	1/1:0,0,0:0:0,0	1/1:17,12,0:4:0,4	1/1:18,15,0:5:0,5	1/1:11,6,0:2:0,2	1/1:0,0,0:0:0,0	1/1:0,0,0:0:0,0
SL4.0ch00	448045	.	C	A	59.1291	.	DP=35;VDB=4.01588e-19;SGB=6.67052;MQ0F=0;AF1=1;AC1=54;DP4=0,0,0,35;MQ=2;FQ=-29.8686	GT:PL:DP:AD	1/1:4,3,0:1:0,1	1/1:0,0,0:0:0,0	1/1:9,9,0:3:0,3	1/1:9,9,0:3:0,3	1/1:4,3,0:1:0,1	1/1:0,0,0:0:0,0	1/1:4,3,0:1:0,1	1/1:11,12,0:4:0,4	1/1:0,0,0:0:0,0	1/1:0,0,0:0:0,0	1/1:9,9,0:3:0,3	1/1:0,0,0:0:0,0	1/1:0,0,0:0:0,0	1/1:9,9,0:3:0,3	1/1:0,0,0:0:0,0	1/1:7,6,0:2:0,2	1/1:13,24,0:8:0,8	1/1:7,6,0:2:0,2	1/1:7,6,0:2:0,2	1/1:0,0,0:0:0,0	1/1:0,0,0:0:0,0	1/1:0,0,0:0:0,0	1/1:0,0,0:0:0,0	1/1:9,6,0:2:0,2	1/1:0,0,0:0:0,0	1/1:0,0,0:0:0,0	1/1:0,0,0:0:0,0
SL4.0ch00	448049	.	C	G	59.1291	.	DP=35;VDB=1.23191e-19;SGB=6.67052;MQ0F=0;AF1=1;AC1=54;DP4=0,0,0,35;MQ=2;FQ=-29.8686	GT:PL:DP:AD	1/1:4,3,0:1:0,1	1/1:0,0,0:0:0,0	1/1:9,9,0:3:0,3	1/1:9,9,0:3:0,3	1/1:4,3,0:1:0,1	1/1:0,0,0:0:0,0	1/1:4,3,0:1:0,1	1/1:11,12,0:4:0,4	1/1:0,0,0:0:0,0	1/1:0,0,0:0:0,0	1/1:9,9,0:3:0,3	1/1:0,0,0:0:0,0	1/1:0,0,0:0:0,0	1/1:9,9,0:3:0,3	1/1:0,0,0:0:0,0	1/1:7,6,0:2:0,2	1/1:13,24,0:8:0,8	1/1:7,6,0:2:0,2	1/1:7,6,0:2:0,2	1/1:0,0,0:0:0,0	1/1:0,0,0:0:0,0	1/1:0,0,0:0:0,0	1/1:0,0,0:0:0,0	1/1:9,6,0:2:0,2	1/1:0,0,0:0:0,0	1/1:0,0,0:0:0,0	1/1:0,0,0:0:0,0
SL4.0ch00	448055	.	G	C	59.1291	.	DP=35;VDB=1.85474e-19;SGB=6.67052;MQ0F=0;AF1=1;AC1=54;DP4=0,0,0,35;MQ=2;FQ=-29.8686	GT:PL:DP:AD	1/1:4,3,0:1:0,1	1/1:0,0,0:0:0,0	1/1:9,9,0:3:0,3	1/1:9,9,0:3:0,3	1/1:4,3,0:1:0,1	1/1:0,0,0:0:0,0	1/1:4,3,0:1:0,1	1/1:11,12,0:4:0,4	1/1:0,0,0:0:0,0	1/1:0,0,0:0:0,0	1/1:9,9,0:3:0,3	1/1:0,0,0:0:0,0	1/1:0,0,0:0:0,0	1/1:9,9,0:3:0,3	1/1:0,0,0:0:0,0	1/1:7,6,0:2:0,2	1/1:13,24,0:8:0,8	1/1:7,6,0:2:0,2	1/1:7,6,0:2:0,2	1/1:0,0,0:0:0,0	1/1:0,0,0:0:0,0	1/1:0,0,0:0:0,0	1/1:0,0,0:0:0,0	1/1:9,6,0:2:0,2	1/1:0,0,0:0:0,0	1/1:0,0,0:0:0,0	1/1:0,0,0:0:0,0
SL4.0ch00	448235	.	T	G	36.6531	.	DP=85;VDB=0;SGB=-1.84713;RPB=5.40895e-09;MQB=5.40895e-09;BQB=2.0061e-06;MQ0F=0;AF1=1;AC1=54;DP4=17,0,53,0;MQ=3;FQ=-28.4933;PV4=1,9.64392e-20,0,0	GT:PL:DP:AD	1/1:0,5,9:4:3,1	1/1:0,0,0:0:0,0	1/1:6,7,0:5:1,4	1/1:0,3,6:1:1,0	1/1:11,12,0:4:0,4	1/1:0,2,3:4:2,2	1/1:4,3,0:1:0,1	1/1:0,1,2:2:1,1	1/1:7,6,0:2:0,2	1/1:7,6,0:2:0,2	1/1:9,9,0:3:0,3	1/1:0,0,0:0:0,0	1/1:4,3,0:1:0,1	1/1:7,6,0:2:0,2	1/1:4,3,0:1:0,1	1/1:7,6,0:2:0,2	1/1:11,12,0:4:0,4	1/1:4,3,0:1:0,1	1/1:0,3,6:1:1,0	1/1:0,1,2:2:1,1	1/1:6,7,0:5:1,4	1/1:8,12,0:7:1,6	1/1:11,12,0:4:0,4	1/1:0,0,0:0:0,0	1/1:7,6,0:2:0,2	1/1:0,5,9:4:3,1	1/1:2,3,0:6:2,4
SL4.0ch00	448349	.	T	C	999	.	DP=552;VDB=0;SGB=16.3127;MQ0F=0;AF1=1;AC1=54;DP4=0,0,552,0;MQ=2;FQ=-56.5375	GT:PL:DP:AD	1/1:9,51,0:17:0,17	1/1:9,51,0:17:0,17	1/1:11,42,0:14:0,14	1/1:10,48,0:16:0,16	1/1:13,21,0:7:0,7	1/1:7,72,0:24:0,24	1/1:7,75,0:25:0,25	1/1:12,30,0:10:0,10	1/1:11,39,0:13:0,13	1/1:6,81,0:27:0,27	1/1:11,36,0:12:0,12	1/1:7,75,0:25:0,25	1/1:13,21,0:7:0,7	1/1:11,39,0:13:0,13	1/1:13,24,0:8:0,8	1/1:7,72,0:24:0,24	1/1:6,87,0:29:0,29	1/1:10,48,0:16:0,16	1/1:12,30,0:10:0,10	1/1:6,90,0:30:0,30	1/1:7,172,0:57:0,57	1/1:7,160,0:53:0,53	1/1:7,75,0:25:0,25	1/1:11,36,0:12:0,12	1/1:10,48,0:16:0,16	1/1:9,57,0:19:0,19	1/1:7,78,0:26:0,26
SL4.0ch00	448362	.	T	C	999	.	DP=553;VDB=0;SGB=16.3127;RPB=1;MQB=1;BQB=1;MQ0F=0;AF1=1;AC1=54;DP4=1,0,552,0;MQ=2;FQ=-56.5004;PV4=1,0.396258,0,1	GT:PL:DP:AD	1/1:9,51,0:17:0,17	1/1:9,51,0:17:0,17	1/1:11,42,0:14:0,14	1/1:10,48,0:16:0,16	1/1:13,21,0:7:0,7	1/1:7,72,0:24:0,24	1/1:7,75,0:25:0,25	1/1:12,30,0:10:0,10	1/1:11,39,0:13:0,13	1/1:6,81,0:27:0,27	1/1:11,36,0:12:0,12	1/1:6,64,0:26:1,25	1/1:13,21,0:7:0,7	1/1:11,39,0:13:0,13	1/1:13,24,0:8:0,8	1/1:7,72,0:24:0,24	1/1:6,87,0:29:0,29	1/1:10,48,0:16:0,16	1/1:12,30,0:10:0,10	1/1:6,90,0:30:0,30	1/1:7,172,0:57:0,57	1/1:7,160,0:53:0,53	1/1:7,75,0:25:0,25	1/1:11,36,0:12:0,12	1/1:10,48,0:16:0,16	1/1:9,57,0:19:0,19	1/1:7,78,0:26:0,26
SL4.0ch00	448380	.	T	G	999	.	DP=553;VDB=0;SGB=16.5283;RPB=0.514911;MQB=0.615316;BQB=0.19635;MQ0F=0;AF1=1;AC1=54;DP4=3,0,550,0;MQ=2;FQ=-55.837;PV4=1,1,3.16469e-41,1	GT:PL:DP:AD	1/1:9,51,0:17:0,17	1/1:9,51,0:17:0,17	1/1:11,42,0:14:0,14	1/1:10,48,0:16:0,16	1/1:13,21,0:7:0,7	1/1:7,72,0:24:0,24	1/1:7,75,0:25:0,25	1/1:12,30,0:10:0,10	1/1:11,39,0:13:0,13	1/1:6,81,0:27:0,27	1/1:11,36,0:12:0,12	1/1:6,64,0:26:1,25	1/1:13,21,0:7:0,7	1/1:11,39,0:13:0,13	1/1:13,24,0:8:0,8	1/1:7,72,0:24:0,24	1/1:6,87,0:29:0,29	1/1:10,48,0:16:0,16	1/1:10,20,0:10:1,9	1/1:6,90,0:30:0,30	1/1:7,172,0:57:0,57	1/1:7,160,0:53:0,53	1/1:7,75,0:25:0,25	1/1:11,36,0:12:0,12	1/1:10,48,0:16:0,16	1/1:8,44,0:19:1,18	1/1:7,78,0:26:0,26
SL4.0ch00	448381	.	G	A	103.903	.	DP=553;VDB=0;SGB=5.26645;RPB=0.74014;MQB=0.819824;BQB=0.994521;MQ0F=0;AF1=1;AC1=54;DP4=99,0,454,0;MQ=2;FQ=-43.5452;PV4=1,1,0.000272163,1	GT:PL:DP:AD	1/1:7,30,0:17:2,15	1/1:6,23,0:17:3,14	1/1:9,31,0:14:1,13	1/1:5,15,0:16:4,12	1/1:13,21,0:7:0,7	1/1:4,21,0:24:6,18	1/1:3,18,0:25:7,18	1/1:10,20,0:10:1,9	1/1:5,10,0:13:4,9	1/1:2,14,0:27:9,18	1/1:6,12,0:12:3,9	1/1:3,20,0:26:7,19	1/1:5,7,0:7:2,5	1/1:8,20,0:13:2,11	1/1:3,5,0:8:3,5	1/1:3,17,0:24:7,17	1/1:4,37,0:29:5,24	1/1:6,21,0:16:3,13	1/1:5,9,0:10:3,7	1/1:4,46,0:30:4,26	1/1:5,116,0:57:4,53	1/1:6,128,0:53:2,51	1/1:4,23,0:25:6,19	1/1:8,18,0:12:2,10	1/1:7,27,0:16:2,14	1/1:4,12,0:19:6,13	1/1:6,64,0:26:1,25
SL4.0ch00	448426	.	G	A	157.753	.	DP=588;VDB=0;SGB=12.728;RPB=1.61664e-21;MQB=0.217826;BQB=0.995463;MQ0F=0;AF1=1;AC1=54;DP4=42,0,545,0;MQ=2;FQ=-49.7411;PV4=1,0.141582,3.12953e-14,1	GT:PL:DP:AD	1/1:7,35,0:19:2,17	1/1:5,25,0:21:4,17	1/1:11,42,0:14:0,14	1/1:10,48,0:16:0,16	1/1:9,15,0:8:1,7	1/1:6,58,0:24:1,23	1/1:4,37,0:29:5,24	1/1:10,23,0:11:1,10	1/1:9,31,0:14:1,13	1/1:6,70,0:28:1,27	1/1:11,36,0:12:0,12	1/1:6,64,0:26:1,25	1/1:7,11,0:9:2,7	1/1:11,39,0:13:0,13	1/1:13,24,0:8:0,8	1/1:6,61,0:25:1,24	1/1:5,67,0:31:2,29	1/1:8,39,0:17:1,16	1/1:5,10,0:13:4,9	1/1:4,59,0:32:3,29	1/1:6,132,0:59:3,56	1/1:5,105,0:57:5,52	1/1:5,49,0:28:3,25	1/1:11,36,0:12:0,12	1/1:10,48,0:16:0,16	1/1:9,54,0:18:0,18	1/1:6,67,0:27:1,26
SL4.0ch00	448435	.	C	T	40.1053	.	DP=584;VDB=0;SGB=-36.3286;RPB=0.0265673;MQB=0.794552;BQB=4.95123e-13;MQ0F=0;AF1=0.999999;AC1=54;DP4=251,0,333,0;MQ=2;FQ=-40.7011;PV4=1,9.06231e-15,0.0694611,2.27965e-11	GT:PL:DP:AD	1/1:5,21,0:19:4,15	1/1:3,12,0:21:7,14	1/1:9,31,0:14:1,13	1/1:5,15,0:16:4,12	1/1:9,15,0:8:1,7	1/1:4,21,0:24:6,18	1/1:2,14,0:29:10,19	1/1:6,11,0:11:3,8	1/1:3,8,0:14:5,9	1/1:2,14,0:27:9,18	1/1:6,12,0:12:3,9	1/1:3,21,0:25:6,18	1/1:1,4,0:9:4,5	1/1:6,18,0:13:2,10	1/1:3,5,0:8:3,5	1/1:3,17,0:24:7,17	1/1:3,20,0:31:9,22	1/1:5,17,0:17:4,13	1/1:1,5,0:13:6,7	1/1:3,37,0:32:6,26	1/1:0,178,7:59:59,0	1/1:0,172,7:57:57,0	1/1:2,13,0:28:10,18	1/1:8,18,0:12:2,10	1/1:6,21,0:16:3,13	1/1:4,15,0:18:5,13	1/1:0,8,1:27:15,12
SL4.0ch00	448437	.	A	G	999	.	DP=583;VDB=0;SGB=18.3369;MQ0F=0;AF1=1;AC1=54;DP4=0,0,583,0;MQ=2;FQ=-57.2662	GT:PL:DP:AD	1/1:9,57,0:19:0,19	1/1:8,63,0:21:0,21	1/1:11,42,0:14:0,14	1/1:10,48,0:16:0,16	1/1:13,24,0:8:0,8	1/1:7,72,0:24:0,24	1/1:6,87,0:29:0,29	1/1:12,33,0:11:0,11	1/1:11,42,0:14:0,14	1/1:6,81,0:27:0,27	1/1:11,36,0:12:0,12	1/1:7,75,0:25:0,25	1/1:12,27,0:9:0,9	1/1:11,39,0:13:0,13	1/1:13,24,0:8:0,8	1/1:7,72,0:24:0,24	1/1:6,93,0:31:0,31	1/1:9,51,0:17:0,17	1/1:11,39,0:13:0,13	1/1:6,96,0:32:0,32	1/1:7,178,0:59:0,59	1/1:7,172,0:57:0,57	1/1:6,81,0:27:0,27	1/1:11,36,0:12:0,12	1/1:10,48,0:16:0,16	1/1:9,54,0:18:0,18	1/1:6,81,0:27:0,27
SL4.0ch00	448450	.	A	T	40.6322	.	DP=38;VDB=9.16851e-20;SGB=1.22741;RPB=0.562221;MQB=0.985746;BQB=0.978782;MQ0F=0;AF1=1;AC1=54;DP4=7,0,31,0;MQ=3;FQ=-29.5502;PV4=1,1,0.465241,1	GT:PL:DP:AD	1/1:7,6,0:2:0,2	1/1:11,12,0:4:0,4	1/1:0,0,0:0:0,0	1/1:0,0,0:0:0,0	1/1:4,3,0:1:0,1	1/1:4,3,0:1:0,1	1/1:14,15,0:5:0,5	1/1:4,3,0:1:0,1	1/1:4,3,0:1:0,1	1/1:4,3,0:1:0,1	1/1:0,0,0:0:0,0	1/1:0,3,6:1:1,0	1/1:7,6,0:2:0,2	1/1:0,0,0:0:0,0	1/1:0,0,0:0:0,0	1/1:8,3,0:1:0,1	1/1:7,6,0:2:0,2	1/1:4,3,0:1:0,1	1/1:9,9,0:3:0,3	1/1:7,6,0:2:0,2	1/1:0,6,7:2:2,0	1/1:0,12,11:4:4,0	1/1:9,9,0:3:0,3	1/1:0,0,0:0:0,0	1/1:0,0,0:0:0,0	1/1:0,0,0:0:0,0	1/1:4,3,0:1:0,1
SL4.0ch00	448453	.	C	G	75.5336	.	DP=38;VDB=7.267e-19;SGB=0.5621;RPB=1;MQB=1;BQB=1;MQ0F=0;AF1=1;AC1=54;DP4=1,0,37,0;MQ=3;FQ=-30.4962;PV4=1,0.286881,0.00774798,1	GT:PL:DP:AD	1/1:7,6,0:2:0,2	1/1:11,12,0:4:0,4	1/1:0,0,0:0:0,0	1/1:0,0,0:0:0,0	1/1:4,3,0:1:0,1	1/1:4,3,0:1:0,1	1/1:14,15,0:5:0,5	1/1:4,3,0:1:0,1	1/1:4,3,0:1:0,1	1/1:4,3,0:1:0,1	1/1:0,0,0:0:0,0	1/1:0,3,6:1:1,0	1/1:7,6,0:2:0,2	1/1:0,0,0:0:0,0	1/1:0,0,0:0:0,0	1/1:8,3,0:1:0,1	1/1:7,6,0:2:0,2	1/1:4,3,0:1:0,1	1/1:9,9,0:3:0,3	1/1:7,6,0:2:0,2	1/1:7,6,0:2:0,2	1/1:11,12,0:4:0,4	1/1:9,9,0:3:0,3	1/1:0,0,0:0:0,0	1/1:0,0,0:0:0,0	1/1:0,0,0:0:0,0	1/1:4,3,0:1:0,1
SL4.0ch00	448456	.	T	G	75.5336	.	DP=38;VDB=7.267e-19;SGB=0.5621;RPB=1;MQB=1;BQB=1;MQ0F=0;AF1=1;AC1=54;DP4=1,0,37,0;MQ=3;FQ=-30.4962;PV4=1,0.303254,0.00774798,1	GT:PL:DP:AD	1/1:7,6,0:2:0,2	1/1:11,12,0:4:0,4	1/1:0,0,0:0:0,0	1/1:0,0,0:0:0,0	1/1:4,3,0:1:0,1	1/1:4,3,0:1:0,1	1/1:14,15,0:5:0,5	1/1:4,3,0:1:0,1	1/1:4,3,0:1:0,1	1/1:4,3,0:1:0,1	1/1:0,0,0:0:0,0	1/1:0,3,6:1:1,0	1/1:7,6,0:2:0,2	1/1:0,0,0:0:0,0	1/1:0,0,0:0:0,0	1/1:8,3,0:1:0,1	1/1:7,6,0:2:0,2	1/1:4,3,0:1:0,1	1/1:9,9,0:3:0,3	1/1:7,6,0:2:0,2	1/1:7,6,0:2:0,2	1/1:11,12,0:4:0,4	1/1:9,9,0:3:0,3	1/1:0,0,0:0:0,0	1/1:0,0,0:0:0,0	1/1:0,0,0:0:0,0	1/1:4,3,0:1:0,1
SL4.0ch00	448477	.	C	T,A	77.3647	.	DP=37;VDB=1.54656e-18;SGB=0.5621;MQ0F=0;AF1=1;AC1=54;DP4=0,0,37,0;MQ=3;FQ=-30.7045	GT:PL:DP:AD	1/1:7,6,0,7,6,7:2:0,2,0	1/1:11,12,0,11,12,11:4:0,4,0	1/1:0,0,0,0,0,0:0:0,0,0	1/1:0,0,0,0,0,0:0:0,0,0	1/1:4,3,0,4,3,4:1:0,1,0	1/1:4,4,4,3,3,0:1:0,0,1	1/1:14,15,0,14,15,14:5:0,5,0	1/1:4,3,0,4,3,4:1:0,1,0	1/1:4,3,0,4,3,4:1:0,1,0	1/1:4,3,0,4,3,4:1:0,1,0	1/1:0,0,0,0,0,0:0:0,0,0	1/1:0,0,0,0,0,0:0:0,0,0	1/1:7,6,0,7,6,7:2:0,2,0	1/1:0,0,0,0,0,0:0:0,0,0	1/1:0,0,0,0,0,0:0:0,0,0	1/1:8,3,0,8,3,8:1:0,1,0	1/1:7,6,0,7,6,7:2:0,2,0	1/1:4,3,0,4,3,4:1:0,1,0	1/1:9,9,0,9,9,9:3:0,3,0	1/1:7,6,0,7,6,7:2:0,2,0	1/1:7,6,0,7,6,7:2:0,2,0	1/1:11,12,0,11,12,11:4:0,4,0	1/1:9,9,0,9,9,9:3:0,3,0	1/1:0,0,0,0,0,0:0:0,0,0	1/1:0,0,0,0,0,0:0:0,0,0	1/1:0,0,0,0,0,0:0:0,0,0	1/1:4,3,0,4,3,4:1:0,1,0
SL4.0ch00	448505	.	G	T	78.2782	.	DP=36;VDB=5.73194e-19;SGB=0.417863;MQ0F=0;AF1=1;AC1=54;DP4=0,0,36,0;MQ=3;FQ=-30.8124	GT:PL:DP:AD	1/1:7,6,0:2:0,2	1/1:11,12,0:4:0,4	1/1:0,0,0:0:0,0	1/1:0,0,0:0:0,0	1/1:4,3,0:1:0,1	1/1:4,3,0:1:0,1	1/1:14,15,0:5:0,5	1/1:4,3,0:1:0,1	1/1:4,3,0:1:0,1	1/1:4,3,0:1:0,1	1/1:0,0,0:0:0,0	1/1:0,0,0:0:0,0	1/1:7,6,0:2:0,2	1/1:0,0,0:0:0,0	1/1:0,0,0:0:0,0	1/1:8,3,0:1:0,1	1/1:7,6,0:2:0,2	1/1:4,3,0:1:0,1	1/1:9,9,0:3:0,3	1/1:7,6,0:2:0,2	1/1:4,3,0:1:0,1	1/1:11,12,0:4:0,4	1/1:9,9,0:3:0,3	1/1:0,0,0:0:0,0	1/1:0,0,0:0:0,0	1/1:0,0,0:0:0,0	1/1:4,3,0:1:0,1
SL4.0ch00	448509	.	C	G	78.2782	.	DP=36;VDB=5.73194e-19;SGB=0.417863;MQ0F=0;AF1=1;AC1=54;DP4=0,0,36,0;MQ=3;FQ=-30.8124	GT:PL:DP:AD	1/1:7,6,0:2:0,2	1/1:11,12,0:4:0,4	1/1:0,0,0:0:0,0	1/1:0,0,0:0:0,0	1/1:4,3,0:1:0,1	1/1:4,3,0:1:0,1	1/1:14,15,0:5:0,5	1/1:4,3,0:1:0,1	1/1:4,3,0:1:0,1	1/1:4,3,0:1:0,1	1/1:0,0,0:0:0,0	1/1:0,0,0:0:0,0	1/1:7,6,0:2:0,2	1/1:0,0,0:0:0,0	1/1:0,0,0:0:0,0	1/1:8,3,0:1:0,1	1/1:7,6,0:2:0,2	1/1:4,3,0:1:0,1	1/1:9,9,0:3:0,3	1/1:7,6,0:2:0,2	1/1:4,3,0:1:0,1	1/1:11,12,0:4:0,4	1/1:9,9,0:3:0,3	1/1:0,0,0:0:0,0	1/1:0,0,0:0:0,0	1/1:0,0,0:0:0,0	1/1:4,3,0:1:0,1
SL4.0ch00	448516	.	T	C,A	72.3181	.	DP=35;VDB=1.60624e-19;SGB=-0.0556411;MQ0F=0;AF1=1;AC1=54;DP4=0,0,35,0;MQ=3;FQ=-30.7671	GT:PL:DP:AD	1/1:7,6,0,7,6,7:2:0,2,0	1/1:11,12,0,11,12,11:4:0,4,0	1/1:0,0,0,0,0,0:0:0,0,0	1/1:0,0,0,0,0,0:0:0,0,0	1/1:4,3,0,4,3,4:1:0,1,0	1/1:4,3,0,4,3,4:1:0,1,0	1/1:13,12,0,13,12,13:4:0,4,0	1/1:4,3,0,4,3,4:1:0,1,0	1/1:4,3,0,4,3,4:1:0,1,0	1/1:4,3,0,4,3,4:1:0,1,0	1/1:0,0,0,0,0,0:0:0,0,0	1/1:0,0,0,0,0,0:0:0,0,0	1/1:7,6,0,7,6,7:2:0,2,0	1/1:0,0,0,0,0,0:0:0,0,0	1/1:0,0,0,0,0,0:0:0,0,0	1/1:8,3,0,8,3,8:1:0,1,0	1/1:7,6,0,7,6,7:2:0,2,0	1/1:4,3,0,4,3,4:1:0,1,0	1/1:9,9,0,9,9,9:3:0,3,0	1/1:7,6,0,7,6,7:2:0,2,0	1/1:4,3,0,4,3,4:1:0,1,0	1/1:6,9,0,8,5,5:4:0,3,1	1/1:9,9,0,9,9,9:3:0,3,0	1/1:0,0,0,0,0,0:0:0,0,0	1/1:0,0,0,0,0,0:0:0,0,0	1/1:0,0,0,0,0,0:0:0,0,0	1/1:4,3,0,4,3,4:1:0,1,0
SL4.0ch00	448518	.	G	A	72.3169	.	DP=35;VDB=1.60624e-19;SGB=-0.0556411;MQ0F=0;AF1=1;AC1=54;DP4=0,0,35,0;MQ=3;FQ=-30.7678	GT:PL:DP:AD	1/1:7,6,0:2:0,2	1/1:11,12,0:4:0,4	1/1:0,0,0:0:0,0	1/1:0,0,0:0:0,0	1/1:4,3,0:1:0,1	1/1:4,3,0:1:0,1	1/1:8,9,0:4:0,3	1/1:4,3,0:1:0,1	1/1:4,3,0:1:0,1	1/1:4,3,0:1:0,1	1/1:0,0,0:0:0,0	1/1:0,0,0:0:0,0	1/1:7,6,0:2:0,2	1/1:0,0,0:0:0,0	1/1:0,0,0:0:0,0	1/1:8,3,0:1:0,1	1/1:7,6,0:2:0,2	1/1:4,3,0:1:0,1	1/1:9,9,0:3:0,3	1/1:7,6,0:2:0,2	1/1:4,3,0:1:0,1	1/1:11,12,0:4:0,4	1/1:9,9,0:3:0,3	1/1:0,0,0:0:0,0	1/1:0,0,0:0:0,0	1/1:0,0,0:0:0,0	1/1:4,3,0:1:0,1
SL4.0ch00	448607	.	C	A	106.877	.	DP=578;VDB=0;SGB=7.30749;RPB=0.891966;MQB=0.111527;BQB=0.00801297;MQ0F=0;AF1=1;AC1=54;DP4=0,95,0,483;MQ=2;FQ=-44.1446;PV4=1,0.00333642,1.30033e-05,0.445632	GT:PL:DP:AD	1/1:7,30,0:17:2,15	1/1:8,25,0:15:2,13	1/1:7,30,0:17:2,15	1/1:4,11,0:16:5,11	1/1:12,30,0:10:0,10	1/1:4,25,0:26:6,20	1/1:4,21,0:24:6,18	1/1:12,27,0:9:0,9	1/1:5,14,0:15:4,11	1/1:3,16,0:26:8,18	1/1:6,18,0:15:3,12	1/1:4,23,0:25:6,19	1/1:5,7,0:7:2,5	1/1:8,25,0:15:2,13	1/1:4,7,0:9:3,6	1/1:3,20,0:26:7,19	1/1:4,37,0:29:5,24	1/1:6,16,0:14:3,11	1/1:3,6,0:10:4,6	1/1:4,54,0:31:3,27	1/1:6,132,0:59:3,56	1/1:6,130,0:58:3,55	1/1:4,29,0:28:6,22	1/1:8,18,0:12:2,10	1/1:7,27,0:16:2,14	1/1:4,16,0:19:5,14	1/1:6,76,0:30:1,29
SL4.0ch00	448627	.	C	T	101.837	.	DP=602;VDB=0;SGB=5.98494;RPB=0.993019;MQB=0.111986;BQB=0.139909;MQ0F=0;AF1=1;AC1=54;DP4=0,100,0,502;MQ=2;FQ=-45.3499;PV4=1,0.0694126,1.10991e-05,1	GT:PL:DP:AD	1/1:7,32,0:18:2,16	1/1:6,23,0:17:3,14	1/1:8,42,0:18:1,17	1/1:5,15,0:16:4,12	1/1:12,33,0:11:0,11	1/1:4,25,0:26:6,20	1/1:3,18,0:25:7,18	1/1:8,16,0:11:2,9	1/1:5,14,0:15:4,11	1/1:2,17,0:29:9,20	1/1:6,18,0:15:3,12	1/1:4,23,0:25:6,19	1/1:6,9,0:8:2,6	1/1:8,25,0:15:2,13	1/1:4,7,0:9:3,6	1/1:3,20,0:26:7,19	1/1:4,46,0:33:5,28	1/1:6,23,0:17:3,14	1/1:5,9,0:10:3,7	1/1:4,48,0:31:4,27	1/1:5,124,0:60:4,56	1/1:6,132,0:59:3,56	1/1:4,31,0:29:6,23	1/1:8,18,0:12:2,10	1/1:6,25,0:18:3,15	1/1:4,16,0:19:5,14	1/1:6,76,0:30:1,29
SL4.0ch00	448634	.	G	A	101.834	.	DP=605;VDB=0;SGB=6.25811;RPB=0.914878;MQB=0.117919;BQB=0.534611;MQ0F=0;AF1=1;AC1=54;DP4=0,97,0,506;MQ=2;FQ=-45.4831;PV4=1,1,1.35865e-05,0.408602	GT:PL:DP:AD	1/1:7,32,0:18:2,16	1/1:6,23,0:17:3,14	1/1:7,39,0:18:1,16	1/1:4,14,0:16:4,11	1/1:12,33,0:11:0,11	1/1:4,25,0:26:6,20	1/1:4,23,0:25:6,19	1/1:10,23,0:11:1,10	1/1:5,14,0:15:4,11	1/1:2,17,0:29:9,20	1/1:6,18,0:15:3,12	1/1:4,23,0:25:6,19	1/1:6,9,0:8:2,6	1/1:6,23,0:15:2,12	1/1:4,7,0:9:3,6	1/1:3,20,0:26:7,19	1/1:4,46,0:33:5,28	1/1:6,23,0:17:3,14	1/1:5,9,0:10:3,7	1/1:4,48,0:31:4,27	1/1:6,126,0:61:4,57	1/1:6,132,0:59:3,56	1/1:3,29,0:29:6,22	1/1:8,18,0:12:2,10	1/1:7,32,0:18:2,16	1/1:4,16,0:19:5,14	1/1:6,76,0:30:1,29
SL4.0ch00	448636	.	C	T	999	.	DP=605;VDB=0;SGB=19.4506;MQ0F=0;AF1=1;AC1=54;DP4=0,0,0,603;MQ=2;FQ=-57.498	GT:PL:DP:AD	1/1:9,54,0:18:0,18	1/1:9,51,0:17:0,17	1/1:9,54,0:18:0,18	1/1:10,48,0:16:0,16	1/1:12,33,0:11:0,11	1/1:7,78,0:26:0,26	1/1:7,75,0:25:0,25	1/1:12,33,0:11:0,11	1/1:10,45,0:15:0,15	1/1:6,87,0:29:0,29	1/1:10,45,0:15:0,15	1/1:7,75,0:25:0,25	1/1:13,24,0:8:0,8	1/1:10,45,0:15:0,15	1/1:12,27,0:9:0,9	1/1:7,78,0:26:0,26	1/1:6,99,0:33:0,33	1/1:9,51,0:17:0,17	1/1:12,30,0:10:0,10	1/1:6,93,0:31:0,31	1/1:7,184,0:61:0,61	1/1:7,178,0:59:0,59	1/1:6,87,0:29:0,29	1/1:11,36,0:12:0,12	1/1:9,54,0:18:0,18	1/1:9,57,0:19:0,19	1/1:6,90,0:30:0,30
SL4.0ch00	448663	.	G	T	999	.	DP=625;VDB=0;SGB=14.6026;RPB=5.05646e-13;MQB=0.787243;BQB=0.931007;MQ0F=0;AF1=1;AC1=54;DP4=0,24,0,601;MQ=2;FQ=-54.2612;PV4=1,0.39538,0.0831966,1	GT:PL:DP:AD	1/1:7,37,0:20:2,18	1/1:7,35,0:19:2,17	1/1:9,54,0:18:0,18	1/1:10,48,0:16:0,16	1/1:9,25,0:12:1,11	1/1:7,78,0:26:0,26	1/1:4,49,0:29:3,25	1/1:12,33,0:11:0,11	1/1:8,36,0:16:1,15	1/1:6,87,0:29:0,29	1/1:10,45,0:15:0,15	1/1:7,75,0:25:0,25	1/1:13,24,0:8:0,8	1/1:10,45,0:15:0,15	1/1:12,27,0:9:0,9	1/1:7,78,0:26:0,26	1/1:6,99,0:33:0,33	1/1:9,51,0:17:0,17	1/1:6,14,0:13:3,10	1/1:5,78,0:31:1,30	1/1:6,132,0:63:4,59	1/1:5,121,0:63:5,58	1/1:6,76,0:30:1,29	1/1:11,36,0:12:0,12	1/1:9,54,0:18:0,18	1/1:8,60,0:20:0,20	1/1:5,78,0:31:1,30
SL4.0ch00	448666	.	T	C	999	.	DP=625;VDB=0;SGB=21.709;RPB=0.575441;MQB=0.919743;BQB=0.581862;MQ0F=0;AF1=1;AC1=54;DP4=0,2,0,623;MQ=2;FQ=-57.3689;PV4=1,1,0.347492,1	GT:PL:DP:AD	1/1:8,60,0:20:0,20	1/1:9,57,0:19:0,19	1/1:9,54,0:18:0,18	1/1:10,48,0:16:0,16	1/1:11,36,0:12:0,12	1/1:7,78,0:26:0,26	1/1:6,87,0:29:0,29	1/1:12,33,0:11:0,11	1/1:10,48,0:16:0,16	1/1:6,87,0:29:0,29	1/1:10,45,0:15:0,15	1/1:7,75,0:25:0,25	1/1:13,24,0:8:0,8	1/1:10,45,0:15:0,15	1/1:12,27,0:9:0,9	1/1:7,78,0:26:0,26	1/1:6,99,0:33:0,33	1/1:9,51,0:17:0,17	1/1:9,28,0:13:1,12	1/1:6,93,0:31:0,31	1/1:8,190,0:63:0,63	1/1:8,190,0:63:0,63	1/1:6,76,0:30:1,29	1/1:11,36,0:12:0,12	1/1:9,54,0:18:0,18	1/1:8,60,0:20:0,20	1/1:6,93,0:31:0,31
SL4.0ch00	448676	.	C	T	86.8885	.	DP=626;VDB=0;SGB=-0.344116;RPB=0.00197949;MQB=0.0985962;BQB=0.543782;MQ0F=0;AF1=1;AC1=54;DP4=0,118,0,508;MQ=2;FQ=-43.9244;PV4=1,1,4.68838e-06,1	GT:PL:DP:AD	1/1:5,23,0:20:4,16	1/1:4,16,0:19:5,14	1/1:8,42,0:18:1,17	1/1:5,15,0:16:4,12	1/1:9,25,0:12:1,11	1/1:3,22,0:27:7,20	1/1:2,14,0:29:10,19	1/1:10,23,0:11:1,10	1/1:4,11,0:16:5,11	1/1:2,17,0:29:9,20	1/1:6,18,0:15:3,12	1/1:4,23,0:25:6,19	1/1:6,9,0:8:2,6	1/1:8,25,0:15:2,13	1/1:4,7,0:9:3,6	1/1:3,20,0:26:7,19	1/1:4,46,0:33:5,28	1/1:6,23,0:17:3,14	1/1:1,5,0:13:6,7	1/1:4,48,0:31:4,27	1/1:5,119,0:63:5,57	1/1:4,100,0:63:7,55	1/1:3,31,0:30:6,23	1/1:8,18,0:12:2,10	1/1:7,32,0:18:2,16	1/1:4,14,0:20:6,14	1/1:5,67,0:31:2,29
SL4.0ch00	448713	.	A	C	75.5336	.	DP=38;VDB=0.484698;SGB=0.5621;RPB=1;MQB=1;BQB=1;MQ0F=0;AF1=1;AC1=54;DP4=0,1,0,37;MQ=3;FQ=-30.4962;PV4=1,1,0.00774798,1	GT:PL:DP:AD	1/1:7,6,0:2:0,2	1/1:11,12,0:4:0,4	1/1:0,0,0:0:0,0	1/1:0,0,0:0:0,0	1/1:4,3,0:1:0,1	1/1:4,3,0:1:0,1	1/1:14,15,0:5:0,5	1/1:4,3,0:1:0,1	1/1:4,3,0:1:0,1	1/1:4,3,0:1:0,1	1/1:0,0,0:0:0,0	1/1:0,3,6:1:1,0	1/1:7,6,0:2:0,2	1/1:0,0,0:0:0,0	1/1:0,0,0:0:0,0	1/1:8,3,0:1:0,1	1/1:7,6,0:2:0,2	1/1:4,3,0:1:0,1	1/1:9,9,0:3:0,3	1/1:7,6,0:2:0,2	1/1:7,6,0:2:0,2	1/1:11,12,0:4:0,4	1/1:9,9,0:3:0,3	1/1:0,0,0:0:0,0	1/1:0,0,0:0:0,0	1/1:0,0,0:0:0,0	1/1:4,3,0:1:0,1
SL4.0ch00	448719	.	T	C	75.5336	.	DP=38;VDB=0.495574;SGB=0.5621;RPB=1;MQB=1;BQB=1;MQ0F=0;AF1=1;AC1=54;DP4=0,1,0,37;MQ=3;FQ=-30.4962;PV4=1,0.327874,0.00774798,1	GT:PL:DP:AD	1/1:7,6,0:2:0,2	1/1:11,12,0:4:0,4	1/1:0,0,0:0:0,0	1/1:0,0,0:0:0,0	1/1:4,3,0:1:0,1	1/1:4,3,0:1:0,1	1/1:14,15,0:5:0,5	1/1:4,3,0:1:0,1	1/1:4,3,0:1:0,1	1/1:4,3,0:1:0,1	1/1:0,0,0:0:0,0	1/1:0,3,6:1:1,0	1/1:7,6,0:2:0,2	1/1:0,0,0:0:0,0	1/1:0,0,0:0:0,0	1/1:8,3,0:1:0,1	1/1:7,6,0:2:0,2	1/1:4,3,0:1:0,1	1/1:9,9,0:3:0,3	1/1:7,6,0:2:0,2	1/1:7,6,0:2:0,2	1/1:11,12,0:4:0,4	1/1:9,9,0:3:0,3	1/1:0,0,0:0:0,0	1/1:0,0,0:0:0,0	1/1:0,0,0:0:0,0	1/1:4,3,0:1:0,1
SL4.0ch00	448726	.	A	G	75.5336	.	DP=38;VDB=0.423516;SGB=0.5621;RPB=1;MQB=1;BQB=1;MQ0F=0;AF1=1;AC1=54;DP4=0,1,0,37;MQ=3;FQ=-30.4962;PV4=1,1,0.00774798,1	GT:PL:DP:AD	1/1:7,6,0:2:0,2	1/1:11,12,0:4:0,4	1/1:0,0,0:0:0,0	1/1:0,0,0:0:0,0	1/1:4,3,0:1:0,1	1/1:4,3,0:1:0,1	1/1:14,15,0:5:0,5	1/1:4,3,0:1:0,1	1/1:4,3,0:1:0,1	1/1:4,3,0:1:0,1	1/1:0,0,0:0:0,0	1/1:0,3,6:1:1,0	1/1:7,6,0:2:0,2	1/1:0,0,0:0:0,0	1/1:0,0,0:0:0,0	1/1:8,3,0:1:0,1	1/1:7,6,0:2:0,2	1/1:4,3,0:1:0,1	1/1:9,9,0:3:0,3	1/1:7,6,0:2:0,2	1/1:7,6,0:2:0,2	1/1:11,12,0:4:0,4	1/1:9,9,0:3:0,3	1/1:0,0,0:0:0,0	1/1:0,0,0:0:0,0	1/1:0,0,0:0:0,0	1/1:4,3,0:1:0,1
SL4.0ch00	448759	.	G	A	75.5336	.	DP=38;VDB=0.513705;SGB=0.5621;RPB=1;MQB=1;BQB=1;MQ0F=0;AF1=1;AC1=54;DP4=0,1,0,37;MQ=3;FQ=-30.4962;PV4=1,0.38725,0.00774798,0.136101	GT:PL:DP:AD	1/1:7,6,0:2:0,2	1/1:11,12,0:4:0,4	1/1:0,0,0:0:0,0	1/1:0,0,0:0:0,0	1/1:4,3,0:1:0,1	1/1:4,3,0:1:0,1	1/1:14,15,0:5:0,5	1/1:4,3,0:1:0,1	1/1:4,3,0:1:0,1	1/1:4,3,0:1:0,1	1/1:0,0,0:0:0,0	1/1:0,3,6:1:1,0	1/1:7,6,0:2:0,2	1/1:0,0,0:0:0,0	1/1:0,0,0:0:0,0	1/1:8,3,0:1:0,1	1/1:7,6,0:2:0,2	1/1:4,3,0:1:0,1	1/1:9,9,0:3:0,3	1/1:7,6,0:2:0,2	1/1:7,6,0:2:0,2	1/1:11,12,0:4:0,4	1/1:9,9,0:3:0,3	1/1:0,0,0:0:0,0	1/1:0,0,0:0:0,0	1/1:0,0,0:0:0,0	1/1:4,3,0:1:0,1
SL4.0ch00	448778	.	A	C	15.1484	.	DP=19;VDB=1.29641e-11;SGB=0.768247;RPB=0.5;MQB=0.875;MQSB=1;BQB=0.40625;MQ0F=0;AF1=1;AC1=54;DP4=1,1,0,16;MQ=4;FQ=-27.6785;PV4=0.111111,0.00311588,0.379093,1	GT:PL:DP:AD	1/1:0,0,0:0:0,0	1/1:7,6,0:2:0,2	1/1:0,0,0:0:0,0	1/1:0,3,4:1:1,0	1/1:0,0,0:0:0,0	1/1:0,0,0:0:0,0	1/1:10,6,0:2:0,2	1/1:4,3,0:1:0,1	1/1:0,0,0:0:0,0	1/1:4,3,0:1:0,1	1/1:0,0,0:0:0,0	1/1:0,3,6:1:1,0	1/1:7,6,0:2:0,2	1/1:0,0,0:0:0,0	1/1:0,0,0:0:0,0	1/1:8,3,0:1:0,1	1/1:7,6,0:2:0,2	1/1:4,3,0:1:0,1	1/1:0,0,0:0:0,0	1/1:7,6,0:2:0,2	1/1:0,0,0:0:0,0	1/1:0,0,0:0:0,0	1/1:7,6,0:2:0,2	1/1:0,0,0:0:0,0	1/1:0,0,0:0:0,0	1/1:0,0,0:0:0,0	1/1:0,0,0:0:0,0
SL4.0ch00	453421	.	T	C	32.1791	.	DP=115;VDB=5.5015e-42;SGB=34.8558;RPB=1.12538e-16;MQB=1.29077e-14;MQSB=1.15305e-16;BQB=4.7167e-05;MQ0F=0;AF1=0.358927;AC1=19;DP4=56,2,0,56;MQ=28;FQ=34.0734;PV4=1.08676e-30,4.37392e-09,1.26381e-35,1	GT:PL:DP:AD	0/1:0,0,0:0:0,0	0/1:0,0,0:0:0,0	0/0:0,12,136:7:6,1	1/1:30,12,0:4:0,4	0/1:18,0,94:18:7,11	0/1:11,3,0:1:0,1	0/1:0,0,0:0:0,0	0/1:1,0,79:5:3,2	0/1:0,0,0:0:0,0	0/0:0,3,37:1:1,0	0/1:6,0,56:4:2,2	0/1:11,3,0:1:0,1	0/1:0,0,0:0:0,0	0/1:11,0,124:29:11,18	0/1:0,0,0:0:0,0	0/0:0,3,37:1:1,0	0/1:15,0,126:19:9,10	0/1:0,0,0:0:0,0	0/0:0,9,85:3:3,0	0/1:0,0,0:0:0,0	0/1:11,3,0:1:0,1	0/1:0,0,0:0:0,0	0/0:0,9,63:3:3,0	0/1:2,0,144:13:9,4	0/0:0,1,32:2:1,1	0/0:0,6,67:2:2,0	0/1:0,0,0:0:0,0
SL4.0ch00	453526	.	A	G	999	.	DP=55;VDB=1.39563e-31;SGB=16.3649;RPB=0.92;MQB=0;BQB=0.12;MQ0F=0;AF1=1;AC1=54;DP4=2,0,50,0;MQ=39;FQ=-30.0704;PV4=1,0.0644837,1,0.342169	GT:PL:DP:AD	1/1:0,0,0:0:0,0	1/1:0,0,0:0:0,0	1/1:102,18,0:6:0,6	1/1:0,0,0:0:0,0	1/1:87,18,0:6:0,6	1/1:0,0,0:0:0,0	1/1:0,0,0:0:0,0	1/1:59,9,0:3:0,3	1/1:0,0,0:0:0,0	1/1:25,3,0:1:0,1	1/1:50,6,0:2:0,2	1/1:0,0,0:0:0,0	1/1:0,0,0:0:0,0	1/1:113,20,0:10:1,9	1/1:0,0,0:0:0,0	1/1:29,3,0:1:0,1	1/1:96,18,0:9:1,8	1/1:0,0,0:0:0,0	1/1:45,6,0:2:0,2	1/1:0,0,0:0:0,0	1/1:0,0,0:0:0,0	1/1:0,0,0:0:0,0	1/1:36,6,0:2:0,2	1/1:122,21,0:7:0,7	1/1:27,3,0:1:0,1	1/1:62,6,0:2:0,2	1/1:0,0,0:0:0,0
SL4.0ch00	453755	.	T	A	999	.	DP=34;VDB=2.48698e-11;SGB=6.74887;RPB=0.958048;MQB=0.638527;BQB=0.700434;MQ0F=0;AF1=0.498172;AC1=27;DP4=0,17,0,17;MQ=40;FQ=999;PV4=1,1,1,1	GT:PL:DP:AD	0/1:0,0,0:0:0,0	0/1:0,0,0:0:0,0	0/1:98,0,47:6:2,4	0/1:0,0,0:0:0,0	0/0:0,9,85:3:3,0	0/1:0,0,0:0:0,0	0/1:0,0,0:0:0,0	0/0:0,6,67:2:2,0	0/1:0,0,0:0:0,0	0/1:0,0,0:0:0,0	0/0:0,3,37:1:1,0	0/1:0,0,0:0:0,0	0/1:0,0,0:0:0,0	0/1:22,0,79:5:4,1	0/1:0,0,0:0:0,0	0/0:0,3,37:1:1,0	0/1:93,0,66:8:4,4	0/1:0,0,0:0:0,0	0/1:37,3,0:1:0,1	0/1:0,0,0:0:0,0	0/1:0,0,0:0:0,0	0/1:0,0,0:0:0,0	0/1:37,3,0:1:0,1	1/1:112,15,0:5:0,5	0/1:37,3,0:1:0,1	0/1:0,0,0:0:0,0	0/1:0,0,0:0:0,0
SL4.0ch00	453844	.	CT	CTGTGT	999	.	INDEL;IDV=5;IMF=0.833333;DP=18;VDB=1.61369e-11;SGB=1.53155;MQ0F=0;AF1=0.873873;AC1=47;DP4=0,3,0,15;MQ=38;FQ=-4.53008;PV4=1,1,1,1	GT:PL:DP:AD	1/1:0,0,0:0:0,0	1/1:0,0,0:0:0,0	1/1:0,0,0:0:0,0	1/1:0,0,0:0:0,0	0/1:64,0,5:3:1,2	1/1:0,0,0:0:0,0	1/1:0,0,0:0:0,0	1/1:0,0,0:0:0,0	1/1:0,0,0:0:0,0	1/1:40,3,0:1:0,1	1/1:40,3,0:1:0,1	1/1:0,0,0:0:0,0	1/1:0,0,0:0:0,0	0/1:93,0,40:6:2,4	1/1:0,0,0:0:0,0	1/1:0,0,0:0:0,0	1/1:40,3,0:1:0,1	1/1:0,0,0:0:0,0	1/1:40,3,0:1:0,1	1/1:0,0,0:0:0,0	1/1:0,0,0:0:0,0	1/1:0,0,0:0:0,0	1/1:40,3,0:1:0,1	1/1:100,9,0:3:0,3	1/1:0,0,0:0:0,0	1/1:40,3,0:1:0,1	1/1:0,0,0:0:0,0
SL4.0ch00	454370	.	G	A	999	.	DP=67;VDB=6.68384e-20;SGB=-9.03128;RPB=0.861734;MQB=0.0222319;BQB=0.313198;MQ0F=0;AF1=0.5424;G3=2.50097e-05,0.988662,0.0113128;HWE=0.00719032;AC1=29;DP4=33,0,34,0;MQ=37;FQ=999;PV4=1,0.0288544,0.111769,1	GT:PL:DP:AD	1/1:37,3,0:1:0,1	1/1:38,11,8:2:0,1	0/1:48,0,25:4:1,3	0/1:0,1,98:5:4,1	0/1:25,0,81:4:3,1	1/1:37,3,0:1:0,1	1/1:38,6,0:2:0,2	0/1:5,0,40:3:2,1	0/1:0,3,37:1:1,0	1/1:48,6,0:2:0,2	0/1:28,0,59:3:2,1	0/1:27,0,31:2:1,1	1/1:37,3,0:1:0,1	0/1:41,0,73:7:4,3	0/1:46,0,18:3:1,2	0/1:20,0,28:3:1,2	0/1:97,0,95:10:5,5	0/1:0,3,27:1:1,0	1/1:37,3,0:1:0,1	0/1:0,3,37:1:1,0	0/1:0,3,22:1:1,0	0/0:0,6,24:2:2,0	1/1:33,3,0:1:0,1	0/0:0,9,92:3:3,0	1/1:64,6,0:2:0,2	1/1:14,3,0:1:0,1	0/1:0,0,0:0:0,0
SL4.0ch00	454398	.	T	C	999	.	DP=66;VDB=2.71413e-14;SGB=-10.2375;RPB=0.961842;MQB=7.4705e-05;BQB=0.141228;MQ0F=0;AF1=0.620426;G3=3.09719e-07,0.842314,0.157685;HWE=0.0149337;AC1=34;DP4=28,0,38,0;MQ=37;FQ=999;PV4=1,1,0.000189368,1	GT:PL:DP:AD	1/1:33,3,0:1:0,1	1/1:67,6,0:2:0,2	0/1:59,0,21:4:1,3	0/1:0,1,94:5:4,1	0/1:24,0,59:3:2,1	1/1:37,3,0:1:0,1	1/1:55,6,0:2:0,2	0/1:28,0,30:3:2,1	0/1:0,3,14:1:1,0	1/1:44,6,0:2:0,2	0/1:24,0,56:3:2,1	0/1:27,0,8:2:1,1	1/1:37,3,0:1:0,1	0/1:34,0,59:7:3,4	0/1:48,0,24:3:1,2	0/1:20,0,28:3:1,2	0/1:85,0,65:10:5,5	0/1:0,3,14:1:1,0	1/1:37,3,0:1:0,1	0/1:0,3,37:1:1,0	1/1:22,3,0:1:0,1	1/1:24,6,0:2:0,2	1/1:37,3,0:1:0,1	0/0:0,9,86:3:3,0	1/1:67,6,0:2:0,2	1/1:37,3,0:1:0,1	0/1:0,0,0:0:0,0
SL4.0ch00	454707	.	T	G	999	.	DP=101;VDB=4.46331e-21;SGB=-19.3252;RPB=0.240093;MQB=0.071521;MQSB=0.00913467;BQB=0.121354;MQ0F=0;AF1=0.536012;G3=0.064005,0.839278,0.0967169;HWE=0.0267988;AC1=29;DP4=13,36,0,41;MQ=36;FQ=999;PV4=0.000170512,0.00118311,3.59787e-05,1	GT:PL:DP:AD	1/1:27,3,0:1:0,1	1/1:48,6,0:2:0,2	0/1:56,0,104:7:4,3	0/0:0,4,102:6:5,1	0/1:25,0,81:4:3,1	0/1:28,0,54:3:2,1	1/1:64,6,0:2:0,2	0/1:5,0,40:3:2,1	0/0:0,6,69:2:2,0	1/1:50,6,0:2:0,2	0/1:28,0,59:3:2,1	0/1:31,0,31:2:1,1	1/1:39,6,0:2:0,2	0/1:44,0,71:7:3,4	0/1:45,0,55:4:2,2	0/1:13,0,105:7:4,3	0/1:95,0,105:10:5,5	0/0:0,6,64:2:2,0	1/1:37,3,0:1:0,1	0/1:0,3,37:1:1,0	1/1:22,3,0:1:0,1	1/1:39,9,0:3:0,3	0/1:31,0,31:2:1,1	0/0:0,15,156:5:5,0	1/1:67,6,0:2:0,2	0/1:21,0,81:4:3,1	0/0:0,6,73:2:2,0
SL4.0ch00	454734	.	G	A	999	.	DP=101;VDB=8.09016e-20;SGB=-22.3031;RPB=0.0325432;MQB=0.988843;MQSB=0.00913467;BQB=0.170551;MQ0F=0;AF1=0.46791;G3=0.106339,0.893593,6.86743e-05;HWE=0.00859625;AC1=25;DP4=13,43,0,34;MQ=36;FQ=999;PV4=0.00143736,0.00212353,0.304582,1	GT:PL:DP:AD	0/1:33,3,0:1:0,1	1/1:67,6,0:2:0,2	0/1:59,0,104:7:4,3	0/0:0,4,137:6:5,1	0/1:25,0,81:4:3,1	0/1:28,0,54:3:2,1	1/1:48,6,0:2:0,2	0/1:28,0,58:3:2,1	0/0:0,6,59:2:2,0	1/1:50,6,0:2:0,2	0/1:24,0,59:3:2,1	0/1:31,0,31:2:1,1	0/1:32,1,0:2:1,1	0/1:42,0,76:7:4,3	0/1:45,0,55:4:2,2	0/1:9,0,110:7:5,2	0/1:91,0,107:10:5,5	0/0:0,6,67:2:2,0	0/1:37,3,0:1:0,1	0/0:0,3,37:1:1,0	0/0:0,3,22:1:1,0	0/0:0,9,46:3:3,0	0/1:31,0,31:2:1,1	0/0:0,15,156:5:5,0	1/1:67,6,0:2:0,2	0/1:25,0,81:4:3,1	0/0:0,6,73:2:2,0
SL4.0ch00	454746	.	T	A	999	.	DP=101;VDB=1.09983e-19;SGB=-22.3031;RPB=0.0571359;MQB=0.988843;MQSB=0.00913467;BQB=0.109939;MQ0F=0;AF1=0.466804;G3=0.107448,0.892482,6.95663e-05;HWE=0.00881768;AC1=25;DP4=13,43,0,34;MQ=36;FQ=999;PV4=0.00143736,0.00233913,0.304582,1	GT:PL:DP:AD	0/1:14,3,0:1:0,1	1/1:67,6,0:2:0,2	0/1:59,0,104:7:4,3	0/0:0,4,134:6:5,1	0/1:21,0,81:4:3,1	0/1:18,0,54:3:2,1	1/1:64,6,0:2:0,2	0/1:28,0,58:3:2,1	0/0:0,6,69:2:2,0	1/1:50,6,0:2:0,2	0/1:24,0,59:3:2,1	0/1:31,0,31:2:1,1	0/1:32,1,0:2:1,1	0/1:42,0,76:7:4,3	0/1:45,0,55:4:2,2	0/1:9,0,100:7:5,2	0/1:97,0,105:10:5,5	0/0:0,6,59:2:2,0	0/1:37,3,0:1:0,1	0/0:0,3,37:1:1,0	0/0:0,3,22:1:1,0	0/0:0,9,46:3:3,0	0/1:31,0,31:2:1,1	0/0:0,15,156:5:5,0	1/1:67,6,0:2:0,2	0/1:25,0,81:4:3,1	0/0:0,6,73:2:2,0
SL4.0ch00	454749	.	T	C	999	.	DP=101;VDB=4.64168e-20;SGB=-22.3031;RPB=0.0554503;MQB=0.988843;MQSB=0.00913467;BQB=0.0232906;MQ0F=0;AF1=0.46785;G3=0.106386,0.893545,6.88589e-05;HWE=0.00861587;AC1=25;DP4=13,43,0,34;MQ=36;FQ=999;PV4=0.00143736,0.0004972,0.304582,1	GT:PL:DP:AD	0/1:37,3,0:1:0,1	1/1:67,6,0:2:0,2	0/1:59,0,104:7:4,3	0/0:0,4,137:6:5,1	0/1:25,0,81:4:3,1	0/1:24,0,54:3:2,1	1/1:49,6,0:2:0,2	0/1:24,0,58:3:2,1	0/0:0,6,69:2:2,0	1/1:50,6,0:2:0,2	0/1:24,0,59:3:2,1	0/1:31,0,31:2:1,1	0/1:32,1,0:2:1,1	0/1:42,0,73:7:4,3	0/1:45,0,55:4:2,2	0/1:9,0,110:7:5,2	0/1:88,0,107:10:5,5	0/0:0,6,67:2:2,0	0/1:37,3,0:1:0,1	0/0:0,3,37:1:1,0	0/0:0,3,22:1:1,0	0/0:0,9,46:3:3,0	0/1:31,0,31:2:1,1	0/0:0,15,156:5:5,0	1/1:67,6,0:2:0,2	0/1:25,0,81:4:3,1	0/0:0,6,73:2:2,0
SL4.0ch00	454812	.	C	T	74.944	.	DP=114;VDB=4.87228e-05;SGB=-29.6804;RPB=0.55122;MQB=0.000251391;BQB=0.371082;MQ0F=0;AF1=0.228582;AC1=12;DP4=94,0,20,0;MQ=32;FQ=76.054;PV4=1,0.00129844,5.84159e-06,1	GT:PL:DP:AD	0/0:0,3,37:1:1,0	0/0:2,0,80:4:3,1	0/0:0,18,154:11:10,1	0/1:14,3,0:1:0,1	0/1:34,0,58:5:3,2	0/1:8,0,29:2:1,1	0/0:0,9,142:8:7,1	0/1:6,0,97:7:5,2	0/1:37,3,0:1:0,1	0/0:0,3,8:1:1,0	0/0:0,1,120:10:8,2	0/0:0,0,0:0:0,0	0/1:12,0,68:5:3,2	0/0:0,18,125:6:6,0	0/0:0,9,81:3:3,0	0/0:0,0,0:0:0,0	0/0:0,12,58:4:4,0	0/1:37,3,0:1:0,1	0/0:0,12,112:4:4,0	0/1:14,3,0:1:0,1	0/0:0,12,87:4:4,0	0/0:0,24,113:8:8,0	0/0:0,7,123:7:6,1	0/1:11,0,133:17:14,3	0/0:0,6,67:2:2,0	0/0:0,0,0:0:0,0	0/0:0,3,21:1:1,0
SL4.0ch00	454814	.	C	T	999	.	DP=114;VDB=0.000287988;SGB=-5.98908;RPB=0.116795;MQB=0.210559;BQB=0.959937;MQ0F=0;AF1=0.259945;G3=0.44005,0.55995,1.53278e-09;HWE=0.0441998;AC1=14;DP4=91,0,23,0;MQ=32;FQ=999;PV4=1,0.154533,1,0.0146509	GT:PL:DP:AD	0/1:37,3,0:1:0,1	0/1:25,0,65:4:3,1	0/1:55,0,113:11:8,3	0/0:0,3,14:1:1,0	0/0:0,15,100:5:5,0	0/0:0,6,46:2:2,0	0/1:45,0,114:8:6,2	0/1:51,0,63:7:4,3	0/0:0,3,37:1:1,0	0/0:0,3,8:1:1,0	0/1:72,0,82:10:5,5	0/0:0,0,0:0:0,0	0/1:7,0,70:5:4,1	0/0:0,18,125:6:6,0	0/0:0,9,81:3:3,0	0/0:0,0,0:0:0,0	0/1:2,0,32:4:3,1	0/0:0,3,27:1:1,0	0/0:0,12,106:4:4,0	0/0:0,3,14:1:1,0	0/0:0,12,87:4:4,0	0/0:0,24,125:8:8,0	0/1:16,0,106:7:6,1	0/1:38,0,130:17:13,4	0/1:31,0,31:2:1,1	0/0:0,0,0:0:0,0	0/0:0,3,21:1:1,0
SL4.0ch00	454817	.	G	C	71.9798	.	DP=114;VDB=4.87228e-05;SGB=-29.6804;RPB=0.524448;MQB=0.000251391;BQB=0.99975;MQ0F=0;AF1=0.232207;AC1=12;DP4=94,0,20,0;MQ=32;FQ=73.1099;PV4=1,1,5.84159e-06,1	GT:PL:DP:AD	0/0:0,3,37:1:1,0	0/1:4,0,80:4:3,1	0/0:0,18,154:11:10,1	0/1:14,3,0:1:0,1	0/1:34,0,58:5:3,2	0/1:8,0,29:2:1,1	0/0:0,9,141:8:7,1	0/1:6,0,90:7:5,2	0/1:37,3,0:1:0,1	0/0:0,3,8:1:1,0	0/0:0,1,115:10:8,2	0/0:0,0,0:0:0,0	0/1:12,0,68:5:3,2	0/0:0,18,123:6:6,0	0/0:0,9,81:3:3,0	0/0:0,0,0:0:0,0	0/0:0,12,58:4:4,0	0/1:33,3,0:1:0,1	0/0:0,12,106:4:4,0	0/1:14,3,0:1:0,1	0/0:0,12,87:4:4,0	0/0:0,24,119:8:8,0	0/0:0,7,113:7:6,1	0/1:11,0,131:17:14,3	0/0:0,6,67:2:2,0	0/0:0,0,0:0:0,0	0/0:0,3,21:1:1,0
SL4.0ch00	454820	.	G	A	77.7513	.	DP=114;VDB=5.03522e-06;SGB=-29.8039;RPB=0.449533;MQB=0.000175268;BQB=0.929013;MQ0F=0;AF1=0.233499;AC1=13;DP4=93,0,21,0;MQ=32;FQ=78.8899;PV4=1,0.238811,3.9392e-06,1	GT:PL:DP:AD	0/0:0,3,37:1:1,0	0/1:4,0,80:4:3,1	0/0:0,18,154:11:10,1	0/1:14,3,0:1:0,1	0/1:34,0,58:5:3,2	0/1:8,0,27:2:1,1	0/0:0,9,142:8:7,1	0/1:6,0,94:7:5,2	0/1:37,3,0:1:0,1	0/0:0,3,8:1:1,0	0/0:0,1,120:10:8,2	0/0:0,0,0:0:0,0	0/1:12,0,68:5:3,2	0/0:0,18,125:6:6,0	0/0:0,9,80:3:3,0	0/0:0,0,0:0:0,0	0/0:0,12,58:4:4,0	0/1:37,3,0:1:0,1	0/0:0,12,112:4:4,0	0/1:14,3,0:1:0,1	0/0:0,12,87:4:4,0	0/0:0,24,115:8:8,0	0/0:0,7,123:7:6,1	0/1:13,0,132:17:13,3	0/0:0,6,67:2:2,0	0/0:0,0,0:0:0,0	0/0:0,3,21:1:1,0
SL4.0ch00	454840	.	A	C	999	.	DP=114;VDB=3.13664e-06;SGB=-30.0461;RPB=0.204059;MQB=5.34327e-05;BQB=0.722388;MQ0F=0;AF1=0.322736;AC1=17;DP4=87,0,27,0;MQ=32;FQ=999;PV4=1,1,1.43578e-06,0.00507646	GT:PL:DP:AD	0/0:0,3,37:1:1,0	0/1:4,0,80:4:3,1	0/0:0,18,154:11:10,1	0/1:14,3,0:1:0,1	0/1:34,0,39:5:3,2	0/1:8,0,21:2:1,1	0/0:0,9,142:8:7,1	0/1:6,0,94:7:5,2	0/1:37,3,0:1:0,1	0/0:0,3,8:1:1,0	0/0:0,1,115:10:8,2	0/0:0,0,0:0:0,0	0/1:12,0,60:5:3,2	0/0:0,18,109:6:6,0	0/0:0,9,81:3:3,0	0/0:0,0,0:0:0,0	0/0:0,12,58:4:4,0	0/1:37,3,0:1:0,1	0/0:0,12,104:4:4,0	0/1:14,3,0:1:0,1	0/1:21,0,48:4:2,2	0/1:66,0,24:8:4,4	0/0:0,7,122:7:6,1	0/1:11,0,132:17:14,3	0/0:0,6,67:2:2,0	0/0:0,0,0:0:0,0	0/1:21,3,0:1:0,1
SL4.0ch00	454879	.	A	C	50.9066	.	DP=110;VDB=0.0224905;SGB=-10.1487;RPB=0.592687;MQB=0.810115;BQB=0.779741;MQ0F=0;AF1=0.154539;AC1=8;DP4=77,0,9,0;MQ=35;FQ=51.6253;PV4=1,0.0753092,0.0933742,1	GT:PL:DP:AD	0/0:0,3,37:1:1,0	0/0:0,9,89:3:3,0	0/0:0,30,147:10:10,0	0/0:0,0,0:0:0,0	0/1:28,0,55:3:2,1	0/0:0,3,14:1:1,0	0/0:0,21,152:7:7,0	0/0:0,15,113:5:5,0	0/1:37,3,0:1:0,1	0/0:0,0,0:0:0,0	0/0:0,11,127:9:8,1	0/0:0,0,0:0:0,0	0/0:3,0,68:4:3,1	0/0:0,15,114:5:5,0	0/0:0,9,45:3:3,0	0/0:0,0,0:0:0,0	0/0:0,6,33:2:2,0	0/1:14,3,0:1:0,1	0/0:0,12,112:4:4,0	0/0:0,0,0:0:0,0	0/0:0,6,48:2:2,0	0/1:36,0,36:5:3,2	0/0:0,18,119:6:6,0	0/1:14,0,117:12:10,2	0/0:0,6,64:2:2,0	0/0:0,0,0:0:0,0	0/0:0,0,0:0:0,0
SL4.0ch00	454881	.	G	A	50.1626	.	DP=109;VDB=0.0120595;SGB=-10.9601;RPB=0.428514;MQB=0.95128;BQB=0.692132;MQ0F=0;AF1=0.145254;AC1=8;DP4=77,0,8,0;MQ=35;FQ=50.8379;PV4=1,0.112711,0.179558,1	GT:PL:DP:AD	0/0:0,3,37:1:1,0	0/0:0,9,91:3:3,0	0/0:0,30,153:10:10,0	0/0:0,0,0:0:0,0	0/1:24,0,42:3:2,1	0/0:0,3,35:1:1,0	0/0:0,21,150:7:7,0	0/0:0,15,113:5:5,0	0/1:37,3,0:1:0,1	0/0:0,0,0:0:0,0	0/0:0,12,131:9:8,1	0/0:0,0,0:0:0,0	0/0:3,0,70:4:3,1	0/0:0,15,124:5:5,0	0/0:0,9,45:3:3,0	0/0:0,0,0:0:0,0	0/0:0,6,33:2:2,0	0/1:27,3,0:1:0,1	0/0:0,12,100:4:4,0	0/0:0,0,0:0:0,0	0/0:0,6,55:2:2,0	0/1:34,0,52:5:3,2	0/0:0,18,113:6:6,0	0/0:4,0,124:11:10,1	0/0:0,6,67:2:2,0	0/0:0,0,0:0:0,0	0/0:0,0,0:0:0,0
SL4.0ch00	455027	.	C	T	73.6509	.	DP=61;VDB=1.94256e-06;SGB=0.807179;RPB=0.999573;MQB=0.765795;MQSB=0.00114289;BQB=0.993192;MQ0F=0;AF1=0.178601;AC1=9;DP4=4,47,1,9;MQ=29;FQ=74.5025;PV4=1,1,0.147232,1	GT:PL:DP:AD	0/0:0,0,0:0:0,0	0/0:0,9,72:3:3,0	0/0:0,21,124:7:7,0	0/1:31,0,31:2:1,1	0/0:0,6,25:2:2,0	0/0:0,3,14:1:1,0	0/0:0,6,47:2:2,0	0/1:29,0,39:4:2,2	0/0:0,3,37:1:1,0	0/0:0,0,0:0:0,0	0/1:41,0,13:5:2,3	0/0:0,0,0:0:0,0	0/1:16,0,30:2:1,1	0/0:0,15,124:5:5,0	0/0:0,3,36:1:1,0	0/0:0,3,37:1:1,0	0/1:16,0,30:2:1,1	0/0:0,0,0:0:0,0	0/0:0,3,36:1:1,0	0/0:0,3,14:1:1,0	0/0:0,9,62:3:3,0	0/0:0,21,93:7:7,0	0/0:0,9,72:3:3,0	0/1:20,0,67:7:5,2	0/0:0,0,0:0:0,0	0/0:0,0,0:0:0,0	0/0:0,3,21:1:1,0
SL4.0ch00	455041	.	C	T	999	.	DP=108;VDB=1.96405e-06;SGB=-7.65785;RPB=0.332188;MQB=0.282853;MQSB=0.319072;BQB=0.416414;MQ0F=0;AF1=0.291318;G3=0.379739,0.620261,2.70489e-09;HWE=0.0196718;AC1=16;DP4=4,77,1,21;MQ=34;FQ=999;PV4=1,1,1,0.0760964	GT:PL:DP:AD	0/1:37,3,0:1:0,1	0/1:25,0,65:4:3,1	0/1:39,0,120:10:8,2	0/1:36,0,32:2:1,1	0/0:0,12,89:4:4,0	0/0:0,3,14:1:1,0	0/1:45,0,114:8:6,2	0/1:51,0,95:7:4,3	0/0:0,6,75:2:2,0	0/0:0,0,0:0:0,0	0/1:62,0,65:8:4,4	0/0:0,0,0:0:0,0	0/1:10,0,62:4:3,1	0/0:0,15,124:5:5,0	0/0:0,6,47:2:2,0	0/0:0,9,104:3:3,0	0/1:16,0,30:2:1,1	0/0:0,3,22:1:1,0	0/0:0,9,92:3:3,0	0/0:0,3,14:1:1,0	0/0:0,12,87:4:4,0	0/0:0,24,125:8:8,0	0/1:22,0,85:5:4,1	0/1:48,0,126:15:11,4	0/1:31,0,31:2:1,1	0/0:0,0,0:0:0,0	0/0:0,3,21:1:1,0
SL4.0ch00	455110	.	G	A	153.112	.	DP=110;VDB=6.36061e-08;SGB=-20.1028;RPB=0.125438;MQB=1.78955e-05;MQSB=0.329708;BQB=0.457126;MQ0F=0;AF1=0.27142;AC1=15;DP4=5,77,0,23;MQ=34;FQ=154.476;PV4=0.583387,0.0985349,1.62913e-09,0.0235925	GT:PL:DP:AD	0/0:0,3,37:1:1,0	0/1:4,0,80:4:3,1	0/0:0,15,150:10:9,1	0/0:0,6,73:2:2,0	0/1:37,0,55:4:2,2	0/1:14,3,0:1:0,1	0/0:0,9,134:8:7,1	0/0:0,7,138:7:6,1	0/1:31,0,32:2:1,1	0/0:0,0,0:0:0,0	0/1:2,0,109:9:7,2	0/0:0,0,0:0:0,0	0/1:3,0,70:4:3,1	0/0:0,15,126:5:5,0	0/0:0,6,58:2:2,0	0/0:0,9,104:3:3,0	0/0:0,6,54:2:2,0	0/1:37,3,0:1:0,1	0/0:0,12,112:4:4,0	0/1:14,3,0:1:0,1	0/1:21,0,55:4:2,2	0/1:66,0,61:8:4,4	0/0:0,1,99:5:4,1	0/1:5,0,134:15:13,2	0/0:0,6,67:2:2,0	0/0:0,0,0:0:0,0	0/1:21,3,0:1:0,1
SL4.0ch00	455156	.	C	G	999	.	DP=120;VDB=1.30483e-15;SGB=0.446703;RPB=0.697743;MQB=0.00322392;MQSB=0.000207716;BQB=0.58984;MQ0F=0;AF1=0.288709;G3=0.359772,0.640228,9.68847e-13;HWE=0.0151179;AC1=15;DP4=87,6,27,0;MQ=38;FQ=999;PV4=0.33528,1,1,0.0938708	GT:PL:DP:AD	0/0:0,6,59:2:2,0	0/1:77,0,132:11:7,4	0/1:74,0,128:11:7,4	0/0:0,3,37:1:1,0	0/0:0,9,75:3:3,0	0/0:0,6,40:2:2,0	0/1:33,0,144:12:10,2	0/1:58,0,147:13:10,3	0/0:0,0,0:0:0,0	0/1:31,0,2:2:1,1	0/1:103,0,129:12:7,5	0/0:0,0,0:0:0,0	0/1:22,0,94:5:4,1	0/0:0,15,117:5:5,0	0/0:0,3,37:1:1,0	0/0:0,0,0:0:0,0	0/0:0,18,118:6:6,0	0/0:0,3,33:1:1,0	0/0:0,3,37:1:1,0	0/0:0,0,0:0:0,0	0/0:0,3,22:1:1,0	0/0:0,9,54:3:3,0	0/1:50,0,81:6:4,2	0/1:36,0,143:11:9,2	0/1:50,0,91:6:4,2	0/1:28,0,59:3:2,1	0/0:0,6,40:2:2,0
SL4.0ch00	455189	.	A	G	999	.	DP=235;VDB=4.82305e-13;SGB=-76.3729;RPB=0.00226138;MQB=0.00163364;MQSB=0.00016117;BQB=0.889395;MQ0F=0;AF1=0.382489;G3=0.171752,0.828248,1.53343e-09;HWE=0.00184752;AC1=21;DP4=184,0,45,6;MQ=36;FQ=999;PV4=8.21043e-05,0.165973,4.90357e-11,1	GT:PL:DP:AD	0/0:0,6,67:2:2,0	0/1:52,0,156:20:15,5	0/1:52,0,154:19:15,4	0/0:0,9,91:3:3,0	0/0:0,3,81:4:3,1	0/1:10,0,68:5:4,1	0/1:38,0,157:17:14,3	0/1:39,0,153:25:21,4	0/0:0,3,36:1:1,0	1/1:45,6,0:2:0,2	0/1:84,0,156:33:25,8	0/1:0,0,0:0:0,0	0/1:40,0,92:6:4,2	0/0:0,12,137:7:6,1	0/0:0,6,67:2:2,0	0/1:0,0,0:0:0,0	0/0:0,8,125:8:6,2	0/1:21,0,132:9:7,2	0/0:0,8,140:8:7,1	0/1:0,0,0:0:0,0	0/1:22,3,0:1:0,1	0/1:43,0,13:4:1,3	0/1:36,0,136:11:9,2	0/1:34,0,158:21:17,4	0/1:14,0,147:12:10,2	0/1:28,0,131:9:7,2	0/1:4,0,83:6:5,1
SL4.0ch00	455196	.	T	A	999	.	DP=235;VDB=2.75498e-08;SGB=-44.7295;RPB=0.147345;MQB=0.115498;MQSB=0.00016117;BQB=0.974879;MQ0F=0;AF1=0.360877;G3=0.244257,0.755744,5.97955e-09;HWE=0.00237413;AC1=19;DP4=184,6,45,0;MQ=36;FQ=999;PV4=0.598557,1,0.00268336,1	GT:PL:DP:AD	0/0:0,6,67:2:2,0	0/1:66,0,158:20:15,5	0/1:52,0,153:19:15,4	0/0:0,9,88:3:3,0	0/0:0,12,97:4:4,0	0/1:10,0,71:5:4,1	0/1:38,0,158:17:14,3	0/1:32,0,149:25:21,4	0/0:0,3,36:1:1,0	0/1:31,0,2:2:1,1	0/1:79,0,156:33:25,8	0/1:0,0,0:0:0,0	0/1:40,0,82:6:4,2	0/0:0,21,148:7:7,0	0/0:0,6,67:2:2,0	0/1:0,0,0:0:0,0	0/0:0,24,149:8:8,0	0/1:21,0,132:9:7,2	0/0:0,8,139:8:7,1	0/1:0,0,0:0:0,0	0/1:22,3,0:1:0,1	0/1:43,0,13:4:1,3	0/1:33,0,124:11:9,2	0/1:28,0,159:21:18,3	0/1:33,0,147:12:10,2	0/1:32,0,131:9:7,2	0/1:4,0,85:6:5,1
SL4.0ch00	455223	.	T	G	999	.	DP=232;VDB=7.68719e-13;SGB=-58.585;RPB=0.00170394;MQB=0.000365644;MQSB=0.000161725;BQB=0.883109;MQ0F=0;AF1=0.409986;G3=0.165481,0.827635,0.00688456;HWE=0.0107554;AC1=22;DP4=179,0,47,6;MQ=36;FQ=999;PV4=0.000113144,1,1.64054e-12,2.26736e-05	GT:PL:DP:AD	0/0:0,6,67:2:2,0	0/1:53,0,158:20:15,5	0/1:55,0,148:18:14,4	0/0:0,9,91:3:3,0	0/0:0,3,67:4:3,1	0/1:10,0,78:5:4,1	0/1:38,0,155:17:14,3	0/1:39,0,151:24:20,4	0/0:0,3,36:1:1,0	1/1:45,6,0:2:0,2	0/1:82,0,156:33:25,8	0/1:0,0,0:0:0,0	0/1:43,0,76:5:3,2	0/0:0,12,137:7:6,1	0/0:0,6,67:2:2,0	0/1:0,0,0:0:0,0	0/0:0,8,127:8:6,2	0/1:21,0,122:9:7,2	0/0:0,8,139:8:7,1	0/1:0,0,0:0:0,0	0/1:22,3,0:1:0,1	1/1:69,12,0:4:0,4	0/1:33,0,117:11:9,2	0/1:34,0,157:21:17,4	0/1:30,0,141:12:10,2	0/1:32,0,131:9:7,2	0/1:23,0,77:6:4,2
SL4.0ch00	455330	.	T	G	110.602	.	DP=39;VDB=0.613293;SGB=-2.11627;RPB=0.270396;MQB=0.00850849;BQB=0.999118;MQ0F=0;AF1=0.841077;AC1=46;DP4=5,0,34,0;MQ=14;FQ=41.5105;PV4=1,0.407156,8.70073e-07,1	GT:PL:DP:AD	1/1:4,3,0:1:0,1	1/1:4,3,0:1:0,1	1/1:0,0,0:0:0,0	0/1:16,0,23:3:1,2	1/1:7,6,0:2:0,2	1/1:4,3,0:1:0,1	1/1:0,0,0:0:0,0	0/1:0,0,27:3:1,2	1/1:4,3,0:1:0,1	1/1:0,0,0:0:0,0	0/1:20,0,27:3:1,2	1/1:0,0,0:0:0,0	1/1:0,0,0:0:0,0	0/1:0,1,30:2:1,1	1/1:0,0,0:0:0,0	1/1:4,3,0:1:0,1	1/1:25,9,0:3:0,3	1/1:28,9,0:3:0,3	1/1:0,0,0:0:0,0	1/1:0,0,0:0:0,0	1/1:7,6,0:2:0,2	1/1:14,3,0:3:1,2	1/1:4,3,0:1:0,1	1/1:10,6,0:2:0,2	1/1:7,6,0:2:0,2	1/1:17,6,0:2:0,2	1/1:9,9,0:3:0,3
SL4.0ch00	455398	.	C	T	999	.	DP=119;VDB=1.89442e-15;SGB=0.446703;RPB=0.963913;MQB=0.00106078;MQSB=0.0129565;BQB=0.939667;MQ0F=0;AF1=0.290625;G3=0.369113,0.630887,2.23909e-10;HWE=0.0215398;AC1=15;DP4=3,86,0,27;MQ=39;FQ=999;PV4=1,0.0754316,1,1	GT:PL:DP:AD	0/0:0,6,67:2:2,0	0/1:75,0,132:11:7,4	0/1:74,0,122:11:7,4	0/0:0,3,37:1:1,0	0/0:0,6,67:2:2,0	0/0:0,6,25:2:2,0	0/1:33,0,150:12:10,2	0/1:58,0,146:13:10,3	0/0:0,0,0:0:0,0	0/1:37,3,0:1:0,1	0/1:91,0,129:12:7,5	0/0:0,0,0:0:0,0	0/1:22,0,90:5:4,1	0/0:0,12,113:4:4,0	0/0:0,3,37:1:1,0	0/0:0,0,0:0:0,0	0/0:0,12,100:4:4,0	0/0:0,9,38:3:3,0	0/0:0,3,37:1:1,0	0/0:0,0,0:0:0,0	0/0:0,3,22:1:1,0	0/0:0,12,69:4:4,0	0/1:50,0,71:5:3,2	0/1:39,0,140:10:8,2	0/1:31,0,82:6:4,2	0/1:28,0,56:3:2,1	0/0:0,6,40:2:2,0
SL4.0ch00	455402	.	T	C	999	.	DP=121;VDB=1.89442e-15;SGB=0.446703;RPB=0.995695;MQB=0.00133266;MQSB=0.0129231;BQB=0.765909;MQ0F=0;AF1=0.280863;G3=0.390111,0.609889,9.61633e-10;HWE=0.0279221;AC1=15;DP4=3,88,0,27;MQ=39;FQ=999;PV4=1,0.0883141,1,1	GT:PL:DP:AD	0/0:0,6,48:2:2,0	0/1:77,0,131:11:7,4	0/1:70,0,122:11:7,4	0/0:0,3,37:1:1,0	0/0:0,6,67:2:2,0	0/0:0,9,43:3:3,0	0/1:33,0,150:12:10,2	0/1:32,0,141:13:10,2	0/0:0,0,0:0:0,0	0/1:37,3,0:1:0,1	0/1:95,0,128:12:7,5	0/0:0,0,0:0:0,0	0/1:22,0,97:5:4,1	0/0:0,12,110:4:4,0	0/0:0,3,37:1:1,0	0/0:0,0,0:0:0,0	0/0:0,12,97:4:4,0	0/0:0,9,42:3:3,0	0/0:0,3,37:1:1,0	0/0:0,0,0:0:0,0	0/0:0,3,22:1:1,0	0/0:0,12,69:4:4,0	0/1:42,0,65:6:4,2	0/1:39,0,141:10:8,2	0/1:31,0,89:6:4,2	0/1:5,0,59:3:2,1	0/0:0,6,40:2:2,0
SL4.0ch00	455899	.	G	T	15.7646	.	DP=17;VDB=0.0058656;SGB=-0.159247;RPB=0.0449338;MQB=0.125315;MQSB=1;BQB=0.66348;MQ0F=0;AF1=0.356391;AC1=19;DP4=12,1,4,0;MQ=15;FQ=17.7425;PV4=1,1,1,1	GT:PL:DP:AD	0/0:0,3,36:1:1,0	0/0:0,0,0:0:0,0	0/0:0,0,0:0:0,0	0/1:21,3,0:1:0,1	0/0:0,9,39:3:3,0	0/0:0,0,0:0:0,0	0/0:0,0,0:0:0,0	0/0:0,0,0:0:0,0	0/0:0,0,0:0:0,0	0/0:0,0,0:0:0,0	0/0:0,6,7:2:2,0	0/0:0,0,0:0:0,0	0/1:21,3,0:1:0,1	0/0:0,15,12:5:5,0	0/0:0,0,0:0:0,0	0/0:0,0,0:0:0,0	0/0:0,3,4:1:1,0	0/0:0,0,0:0:0,0	0/1:14,3,0:1:0,1	0/0:0,0,0:0:0,0	0/0:0,0,0:0:0,0	0/0:0,3,4:1:1,0	0/0:0,0,0:0:0,0	0/0:0,0,0:0:0,0	0/0:0,0,0:0:0,0	0/1:21,3,0:1:0,1	0/0:0,0,0:0:0,0
SL4.0ch00	455922	.	T	C	58.9117	.	DP=25;VDB=0.0139756;SGB=-0.233799;RPB=0.714004;MQB=0.00262591;MQSB=0.2;BQB=0.999461;MQ0F=0;AF1=0.569302;AC1=31;DP4=11,0,9,2;MQ=30;FQ=62.5231;PV4=0.47619,1,1.8831e-06,0.407493	GT:PL:DP:AD	0/1:0,3,36:1:1,0	0/1:0,0,0:0:0,0	0/1:0,0,0:0:0,0	1/1:21,3,0:1:0,1	0/0:0,9,83:3:3,0	0/1:0,0,0:0:0,0	1/1:4,3,0:1:0,1	0/1:0,0,0:0:0,0	1/1:37,3,0:1:0,1	0/1:0,0,0:0:0,0	0/1:0,0,0:0:0,0	0/1:0,0,0:0:0,0	1/1:21,3,0:1:0,1	0/1:0,1,58:4:2,2	0/1:0,0,0:0:0,0	0/1:0,0,0:0:0,0	1/1:8,6,0:2:0,2	0/1:0,0,0:0:0,0	1/1:14,3,0:1:0,1	0/1:0,0,0:0:0,0	0/1:0,0,0:0:0,0	0/1:0,0,0:0:0,0	0/1:0,0,0:0:0,0	0/0:0,10,124:6:5,1	0/1:0,0,0:0:0,0	1/1:21,3,0:1:0,1	0/1:0,0,0:0:0,0
SL4.0ch00	456191	.	C	T	12.3163	.	DP=44;VDB=0.02;SGB=0.392354;RPB=0.666667;MQB=0.541667;MQSB=0.225984;BQB=0.875;MQ0F=0;AF1=0.0634348;AC1=3;DP4=9,15,0,2;MQ=27;FQ=12.5903;PV4=0.529231,0.386436,1,1	GT:PL:DP:AD	0/0:0,0,0:0:0,0	0/0:0,0,0:0:0,0	0/0:0,0,0:0:0,0	0/0:0,3,4:1:1,0	0/1:54,3,0:3:1,2	0/0:0,3,34:1:1,0	0/0:0,0,0:0:0,0	0/0:0,6,7:2:2,0	0/0:0,9,61:3:3,0	0/0:0,0,0:0:0,0	0/0:0,0,0:0:0,0	0/0:0,0,0:0:0,0	0/0:0,0,0:0:0,0	0/0:0,12,60:4:4,0	0/0:0,0,0:0:0,0	0/0:0,6,36:2:2,0	0/0:0,6,8:2:2,0	0/0:0,0,0:0:0,0	0/0:0,3,21:1:1,0	0/0:0,3,4:1:1,0	0/0:0,0,0:0:0,0	0/0:0,0,0:0:0,0	0/0:0,3,4:1:1,0	0/0:0,15,116:5:5,0	0/0:0,0,0:0:0,0	0/0:0,0,0:0:0,0	0/0:0,0,0:0:0,0
SL4.0ch00	456267	.	A	G	18.0584	.	DP=16;VDB=0.000441881;SGB=0.535332;MQSB=0.961166;MQ0F=0;AF1=1;AC1=54;DP4=0,0,6,7;MQ=7;FQ=-27.7181	GT:PL:DP:AD	1/1:0,0,0:0:0,0	1/1:0,0,0:0:0,0	1/1:0,0,0:0:0,0	1/1:4,3,0:1:0,1	1/1:4,3,0:1:0,1	1/1:0,0,0:0:0,0	1/1:0,0,0:0:0,0	1/1:9,9,0:3:0,3	1/1:17,6,0:2:0,2	1/1:0,0,0:0:0,0	1/1:0,0,0:0:0,0	1/1:0,0,0:0:0,0	1/1:0,0,0:0:0,0	1/1:4,3,0:1:0,1	1/1:0,0,0:0:0,0	1/1:4,3,0:1:0,1	1/1:8,6,0:2:0,2	1/1:0,0,0:0:0,0	1/1:0,0,0:0:0,0	1/1:4,3,0:1:0,1	1/1:0,0,0:0:0,0	1/1:0,0,0:0:0,0	1/1:4,3,0:1:0,1	1/1:0,0,0:0:0,0	1/1:0,0,0:0:0,0	1/1:0,0,0:0:0,0	1/1:0,0,0:0:0,0
SL4.0ch00	456334	.	C	T	149.762	.	DP=29;VDB=6.71664e-05;SGB=-1.70316;RPB=0.984217;MQB=0.00172309;BQB=0.984217;MQ0F=0;AF1=0.317406;AC1=17;DP4=22,0,7,0;MQ=41;FQ=151.43;PV4=1,1,0.477992,1	GT:PL:DP:AD	0/0:0,3,37:1:1,0	0/0:0,0,0:0:0,0	0/1:31,0,31:2:1,1	0/1:56,0,56:4:2,2	0/0:0,0,0:0:0,0	0/0:0,0,0:0:0,0	0/0:0,0,0:0:0,0	0/0:0,0,0:0:0,0	0/0:0,6,67:2:2,0	0/0:0,6,67:2:2,0	0/0:0,0,0:0:0,0	0/0:0,3,37:1:1,0	0/1:37,3,0:1:0,1	0/0:0,0,0:0:0,0	0/1:28,0,59:3:2,1	0/0:0,0,0:0:0,0	0/0:0,3,4:1:1,0	0/0:0,21,154:7:7,0	0/0:0,0,0:0:0,0	0/0:0,0,0:0:0,0	0/0:0,0,0:0:0,0	0/0:0,0,0:0:0,0	0/0:0,0,0:0:0,0	0/0:0,0,0:0:0,0	0/1:37,3,0:1:0,1	0/1:31,0,31:2:1,1	0/0:0,6,67:2:2,0
SL4.0ch00	456339	.	T	C	152.164	.	DP=29;VDB=1.33331e-05;SGB=-2.34658;RPB=1;MQB=0.000224867;BQB=0.876998;MQ0F=0;AF1=0.341685;AC1=18;DP4=21,0,8,0;MQ=41;FQ=153.981;PV4=1,0.0531116,0.0124575,1	GT:PL:DP:AD	0/0:0,3,37:1:1,0	0/0:0,0,0:0:0,0	0/1:31,0,31:2:1,1	0/1:56,0,56:4:2,2	0/0:0,0,0:0:0,0	0/0:0,0,0:0:0,0	0/0:0,0,0:0:0,0	0/0:0,0,0:0:0,0	0/0:0,6,67:2:2,0	0/0:0,6,67:2:2,0	0/0:0,0,0:0:0,0	0/0:0,3,37:1:1,0	0/1:37,3,0:1:0,1	0/0:0,0,0:0:0,0	0/1:28,0,59:3:2,1	0/0:0,0,0:0:0,0	0/1:4,3,0:1:0,1	0/0:0,21,154:7:7,0	0/0:0,0,0:0:0,0	0/0:0,0,0:0:0,0	0/0:0,0,0:0:0,0	0/0:0,0,0:0:0,0	0/0:0,0,0:0:0,0	0/0:0,0,0:0:0,0	0/1:37,3,0:1:0,1	0/1:31,0,31:2:1,1	0/0:0,6,67:2:2,0
SL4.0ch00	456350	.	T	C	152.164	.	DP=29;VDB=1.33331e-05;SGB=-2.34658;RPB=1;MQB=0.000224867;BQB=1;MQ0F=0;AF1=0.341685;AC1=18;DP4=21,0,8,0;MQ=41;FQ=153.981;PV4=1,1,0.0124575,1	GT:PL:DP:AD	0/0:0,3,37:1:1,0	0/0:0,0,0:0:0,0	0/1:31,0,31:2:1,1	0/1:56,0,56:4:2,2	0/0:0,0,0:0:0,0	0/0:0,0,0:0:0,0	0/0:0,0,0:0:0,0	0/0:0,0,0:0:0,0	0/0:0,6,67:2:2,0	0/0:0,6,67:2:2,0	0/0:0,0,0:0:0,0	0/0:0,3,37:1:1,0	0/1:37,3,0:1:0,1	0/0:0,0,0:0:0,0	0/1:28,0,59:3:2,1	0/0:0,0,0:0:0,0	0/1:4,3,0:1:0,1	0/0:0,21,154:7:7,0	0/0:0,0,0:0:0,0	0/0:0,0,0:0:0,0	0/0:0,0,0:0:0,0	0/0:0,0,0:0:0,0	0/0:0,0,0:0:0,0	0/0:0,0,0:0:0,0	0/1:37,3,0:1:0,1	0/1:31,0,31:2:1,1	0/0:0,6,67:2:2,0
SL4.0ch00	456374	.	A	C	48.8566	.	DP=29;VDB=0.01126;SGB=0.492003;RPB=0.675704;MQB=0.599296;BQB=0.968507;MQ0F=0;AF1=0.162709;AC1=8;DP4=25,0,4,0;MQ=41;FQ=49.6319;PV4=1,1,1,1	GT:PL:DP:AD	0/0:0,3,37:1:1,0	0/0:0,0,0:0:0,0	0/0:0,6,48:2:2,0	0/1:25,0,81:4:3,1	0/0:0,0,0:0:0,0	0/0:0,0,0:0:0,0	0/0:0,0,0:0:0,0	0/0:0,0,0:0:0,0	0/1:31,0,31:2:1,1	0/0:0,6,67:2:2,0	0/0:0,0,0:0:0,0	0/0:0,3,37:1:1,0	0/0:0,3,37:1:1,0	0/0:0,0,0:0:0,0	0/0:0,9,92:3:3,0	0/0:0,0,0:0:0,0	0/0:0,3,4:1:1,0	0/1:48,0,111:7:5,2	0/0:0,0,0:0:0,0	0/0:0,0,0:0:0,0	0/0:0,0,0:0:0,0	0/0:0,0,0:0:0,0	0/0:0,0,0:0:0,0	0/0:0,0,0:0:0,0	0/0:0,3,37:1:1,0	0/0:0,6,67:2:2,0	0/0:0,6,67:2:2,0
SL4.0ch00	456387	.	T	C	152.164	.	DP=29;VDB=1.33331e-05;SGB=-2.34658;RPB=0.84246;MQB=0.000224867;BQB=0.876998;MQ0F=0;AF1=0.341685;AC1=18;DP4=21,0,8,0;MQ=41;FQ=153.981;PV4=1,0.0531116,0.0124575,1	GT:PL:DP:AD	0/0:0,3,37:1:1,0	0/0:0,0,0:0:0,0	0/1:31,0,31:2:1,1	0/1:56,0,56:4:2,2	0/0:0,0,0:0:0,0	0/0:0,0,0:0:0,0	0/0:0,0,0:0:0,0	0/0:0,0,0:0:0,0	0/0:0,6,67:2:2,0	0/0:0,6,67:2:2,0	0/0:0,0,0:0:0,0	0/0:0,3,37:1:1,0	0/1:37,3,0:1:0,1	0/0:0,0,0:0:0,0	0/1:28,0,59:3:2,1	0/0:0,0,0:0:0,0	0/1:4,3,0:1:0,1	0/0:0,21,154:7:7,0	0/0:0,0,0:0:0,0	0/0:0,0,0:0:0,0	0/0:0,0,0:0:0,0	0/0:0,0,0:0:0,0	0/0:0,0,0:0:0,0	0/0:0,0,0:0:0,0	0/1:37,3,0:1:0,1	0/1:31,0,31:2:1,1	0/0:0,6,67:2:2,0
SL4.0ch00	456446	.	G	C	53.1989	.	DP=43;VDB=5.54297e-10;SGB=15.6628;RPB=6.04913e-07;MQB=6.04913e-07;MQSB=6.04913e-07;BQB=2.70052e-05;MQ0F=0;AF1=0.185941;G3=0.857127,1.58594e-05,0.142858;HWE=0.00328245;AC1=10;DP4=0,28,15,0;MQ=35;FQ=54.0869;PV4=6.59924e-12,3.58154e-11,1.7054e-18,0	GT:PL:DP:AD	0/0:0,3,37:1:1,0	0/0:0,0,0:0:0,0	0/0:0,6,64:2:2,0	0/0:0,12,107:4:4,0	0/0:0,0,0:0:0,0	0/0:0,0,0:0:0,0	0/0:0,0,0:0:0,0	0/0:0,0,0:0:0,0	0/0:0,6,67:2:2,0	0/0:0,6,67:2:2,0	0/0:0,0,0:0:0,0	0/0:0,3,37:1:1,0	0/0:0,3,37:1:1,0	0/0:0,0,0:0:0,0	0/0:0,9,89:3:3,0	0/0:0,0,0:0:0,0	0/0:0,0,0:0:0,0	0/0:0,21,140:7:7,0	0/0:0,0,0:0:0,0	0/0:0,0,0:0:0,0	1/1:47,18,0:6:0,6	1/1:79,27,0:9:0,9	0/0:0,0,0:0:0,0	0/0:0,0,0:0:0,0	0/0:0,3,37:1:1,0	0/0:0,6,67:2:2,0	0/0:0,6,67:2:2,0
SL4.0ch00	456449	.	A	G	999	.	DP=43;VDB=0.0148242;SGB=9.29581;RPB=0.00124897;MQB=1.44498e-07;MQSB=6.04913e-07;BQB=0.00307293;MQ0F=0;AF1=0.452012;AC1=24;DP4=0,21,15,7;MQ=35;FQ=999;PV4=1.48356e-06,0.00110404,1.42222e-07,3.56883e-08	GT:PL:DP:AD	0/0:0,3,37:1:1,0	0/1:0,0,0:0:0,0	0/1:31,0,31:2:1,1	0/1:56,0,56:4:2,2	0/1:0,0,0:0:0,0	0/1:0,0,0:0:0,0	0/1:0,0,0:0:0,0	0/1:0,0,0:0:0,0	0/0:0,6,67:2:2,0	0/0:0,6,67:2:2,0	0/1:0,0,0:0:0,0	0/0:0,3,37:1:1,0	0/1:37,3,0:1:0,1	0/1:0,0,0:0:0,0	0/1:28,0,59:3:2,1	0/1:0,0,0:0:0,0	0/1:0,0,0:0:0,0	0/0:0,21,150:7:7,0	0/1:0,0,0:0:0,0	0/1:0,0,0:0:0,0	1/1:39,18,0:6:0,6	1/1:79,27,0:9:0,9	0/1:0,0,0:0:0,0	0/1:0,0,0:0:0,0	0/1:37,3,0:1:0,1	0/1:31,0,31:2:1,1	0/0:0,6,67:2:2,0
SL4.0ch00	456457	.	G	A	145.206	.	DP=43;VDB=6.71664e-05;SGB=-1.70316;RPB=0.147236;MQB=0.787701;MQSB=6.04913e-07;BQB=0.942086;MQ0F=0;AF1=0.270186;AC1=14;DP4=15,21,0,7;MQ=35;FQ=146.577;PV4=0.0765188,1,1,1	GT:PL:DP:AD	0/0:0,3,37:1:1,0	0/0:0,0,0:0:0,0	0/1:31,0,31:2:1,1	0/1:56,0,56:4:2,2	0/0:0,0,0:0:0,0	0/0:0,0,0:0:0,0	0/0:0,0,0:0:0,0	0/0:0,0,0:0:0,0	0/0:0,6,67:2:2,0	0/0:0,6,67:2:2,0	0/0:0,0,0:0:0,0	0/0:0,3,37:1:1,0	0/1:37,3,0:1:0,1	0/0:0,0,0:0:0,0	0/1:28,0,59:3:2,1	0/0:0,0,0:0:0,0	0/0:0,0,0:0:0,0	0/0:0,21,151:7:7,0	0/0:0,0,0:0:0,0	0/0:0,0,0:0:0,0	0/0:0,18,47:6:6,0	0/0:0,27,79:9:9,0	0/0:0,0,0:0:0,0	0/0:0,0,0:0:0,0	0/1:37,3,0:1:0,1	0/1:31,0,31:2:1,1	0/0:0,6,67:2:2,0
SL4.0ch00	456499	.	A	G	54.2695	.	DP=45;VDB=5.29203e-06;SGB=13.255;RPB=1.81549e-07;MQB=1.81549e-07;MQSB=1.63425e-05;BQB=0.980397;MQ0F=0;AF1=0.198945;G3=0.833152,1.24271e-05,0.166835;HWE=0.00274201;AC1=10;DP4=0,28,15,2;MQ=34;FQ=55.2261;PV4=3.94354e-10,1,1.53612e-19,1	GT:PL:DP:AD	0/0:0,3,37:1:1,0	0/0:0,0,0:0:0,0	0/0:0,6,67:2:2,0	0/0:0,12,113:4:4,0	0/0:0,0,0:0:0,0	0/0:0,0,0:0:0,0	0/0:0,0,0:0:0,0	0/0:0,0,0:0:0,0	0/0:0,6,67:2:2,0	0/0:0,6,67:2:2,0	0/0:0,0,0:0:0,0	0/0:0,3,37:1:1,0	0/0:0,3,37:1:1,0	0/0:0,0,0:0:0,0	0/0:0,9,92:3:3,0	0/0:4,3,0:1:0,1	0/0:0,0,0:0:0,0	0/0:0,21,152:7:7,0	0/0:0,0,0:0:0,0	0/0:4,3,0:1:0,1	1/1:47,18,0:6:0,6	1/1:79,27,0:9:0,9	0/0:0,0,0:0:0,0	0/0:0,0,0:0:0,0	0/0:0,3,37:1:1,0	0/0:0,6,67:2:2,0	0/0:0,6,67:2:2,0
SL4.0ch00	456500	.	A	T	54.2695	.	DP=45;VDB=5.29203e-06;SGB=13.255;RPB=1.81549e-07;MQB=1.81549e-07;MQSB=1.63425e-05;BQB=0.806676;MQ0F=0;AF1=0.198945;G3=0.833152,1.24271e-05,0.166835;HWE=0.00274201;AC1=10;DP4=0,28,15,2;MQ=34;FQ=55.2261;PV4=3.94354e-10,0.0328406,1.53612e-19,1	GT:PL:DP:AD	0/0:0,3,37:1:1,0	0/0:0,0,0:0:0,0	0/0:0,6,67:2:2,0	0/0:0,12,113:4:4,0	0/0:0,0,0:0:0,0	0/0:0,0,0:0:0,0	0/0:0,0,0:0:0,0	0/0:0,0,0:0:0,0	0/0:0,6,67:2:2,0	0/0:0,6,67:2:2,0	0/0:0,0,0:0:0,0	0/0:0,3,37:1:1,0	0/0:0,3,37:1:1,0	0/0:0,0,0:0:0,0	0/0:0,9,92:3:3,0	0/0:4,3,0:1:0,1	0/0:0,0,0:0:0,0	0/0:0,21,154:7:7,0	0/0:0,0,0:0:0,0	0/0:4,3,0:1:0,1	1/1:47,18,0:6:0,6	1/1:79,27,0:9:0,9	0/0:0,0,0:0:0,0	0/0:0,0,0:0:0,0	0/0:0,3,37:1:1,0	0/0:0,6,67:2:2,0	0/0:0,6,67:2:2,0
SL4.0ch00	456501	.	C	T	64.4816	.	DP=45;VDB=0.967177;SGB=-1.02128;RPB=0.973056;MQB=0.23461;MQSB=1.63425e-05;BQB=1;MQ0F=0;AF1=0.148186;AC1=8;DP4=15,24,0,6;MQ=34;FQ=65.1797;PV4=0.157475,1,0.312098,0.160425	GT:PL:DP:AD	0/0:0,3,37:1:1,0	0/0:0,0,0:0:0,0	0/0:0,6,67:2:2,0	0/1:56,0,56:4:2,2	0/0:0,0,0:0:0,0	0/0:0,0,0:0:0,0	0/0:0,0,0:0:0,0	0/0:0,0,0:0:0,0	0/0:0,6,67:2:2,0	0/0:0,6,67:2:2,0	0/0:0,0,0:0:0,0	0/0:0,3,37:1:1,0	0/1:37,3,0:1:0,1	0/0:0,0,0:0:0,0	0/0:0,9,92:3:3,0	0/0:4,3,0:1:0,1	0/0:0,0,0:0:0,0	0/0:0,21,154:7:7,0	0/0:0,0,0:0:0,0	0/0:4,3,0:1:0,1	0/0:0,18,47:6:6,0	0/0:0,27,79:9:9,0	0/0:0,0,0:0:0,0	0/0:0,0,0:0:0,0	0/0:0,3,37:1:1,0	0/1:31,0,31:2:1,1	0/0:0,6,67:2:2,0
SL4.0ch00	456508	.	T	C	35.6511	.	DP=94;VDB=5.49146e-06;SGB=20.9519;RPB=0.214956;MQB=0.0014791;MQSB=1.24013e-06;BQB=0.635099;MQ0F=0;AF1=0.0793487;G3=0.906424,3.8341e-06,0.0935718;HWE=0.00157823;AC1=4;DP4=49,28,15,2;MQ=32;FQ=35.9981;PV4=0.0818046,0.298619,9.20189e-06,1	GT:PL:DP:AD	0/0:0,6,74:2:2,0	0/0:0,12,98:4:4,0	0/0:0,12,72:4:4,0	0/0:0,18,182:6:6,0	0/0:0,6,38:2:2,0	0/0:0,6,48:2:2,0	0/0:0,0,0:0:0,0	0/0:0,6,7:2:2,0	0/0:0,15,126:5:5,0	0/0:0,6,67:2:2,0	0/0:0,3,34:1:1,0	0/0:0,6,74:2:2,0	0/0:0,12,112:4:4,0	0/0:0,6,7:2:2,0	0/0:0,12,130:4:4,0	0/0:4,3,0:1:0,1	0/0:0,9,44:3:3,0	0/0:0,36,226:12:12,0	0/0:0,0,0:0:0,0	0/0:0,1,0:2:1,1	0/1:42,12,0:7:1,6	1/1:72,16,0:11:2,9	0/0:0,6,67:2:2,0	0/0:0,3,37:1:1,0	0/0:0,12,128:4:4,0	0/0:0,15,143:5:5,0	0/0:0,12,106:4:4,0
SL4.0ch00	456532	.	A	G	999	.	DP=67;VDB=0.496435;SGB=-0.0663192;RPB=0.0472689;MQB=0.182118;MQSB=0.497088;BQB=0.342827;MQ0F=0;AF1=0.693379;AC1=38;DP4=16,0,48,3;MQ=26;FQ=999;PV4=1,0.0307787,0.0131733,0.0188646	GT:PL:DP:AD	1/1:37,3,0:1:0,1	0/1:56,0,35:4:2,2	1/1:7,6,0:2:0,2	0/1:31,0,27:2:1,1	0/1:0,1,31:2:1,1	1/1:44,6,0:2:0,2	1/1:0,0,0:0:0,0	1/1:7,6,0:2:0,2	1/1:82,12,0:4:0,4	1/1:0,0,0:0:0,0	0/1:0,3,34:1:1,0	0/1:0,3,37:1:1,0	0/1:40,0,28:3:1,2	1/1:7,6,0:2:0,2	1/1:37,3,0:1:0,1	1/1:4,3,0:1:0,1	0/1:16,0,16:3:1,2	0/1:31,0,36:5:2,3	1/1:0,0,0:0:0,0	1/1:8,6,0:2:0,2	1/1:46,21,0:7:0,7	1/1:69,23,0:11:1,10	0/1:31,0,31:2:1,1	1/1:27,3,0:1:0,1	0/1:59,0,27:3:1,2	0/1:17,0,50:3:2,1	1/1:32,1,0:2:1,1
SL4.0ch00	456563	.	G	A	999	.	DP=54;VDB=6.66351e-13;SGB=-4.51466;RPB=0.934752;MQB=0.00103169;MQSB=0.606098;BQB=0.0087438;MQ0F=0;AF1=0.428419;G3=0.159494,0.840475,3.17455e-05;HWE=0.0434741;AC1=23;DP4=29,2,22,1;MQ=28;FQ=999;PV4=1,0.000108081,1,1	GT:PL:DP:AD	0/1:14,3,0:1:0,1	0/1:53,0,35:4:2,2	0/0:0,6,7:2:2,0	0/1:31,0,30:2:1,1	0/0:0,6,38:2:2,0	1/1:44,6,0:2:0,2	0/0:0,3,25:1:1,0	0/0:0,6,7:2:2,0	1/1:62,5,0:4:1,3	0/1:0,0,0:0:0,0	0/0:0,3,34:1:1,0	0/0:0,3,37:1:1,0	0/1:40,0,28:3:1,2	0/0:0,6,7:2:2,0	0/1:37,3,0:1:0,1	0/0:0,3,4:1:1,0	0/1:13,0,19:3:2,1	0/1:23,0,36:5:2,3	0/1:0,0,0:0:0,0	0/0:0,6,8:2:2,0	0/0:0,3,4:1:1,0	0/0:0,6,7:2:2,0	0/1:31,0,27:2:1,1	0/1:37,3,0:1:0,1	0/1:47,0,27:3:1,2	0/1:16,0,47:4:2,1	0/1:22,1,0:2:1,1
SL4.0ch00	456572	.	G	T	38.6652	.	DP=54;VDB=0.0140615;SGB=-3.33684;RPB=0.264284;MQB=0.973601;MQSB=0.606098;BQB=0.765827;MQ0F=0;AF1=0.149302;AC1=8;DP4=43,3,8,0;MQ=28;FQ=39.3647;PV4=1,1,1,1	GT:PL:DP:AD	0/0:0,3,37:1:1,0	0/1:35,0,56:4:2,2	0/0:0,6,7:2:2,0	0/0:0,6,45:2:2,0	0/0:0,6,38:2:2,0	0/0:0,6,48:2:2,0	0/1:25,3,0:1:0,1	0/0:0,6,7:2:2,0	0/0:0,12,73:4:4,0	0/0:0,0,0:0:0,0	0/0:0,3,34:1:1,0	0/1:27,3,0:1:0,1	0/0:0,9,76:3:3,0	0/0:0,6,7:2:2,0	0/0:0,3,37:1:1,0	0/0:0,3,4:1:1,0	0/1:16,0,8:3:2,1	0/0:3,0,58:5:4,1	0/0:0,0,0:0:0,0	0/0:0,6,8:2:2,0	0/0:0,3,4:1:1,0	0/0:0,6,7:2:2,0	0/0:0,6,67:2:2,0	0/0:0,3,37:1:1,0	0/0:0,9,76:3:3,0	0/1:16,0,47:4:2,1	0/0:0,6,39:2:2,0
SL4.0ch00	456589	.	G	C	999	.	DP=54;VDB=4.84576e-14;SGB=-7.10679;RPB=0.984816;MQB=0.00531875;MQSB=0.606098;BQB=0.70807;MQ0F=0;AF1=0.433553;G3=0.131381,0.868613,6.26323e-06;HWE=0.0247684;AC1=23;DP4=28,3,23,0;MQ=28;FQ=999;PV4=0.252621,1,1,1	GT:PL:DP:AD	0/1:37,3,0:1:0,1	0/1:56,0,26:4:2,2	0/0:0,6,7:2:2,0	0/1:31,0,8:2:1,1	0/0:0,6,38:2:2,0	1/1:44,6,0:2:0,2	0/0:0,3,25:1:1,0	0/0:0,6,7:2:2,0	0/1:47,0,6:4:2,2	0/1:0,0,0:0:0,0	0/0:0,3,34:1:1,0	0/0:0,3,33:1:1,0	0/1:40,0,28:3:1,2	0/0:0,6,7:2:2,0	0/1:37,3,0:1:0,1	0/0:0,3,4:1:1,0	0/1:13,0,19:3:2,1	0/1:31,0,33:5:2,3	0/1:0,0,0:0:0,0	0/0:0,6,8:2:2,0	0/0:0,3,4:1:1,0	0/0:0,3,2:2:1,0	0/1:31,0,31:2:1,1	0/1:37,3,0:1:0,1	0/1:59,0,5:3:1,2	0/1:14,0,50:4:3,1	0/1:34,3,0:2:0,1
SL4.0ch00	456602	.	G	A	70.5878	.	DP=270;VDB=0.760201;SGB=12.2374;RPB=0.999967;MQB=4.044e-05;BQB=0.946932;MQ0F=0;AF1=0.0754971;AC1=4;DP4=222,0,48,0;MQ=23;FQ=70.9268;PV4=1,0.457458,1.65447e-05,0.449944	GT:PL:DP:AD	0/0:0,12,94:4:4,0	0/0:0,42,156:14:14,0	0/0:0,32,136:18:16,2	0/0:0,18,89:6:6,0	0/0:0,5,41:4:3,1	0/0:0,12,68:4:4,0	0/0:0,27,113:9:9,0	0/0:0,40,132:21:19,2	0/0:0,5,66:4:3,1	0/0:0,3,32:1:1,0	0/0:0,39,117:13:13,0	0/0:0,3,37:1:1,0	0/0:0,21,121:7:7,0	0/0:0,3,38:5:3,2	0/0:0,24,124:8:8,0	0/0:0,3,18:1:1,0	0/0:0,8,68:5:4,1	0/0:0,48,138:16:16,0	0/0:0,39,123:13:13,0	0/0:4,3,0:1:0,1	0/1:61,10,0:21:7,14	0/1:58,6,0:28:11,17	0/0:0,30,127:10:10,0	0/0:0,60,120:20:20,0	0/0:0,42,122:14:14,0	0/0:0,18,101:6:6,0	0/1:33,0,89:16:9,7
SL4.0ch00	456604	.	C	T	64.3965	.	DP=270;VDB=9.2814e-14;SGB=-109.291;RPB=7.13774e-11;MQB=1.1976e-05;BQB=0.00147236;MQ0F=0;AF1=0.172476;AC1=9;DP4=249,0,21,0;MQ=23;FQ=65.2061;PV4=1,4.84139e-19,1,2.40564e-21	GT:PL:DP:AD	0/1:21,0,59:4:3,1	0/1:19,0,113:14:12,2	0/0:0,54,132:18:18,0	0/0:0,4,66:6:5,1	0/0:0,12,59:4:4,0	0/1:14,0,35:4:2,2	0/0:0,27,113:9:9,0	0/0:0,63,133:21:21,0	0/1:43,0,13:4:2,2	0/0:0,3,32:1:1,0	0/0:0,39,123:13:13,0	0/0:0,3,37:1:1,0	0/1:28,0,83:7:5,2	0/0:0,15,47:5:5,0	0/1:13,0,88:8:7,1	0/0:0,3,18:1:1,0	0/0:0,1,55:5:4,1	0/0:0,1,112:16:13,3	0/0:0,39,123:13:13,0	0/0:0,3,4:1:1,0	0/0:0,63,69:21:21,0	0/0:0,84,69:28:28,0	0/1:7,0,92:10:9,1	0/0:0,38,99:20:19,1	0/1:8,0,103:14:12,2	0/1:8,0,86:6:5,1	0/0:0,11,86:16:15,1
SL4.0ch00	456646	.	G	A	72.487	.	DP=228;VDB=5.4263e-20;SGB=71.0932;RPB=0.952742;MQB=0.301879;MQSB=1;BQB=0.612559;MQ0F=0;AF1=0.0753044;AC1=4;DP4=189,1,38,0;MQ=21;FQ=72.8258;PV4=1,1,0.11365,1	GT:PL:DP:AD	0/0:0,9,70:3:3,0	0/0:0,30,130:10:10,0	0/0:0,48,135:16:16,0	0/0:0,12,29:4:4,0	0/0:0,6,29:2:2,0	0/0:0,6,47:2:2,0	0/0:0,27,113:9:9,0	0/0:0,57,136:19:19,0	0/0:0,3,21:1:1,0	0/0:0,3,32:1:1,0	0/0:0,36,111:12:12,0	0/0:0,0,0:0:0,0	0/0:0,12,77:4:4,0	0/0:0,9,48:3:3,0	0/0:0,21,108:7:7,0	0/0:0,3,18:1:1,0	0/0:0,9,53:3:3,0	0/0:0,33,124:11:11,0	0/0:0,39,123:13:13,0	0/0:0,0,0:0:0,0	0/1:60,9,0:22:8,14	0/1:57,5,0:29:12,17	0/0:0,24,99:8:8,0	0/0:0,57,99:19:19,0	0/0:0,33,120:11:11,0	0/0:0,9,63:3:3,0	0/1:35,0,72:15:8,7
SL4.0ch00	456662	.	T	G	71.5735	.	DP=227;VDB=5.42627e-20;SGB=71.0932;RPB=0.982288;MQB=0.293643;MQSB=1;BQB=0.419579;MQ0F=0;AF1=0.0757916;AC1=4;DP4=187,1,38,0;MQ=21;FQ=71.9146;PV4=1,0.109072,0.110626,1	GT:PL:DP:AD	0/0:0,9,70:3:3,0	0/0:0,30,137:10:10,0	0/0:0,48,136:16:16,0	0/0:0,12,52:4:4,0	0/0:0,6,29:2:2,0	0/0:0,6,47:2:2,0	0/0:0,24,105:8:8,0	0/0:0,57,136:19:19,0	0/0:0,3,21:1:1,0	0/0:0,3,32:1:1,0	0/0:0,36,112:12:12,0	0/0:0,0,0:0:0,0	0/0:0,12,77:4:4,0	0/0:0,9,48:3:3,0	0/0:0,21,108:7:7,0	0/0:0,3,18:1:1,0	0/0:0,9,53:3:3,0	0/0:0,33,129:11:11,0	0/0:0,39,122:13:13,0	0/0:0,0,0:0:0,0	0/1:59,9,0:22:8,14	0/1:57,5,0:29:12,17	0/0:0,24,99:8:8,0	0/0:0,57,119:19:19,0	0/0:0,33,115:11:11,0	0/0:0,6,60:2:2,0	0/1:35,0,69:15:8,7
SL4.0ch00	456707	.	C	T	35.8735	.	DP=63;VDB=3.68166e-09;SGB=21.2865;RPB=0.00786753;MQB=0.0709279;MQSB=1.1705e-05;BQB=0.09964;MQ0F=0;AF1=0.0833339;G3=0.903527,7.01571e-06,0.0964655;HWE=0.0111314;AC1=4;DP4=9,37,1,15;MQ=27;FQ=36.2459;PV4=0.43,1,0.0025875,0.399631	GT:PL:DP:AD	0/0:0,3,37:1:1,0	0/0:0,12,90:4:4,0	0/0:0,3,4:1:1,0	0/0:0,6,48:2:2,0	0/0:0,3,27:1:1,0	0/0:0,6,44:2:2,0	0/0:0,0,0:0:0,0	0/0:0,3,4:1:1,0	0/0:0,6,33:3:2,0	0/0:0,0,0:0:0,0	0/0:0,3,33:1:1,0	0/0:0,3,22:1:1,0	0/0:0,9,73:3:3,0	0/0:0,0,0:0:0,0	0/0:0,3,37:1:1,0	0/0:0,0,0:0:0,0	0/0:0,9,34:3:3,0	0/0:0,15,79:5:5,0	0/0:0,3,4:1:1,0	0/0:0,0,0:0:0,0	0/1:39,9,0:8:2,6	0/1:67,10,0:13:4,9	0/0:0,6,67:2:2,0	0/0:0,3,33:1:1,0	0/0:0,9,57:3:3,0	0/0:0,9,75:3:3,0	0/0:0,6,40:2:2,0
SL4.0ch00	456717	.	C	T	999	.	DP=63;VDB=0.0306372;SGB=-5.54873;RPB=0.454143;MQB=0.201897;MQSB=1.1705e-05;BQB=0.886961;MQ0F=0;AF1=0.475926;G3=0.113816,0.88487,0.00131478;HWE=0.037359;AC1=26;DP4=4,31,6,21;MQ=27;FQ=999;PV4=0.308371,0.195852,1,0.283468	GT:PL:DP:AD	0/1:37,3,0:1:0,1	0/1:53,0,35:4:2,2	0/0:0,3,4:1:1,0	0/1:31,0,30:2:1,1	0/0:0,3,33:1:1,0	1/1:44,6,0:2:0,2	0/1:0,0,0:0:0,0	0/0:0,3,4:1:1,0	0/1:49,3,0:3:1,2	0/1:0,0,0:0:0,0	0/0:0,3,34:1:1,0	0/0:0,3,37:1:1,0	0/1:40,0,28:3:1,2	0/1:0,0,0:0:0,0	0/1:37,3,0:1:0,1	0/1:0,0,0:0:0,0	0/1:13,0,19:3:2,1	0/1:31,0,36:5:2,3	0/0:0,3,4:1:1,0	0/1:0,0,0:0:0,0	0/0:0,9,39:8:6,2	0/0:0,14,73:13:10,3	0/1:27,0,31:2:1,1	0/1:37,3,0:1:0,1	0/1:51,0,27:3:1,2	0/1:17,0,50:3:2,1	1/1:40,6,0:2:0,2
SL4.0ch00	456793	.	GA	G	40.1937	.	INDEL;IDV=9;IMF=1;DP=52;VDB=1.54143e-44;SGB=15.6628;MQ0F=0;AF1=0.134017;G3=0.897828,7.29632e-06,0.102165;HWE=0.00173439;AC1=7;DP4=0,37,0,15;MQ=30;FQ=40.8125;PV4=1,0.0972428,3.78029e-06,1.86538e-14	GT:PL:DP:AD	0/0:0,3,40:1:1,0	0/0:0,12,103:4:4,0	0/0:0,3,4:1:1,0	0/0:0,6,70:2:2,0	0/0:0,3,36:1:1,0	0/0:0,6,51:2:2,0	0/0:0,0,0:0:0,0	0/0:0,0,0:0:0,0	0/0:0,9,62:3:3,0	0/0:0,0,0:0:0,0	0/0:0,3,34:1:1,0	0/0:0,3,40:1:1,0	0/0:0,9,79:3:3,0	0/0:0,0,0:0:0,0	0/0:0,3,40:1:1,0	0/0:0,0,0:0:0,0	0/0:0,6,43:2:2,0	0/0:0,15,79:5:5,0	0/0:0,0,0:0:0,0	0/0:0,0,0:0:0,0	1/1:47,18,0:6:0,6	1/1:79,27,0:9:0,9	0/0:0,6,72:2:2,0	0/0:0,3,40:1:1,0	0/0:0,9,97:3:3,0	0/0:0,9,76:3:3,0	0/0:0,3,40:1:1,0
SL4.0ch00	456799	.	G	T	43.906	.	DP=52;VDB=1.63308e-11;SGB=14.4271;RPB=0.962211;MQB=5.69247e-05;BQB=0.998772;MQ0F=0;AF1=0.135337;G3=0.897824,8.61809e-06,0.102168;HWE=0.00180524;AC1=7;DP4=0,36,0,16;MQ=30;FQ=44.5314;PV4=1,1,1.87998e-07,1	GT:PL:DP:AD	0/0:0,3,37:1:1,0	0/0:0,12,98:4:4,0	0/0:0,3,4:1:1,0	0/0:0,6,67:2:2,0	0/0:0,3,36:1:1,0	0/0:0,6,48:2:2,0	0/0:0,0,0:0:0,0	0/0:0,0,0:0:0,0	0/0:0,6,54:3:2,0	0/0:0,0,0:0:0,0	0/0:0,3,34:1:1,0	0/0:0,3,37:1:1,0	0/0:0,9,76:3:3,0	0/0:0,0,0:0:0,0	0/0:0,3,37:1:1,0	0/0:0,0,0:0:0,0	0/0:0,6,43:2:2,0	0/0:0,15,76:5:5,0	0/0:0,0,0:0:0,0	0/0:0,0,0:0:0,0	1/1:47,18,0:6:0,6	1/1:75,27,0:9:0,9	0/0:0,6,48:2:2,0	0/0:0,3,37:1:1,0	0/0:0,9,76:3:3,0	0/0:0,9,75:3:3,0	0/0:0,3,37:1:1,0
SL4.0ch00	456827	.	G	A	37.2729	.	DP=255;VDB=1.03568e-19;SGB=66.1294;RPB=0.992458;MQB=0.42551;MQSB=0.0619784;BQB=3.79721e-05;MQ0F=0;AF1=0.068452;AC1=3;DP4=16,188,0,35;MQ=21;FQ=37.5799;PV4=0.138291,2.07217e-06,0.16959,0.0407565	GT:PL:DP:AD	0/0:0,9,70:3:3,0	0/0:0,30,137:10:10,0	0/0:0,42,131:14:14,0	0/0:0,18,78:6:6,0	0/0:0,9,34:3:3,0	0/0:0,6,47:2:2,0	0/0:0,30,122:10:10,0	0/0:0,57,133:19:19,0	0/0:0,6,55:2:2,0	0/0:0,3,32:1:1,0	0/0:0,27,95:9:9,0	0/0:0,0,0:0:0,0	0/0:0,12,77:4:4,0	0/0:0,12,54:4:4,0	0/0:0,27,124:9:9,0	0/0:0,6,22:2:2,0	0/0:0,6,37:2:2,0	0/0:0,30,117:10:10,0	0/0:0,42,139:14:14,0	0/0:0,0,0:0:0,0	0/1:48,7,0:23:9,14	0/1:35,0,13:30:16,14	0/0:0,30,122:10:10,0	0/0:0,57,115:19:19,0	0/0:0,33,118:11:11,0	0/0:0,12,81:4:4,0	0/1:28,0,73:18:11,7
SL4.0ch00	456839	.	C	A	106.483	.	DP=259;VDB=1.89747e-19;SGB=-82.2107;RPB=0.679812;MQB=0.28387;MQSB=0.0695371;BQB=0.12403;MQ0F=0;AF1=0.2263;AC1=12;DP4=12,189,4,38;MQ=20;FQ=107.582;PV4=0.489793,0.16026,0.371797,0.475885	GT:PL:DP:AD	0/0:0,9,70:3:3,0	0/1:4,0,109:10:8,2	0/1:4,0,94:15:12,3	0/0:0,18,79:6:6,0	0/0:0,9,34:3:3,0	0/1:12,0,26:2:1,1	0/1:4,0,85:10:8,2	0/0:0,7,105:19:16,3	0/0:0,6,55:2:2,0	0/0:0,3,32:1:1,0	0/0:0,4,72:11:9,2	0/0:0,0,0:0:0,0	0/1:13,0,51:4:3,1	0/0:0,12,54:4:4,0	0/1:30,0,70:9:5,4	0/1:12,0,0:2:1,1	0/1:12,0,8:2:1,1	0/1:15,0,85:10:7,3	0/1:55,0,79:14:7,7	0/0:0,0,0:0:0,0	0/0:0,56,77:23:22,1	0/0:0,78,66:31:30,1	0/1:38,0,66:10:6,4	0/0:0,22,87:19:17,2	0/0:0,2,85:11:9,2	0/1:6,0,52:4:3,1	0/0:0,42,124:18:17,1
SL4.0ch00	456875	.	C	T	53.4438	.	DP=274;VDB=8.97582e-27;SGB=77.4525;RPB=0.872886;MQB=0.509362;MQSB=0.152139;BQB=0.962595;MQ0F=0;AF1=0.0696143;AC1=3;DP4=16,201,0,41;MQ=20;FQ=53.7562;PV4=0.0834077,0.0947681,0.155399,1	GT:PL:DP:AD	0/0:0,9,70:3:3,0	0/0:0,30,130:10:10,0	0/0:0,51,139:17:17,0	0/0:0,18,79:6:6,0	0/0:0,12,35:4:4,0	0/0:0,6,47:2:2,0	0/0:0,30,122:10:10,0	0/0:0,66,132:22:22,0	0/0:0,9,56:3:3,0	0/0:0,3,32:1:1,0	0/0:0,36,108:12:12,0	0/0:0,0,0:0:0,0	0/0:0,12,77:4:4,0	0/0:0,18,52:6:6,0	0/0:0,27,125:9:9,0	0/0:0,6,22:2:2,0	0/0:0,9,50:3:3,0	0/0:0,33,118:11:11,0	0/0:0,42,142:14:14,0	0/0:0,3,4:1:1,0	0/1:48,8,0:24:9,15	0/1:55,6,0:32:14,18	0/0:0,30,131:10:10,0	0/0:0,57,120:19:19,0	0/0:0,33,111:11:11,0	0/0:0,12,81:4:4,0	0/1:31,0,74:18:10,8
SL4.0ch00	457227	.	T	C	999	.	DP=230;VDB=1.4013e-45;SGB=-19.5857;RPB=0.955153;MQB=0.47676;BQB=0.857856;MQ0F=0;AF1=0.361926;G3=0.190363,0.809637,3.13696e-13;HWE=0.000861387;AC1=19;DP4=0,162,0,68;MQ=19;FQ=999;PV4=1,0.095976,1,1	GT:PL:DP:AD	0/0:0,9,61:9:8,1	0/1:16,0,51:10:7,3	0/1:31,0,50:20:15,5	0/1:42,0,42:12:6,6	0/1:74,0,32:9:4,5	0/0:0,21,71:7:7,0	0/1:37,0,51:10:7,3	0/1:5,0,53:26:20,6	0/0:0,9,42:3:3,0	0/1:0,0,0:0:0,0	0/1:78,0,51:20:11,9	0/0:0,3,14:1:1,0	0/1:29,0,29:6:3,3	0/1:10,0,47:8:6,2	0/1:21,0,36:4:2,2	0/1:3,0,33:4:3,1	0/0:0,6,57:8:7,1	0/1:15,0,31:5:3,2	0/1:26,0,46:10:6,4	0/1:0,0,0:0:0,0	0/1:0,0,0:0:0,0	0/1:0,0,0:0:0,0	0/1:32,0,51:13:8,5	0/1:3,0,63:26:20,6	0/1:15,0,54:15:11,4	0/0:0,12,53:4:4,0	0/1:0,0,0:0:0,0
SL4.0ch00	457235	.	CT	CTT	999	.	INDEL;IDV=20;IMF=0.769231;DP=230;VDB=0;SGB=-7.319;MQ0F=0;AF1=0.499747;G3=3.09388e-06,0.999996,1.02309e-06;HWE=1.15343e-06;AC1=27;DP4=0,114,0,116;MQ=19;FQ=999;PV4=1,1,0.145617,1	GT:PL:DP:AD	0/1:47,0,21:9:3,6	0/1:51,0,16:10:3,7	0/1:38,0,70:20:12,8	0/1:0,1,55:12:10,2	0/1:20,0,82:9:6,3	0/1:52,3,0:7:1,6	0/1:39,0,54:10:5,5	0/1:51,0,54:26:12,14	0/1:9,0,22:3:2,1	0/1:0,0,0:0:0,0	0/1:49,0,79:20:10,10	0/1:40,3,0:1:0,1	0/1:16,0,39:6:4,2	0/0:0,6,56:8:7,1	0/1:30,0,21:4:2,2	0/1:33,0,3:4:1,3	0/1:34,0,32:8:4,4	0/1:30,0,19:5:2,3	0/1:39,0,35:10:5,5	0/1:0,0,0:0:0,0	0/1:0,0,0:0:0,0	0/1:0,0,0:0:0,0	0/1:51,0,32:13:5,8	0/1:51,0,63:26:12,14	0/1:54,0,24:15:5,10	0/1:6,0,33:4:3,1	0/1:0,0,0:0:0,0
SL4.0ch00	457236	.	T	TG	999	.	INDEL;IDV=9;IMF=0.45;DP=230;VDB=0;SGB=-19.4891;MQ0F=0;AF1=0.435383;G3=0.183123,0.816867,1.06865e-05;HWE=0.0127721;AC1=23;DP4=0,161,0,69;MQ=19;FQ=999;PV4=1,1,1,1	GT:PL:DP:AD	0/0:0,9,19:9:8,1	0/1:20,4,0:10:7,3	0/1:23,0,27:20:15,5	0/1:42,0,29:12:6,6	0/1:81,0,14:9:4,5	0/0:0,21,22:7:7,0	0/1:28,0,14:10:7,3	0/1:5,0,21:26:20,6	0/0:0,9,27:3:3,0	0/1:0,0,0:0:0,0	0/1:84,0,5:20:11,9	0/0:0,3,4:1:1,0	0/1:29,0,8:6:3,3	0/1:10,0,41:8:6,2	0/1:22,2,0:4:2,2	0/1:3,0,0:4:3,1	0/0:0,6,29:8:7,1	0/1:18,0,10:5:3,2	0/1:26,0,5:10:6,4	0/1:0,0,0:0:0,0	0/1:0,0,0:0:0,0	0/1:0,0,0:0:0,0	0/1:36,4,0:13:8,5	0/1:13,0,35:26:19,7	0/1:17,2,0:15:11,4	0/0:0,12,44:4:4,0	0/1:0,0,0:0:0,0
SL4.0ch00	457292	.	A	G	999	.	DP=155;VDB=2.00356e-11;SGB=4.48703;RPB=0.914136;MQB=0.989806;BQB=0.995812;MQ0F=0;AF1=0.158678;AC1=8;DP4=138,0,17,0;MQ=38;FQ=999;PV4=1,1,0.261166,1	GT:PL:DP:AD	0/0:0,9,85:3:3,0	0/0:0,6,67:2:2,0	0/0:0,33,169:11:11,0	0/0:0,3,37:1:1,0	0/1:37,3,0:1:0,1	0/0:3,0,74:4:3,1	0/0:0,42,188:14:14,0	0/0:0,42,181:14:14,0	0/0:0,0,0:0:0,0	0/0:0,6,55:2:2,0	0/0:0,39,173:13:13,0	0/0:0,0,0:0:0,0	0/0:0,12,107:4:4,0	0/0:0,12,107:4:4,0	0/1:13,0,128:8:7,1	0/0:0,3,37:1:1,0	0/0:0,6,67:2:2,0	0/0:0,24,152:8:8,0	0/1:28,0,113:7:5,2	0/0:0,0,0:0:0,0	0/1:92,9,0:3:0,3	1/1:161,27,0:9:0,9	0/0:0,27,151:9:9,0	0/0:0,63,192:21:21,0	0/0:0,21,144:7:7,0	0/0:0,9,92:3:3,0	0/0:0,12,113:4:4,0
SL4.0ch00	457295	.	G	T	999	.	DP=156;VDB=2.17495e-26;SGB=-15.8913;RPB=0.949099;MQB=0.00129429;BQB=0.949706;MQ0F=0;AF1=0.389798;G3=0.167203,0.832797,1.25151e-08;HWE=0.000577035;AC1=21;DP4=113,0,43,0;MQ=38;FQ=999;PV4=1,1,3.40683e-07,1	GT:PL:DP:AD	0/1:18,0,59:3:2,1	1/1:67,6,0:2:0,2	0/1:75,0,120:11:6,5	0/0:0,3,37:1:1,0	0/0:0,3,37:1:1,0	0/1:14,0,66:4:3,1	0/1:18,0,152:14:12,2	0/1:14,0,147:14:12,2	0/1:0,0,0:0:0,0	0/1:16,0,31:2:1,1	0/1:77,0,119:13:7,6	0/1:0,0,0:0:0,0	0/1:48,0,56:4:2,2	0/1:25,0,74:4:3,1	0/0:0,24,157:8:8,0	0/0:0,3,33:1:1,0	0/0:0,6,67:2:2,0	0/1:3,0,130:8:7,1	0/1:16,0,116:7:6,1	0/1:0,0,0:0:0,0	0/0:0,9,92:3:3,0	0/0:0,27,161:9:9,0	0/1:29,0,130:9:7,2	0/1:115,0,153:21:12,9	0/1:54,0,93:7:4,3	0/1:25,0,81:4:3,1	0/1:81,0,25:4:1,3
SL4.0ch00	457516	.	T	A	98.2785	.	DP=188;VDB=2.26006e-08;SGB=24.0937;RPB=0.94869;MQB=0.33815;MQSB=0.00225389;BQB=0.0114376;MQ0F=0;AF1=0.0714541;G3=0.91995,2.94317e-06,0.0800471;HWE=0.00141073;AC1=4;DP4=17,143,0,12;MQ=38;FQ=98.5972;PV4=0.611204,0.00102482,1,0.134514	GT:PL:DP:AD	0/0:0,9,85:3:3,0	0/0:0,6,67:2:2,0	0/0:0,36,195:12:12,0	0/0:0,6,59:2:2,0	0/0:0,3,29:1:1,0	0/0:0,12,84:4:4,0	0/0:0,42,178:14:14,0	0/0:0,42,170:14:14,0	0/0:0,0,0:0:0,0	0/0:0,6,55:2:2,0	0/0:0,42,195:14:14,0	0/0:0,3,22:1:1,0	0/0:0,18,171:6:6,0	0/0:0,18,127:6:6,0	0/0:0,27,173:9:9,0	0/0:0,3,22:1:1,0	0/0:0,9,85:3:3,0	0/0:0,30,214:10:10,0	0/0:0,24,166:8:8,0	0/0:0,0,0:0:0,0	0/1:64,9,0:3:0,3	1/1:115,27,0:9:0,9	0/0:0,27,151:9:9,0	0/0:0,60,182:20:20,0	0/0:0,21,133:7:7,0	0/0:0,21,199:7:7,0	0/0:0,15,141:5:5,0
SL4.0ch00	457522	.	T	C	999	.	DP=189;VDB=6.0321e-10;SGB=-13.3757;RPB=0.962112;MQB=0.29909;MQSB=0.00262716;BQB=0.814724;MQ0F=0;AF1=0.208288;AC1=11;DP4=13,138,4,18;MQ=38;FQ=999;PV4=0.23888,1,0.000467643,1	GT:PL:DP:AD	0/0:0,9,73:3:3,0	0/0:0,6,48:2:2,0	0/0:0,36,186:12:12,0	0/1:16,0,27:2:1,1	0/1:30,3,0:1:0,1	0/1:3,0,62:4:3,1	0/0:0,42,182:14:14,0	0/0:0,31,171:14:13,1	0/0:0,0,0:0:0,0	0/0:0,6,55:2:2,0	0/0:0,42,201:14:14,0	0/1:22,3,0:1:0,1	0/0:0,18,175:6:6,0	0/1:18,0,77:6:4,2	0/1:3,0,152:9:8,1	0/0:0,3,22:1:1,0	0/0:0,9,85:3:3,0	0/0:0,30,219:10:10,0	0/1:19,0,144:8:6,2	0/0:0,0,0:0:0,0	1/1:89,9,0:3:0,3	1/1:161,27,0:9:0,9	0/0:0,27,151:9:9,0	0/0:0,63,186:21:21,0	0/0:0,21,140:7:7,0	0/0:0,21,180:7:7,0	0/0:0,15,152:5:5,0
SL4.0ch00	457620	.	A	G	12.9116	.	DP=13;VDB=2.26006e-08;SGB=5.13763;MQ0F=0;AF1=1;AC1=54;DP4=0,0,13,0;MQ=7;FQ=-26.2745	GT:PL:DP:AD	1/1:0,0,0:0:0,0	1/1:24,3,0:1:0,1	1/1:0,0,0:0:0,0	1/1:0,0,0:0:0,0	1/1:0,0,0:0:0,0	1/1:0,0,0:0:0,0	1/1:0,0,0:0:0,0	1/1:0,0,0:0:0,0	1/1:0,0,0:0:0,0	1/1:0,0,0:0:0,0	1/1:0,0,0:0:0,0	1/1:0,0,0:0:0,0	1/1:0,0,0:0:0,0	1/1:4,3,0:1:0,1	1/1:0,0,0:0:0,0	1/1:0,0,0:0:0,0	1/1:0,0,0:0:0,0	1/1:0,0,0:0:0,0	1/1:0,0,0:0:0,0	1/1:0,0,0:0:0,0	1/1:9,9,0:3:0,3	1/1:13,24,0:8:0,8	1/1:0,0,0:0:0,0	1/1:0,0,0:0:0,0	1/1:0,0,0:0:0,0	1/1:0,0,0:0:0,0	1/1:0,0,0:0:0,0
SL4.0ch00	457645	.	T	G	12.9116	.	DP=13;VDB=2.7432e-08;SGB=5.13763;MQ0F=0;AF1=1;AC1=54;DP4=0,0,13,0;MQ=7;FQ=-26.2745	GT:PL:DP:AD	1/1:0,0,0:0:0,0	1/1:24,3,0:1:0,1	1/1:0,0,0:0:0,0	1/1:0,0,0:0:0,0	1/1:0,0,0:0:0,0	1/1:0,0,0:0:0,0	1/1:0,0,0:0:0,0	1/1:0,0,0:0:0,0	1/1:0,0,0:0:0,0	1/1:0,0,0:0:0,0	1/1:0,0,0:0:0,0	1/1:0,0,0:0:0,0	1/1:0,0,0:0:0,0	1/1:4,3,0:1:0,1	1/1:0,0,0:0:0,0	1/1:0,0,0:0:0,0	1/1:0,0,0:0:0,0	1/1:0,0,0:0:0,0	1/1:0,0,0:0:0,0	1/1:0,0,0:0:0,0	1/1:9,9,0:3:0,3	1/1:13,24,0:8:0,8	1/1:0,0,0:0:0,0	1/1:0,0,0:0:0,0	1/1:0,0,0:0:0,0	1/1:0,0,0:0:0,0	1/1:0,0,0:0:0,0
SL4.0ch00	457733	.	G	A	999	.	DP=137;VDB=7.02374e-20;SGB=-13.585;RPB=0.859332;MQB=0.957481;MQSB=0.000201116;BQB=0.99913;MQ0F=0;AF1=0.332309;G3=0.197689,0.802311,1.25819e-21;HWE=0.0014794;AC1=18;DP4=91,6,31,0;MQ=34;FQ=999;PV4=0.33458,1,1,1	GT:PL:DP:AD	0/0:0,9,85:3:3,0	0/0:0,12,106:4:4,0	0/1:14,0,113:8:6,2	0/1:13,0,70:4:3,1	0/1:2,0,109:8:7,1	0/1:8,0,105:6:5,1	0/0:0,6,40:2:2,0	0/1:55,0,128:11:8,3	0/0:0,0,0:0:0,0	0/0:0,3,4:1:1,0	0/0:0,2,133:9:8,1	0/0:0,0,0:0:0,0	0/0:0,6,58:2:2,0	0/1:71,0,78:9:4,5	0/1:22,0,80:5:4,1	0/0:0,3,37:1:1,0	0/1:86,0,145:20:14,6	0/1:17,0,50:3:2,1	0/1:29,0,80:6:4,2	0/0:0,3,37:1:1,0	0/0:0,3,22:1:1,0	0/0:0,6,29:2:2,0	0/1:40,0,28:3:1,2	0/1:40,0,136:13:10,3	0/1:28,0,52:3:2,1	0/0:0,0,0:0:0,0	0/1:28,0,50:3:2,1
SL4.0ch00	457769	.	T	G	999	.	DP=135;VDB=5.83896e-18;SGB=-17.6959;RPB=0.828835;MQB=0.494139;MQSB=0.000202669;BQB=0.80479;MQ0F=0;AF1=0.393197;G3=0.110678,0.889322,1.58531e-15;HWE=0.000509371;AC1=21;DP4=86,5,34,1;MQ=34;FQ=999;PV4=1,1,0.157439,0.33096	GT:PL:DP:AD	0/0:0,9,85:3:3,0	0/0:0,12,106:4:4,0	0/1:35,0,103:8:6,2	0/1:13,0,70:4:3,1	0/1:5,0,101:7:6,1	0/1:8,0,105:6:5,1	0/0:0,6,40:2:2,0	0/1:51,0,127:11:8,3	0/1:0,0,0:0:0,0	0/0:0,3,4:1:1,0	0/0:0,2,130:9:8,1	0/1:0,0,0:0:0,0	0/0:0,6,58:2:2,0	0/1:90,0,91:9:4,5	0/1:22,0,77:5:4,1	0/0:0,3,37:1:1,0	0/1:65,0,139:19:13,6	0/1:17,0,29:3:2,1	0/1:19,0,80:6:4,2	0/0:0,3,37:1:1,0	0/1:22,3,0:1:0,1	0/1:21,1,0:2:1,1	0/1:46,0,28:3:1,2	0/1:36,0,133:13:9,4	0/1:28,0,52:3:2,1	0/1:0,0,0:0:0,0	0/1:46,0,5:3:1,2
SL4.0ch00	457838	.	G	A	144.126	.	DP=53;VDB=6.10382e-11;SGB=3.21283;RPB=0.999312;MQB=0.404919;BQB=0.96204;MQ0F=0;AF1=0.347199;G3=0.200288,0.799712,2.73193e-11;HWE=0.0174815;AC1=19;DP4=34,0,19,0;MQ=22;FQ=145.976;PV4=1,0.314173,0.0311136,1	GT:PL:DP:AD	0/1:16,0,16:2:1,1	0/0:0,6,36:3:2,0	0/1:31,0,13:3:1,2	0/0:0,3,22:1:1,0	0/1:16,0,16:2:1,1	0/1:0,0,0:0:0,0	0/1:7,0,56:5:4,1	0/1:14,0,71:9:7,2	0/1:0,0,0:0:0,0	0/1:0,0,0:0:0,0	0/1:60,0,4:6:1,5	0/1:0,0,0:0:0,0	0/0:0,3,22:1:1,0	0/1:22,3,0:1:0,1	0/1:0,0,0:0:0,0	0/1:0,0,0:0:0,0	0/1:0,0,0:0:0,0	0/0:0,3,22:1:1,0	0/0:0,6,43:2:2,0	0/1:0,0,0:0:0,0	0/1:0,0,0:0:0,0	0/0:0,3,22:1:1,0	0/0:0,12,74:4:4,0	0/1:31,0,63:9:6,3	0/1:25,0,13:3:1,2	0/1:0,0,0:0:0,0	0/1:0,0,0:0:0,0
SL4.0ch00	457957	.	A	G	999	.	DP=92;VDB=0.0907671;SGB=-16.4159;RPB=0.989986;MQB=0.993475;BQB=0.833194;MQ0F=0;AF1=0.348818;G3=0.240126,0.759874,1.30488e-08;HWE=0.00569597;AC1=19;DP4=0,70,0,22;MQ=31;FQ=999;PV4=1,1,1,0.443055	GT:PL:DP:AD	0/0:0,9,85:3:3,0	0/0:0,12,106:4:4,0	0/1:10,0,86:5:4,1	0/1:19,0,20:2:1,1	0/1:11,0,78:5:4,1	0/0:0,12,99:4:4,0	0/0:0,3,37:1:1,0	0/1:60,0,106:9:6,3	0/1:0,0,0:0:0,0	0/1:0,0,0:0:0,0	0/1:4,0,121:7:6,1	0/1:0,0,0:0:0,0	0/0:0,6,58:2:2,0	0/1:62,0,47:6:2,4	0/1:25,0,56:4:3,1	0/1:0,0,0:0:0,0	0/1:20,0,92:8:6,2	0/0:0,3,37:1:1,0	0/1:16,0,39:3:2,1	0/0:0,3,37:1:1,0	0/0:0,9,9:3:3,0	1/1:7,8,0:9:8,1	0/1:31,0,31:2:1,1	0/1:36,0,115:8:6,2	0/1:31,0,20:2:1,1	0/1:0,0,0:0:0,0	0/1:50,0,28:3:1,2
SL4.0ch00	457958	.	G	A	999	.	DP=92;VDB=0.533174;SGB=-10.7548;RPB=0.1154;MQB=1.70699e-07;BQB=0.989762;MQ0F=0;AF1=0.40807;G3=0.144032,0.855966,2.32386e-06;HWE=0.00205906;AC1=22;DP4=0,60,0,32;MQ=31;FQ=999;PV4=1,0.18356,3.79687e-12,0.0101165	GT:PL:DP:AD	0/1:17,0,59:3:2,1	0/1:14,0,81:4:3,1	0/1:11,0,86:5:4,1	0/1:8,0,19:2:1,1	0/1:34,0,63:5:3,2	0/1:14,0,74:4:3,1	0/1:33,3,0:1:0,1	0/1:18,0,126:9:7,2	0/1:0,0,0:0:0,0	0/1:0,0,0:0:0,0	0/1:5,0,120:7:6,1	0/1:0,0,0:0:0,0	0/1:20,0,31:2:1,1	0/0:0,18,117:6:6,0	0/1:14,0,81:4:3,1	0/1:0,0,0:0:0,0	0/1:44,0,89:8:5,3	0/0:0,3,37:1:1,0	0/1:39,0,16:3:1,2	0/0:0,3,37:1:1,0	1/1:9,9,0:3:0,3	0/0:0,8,7:9:1,8	0/0:0,6,64:2:2,0	0/1:25,0,118:8:6,2	0/1:20,0,31:2:1,1	0/1:0,0,0:0:0,0	0/0:0,9,77:3:3,0
SL4.0ch00	458081	.	C	G	131.927	.	DP=122;VDB=0.000319449;SGB=-8.60679;RPB=0.839253;MQB=0.147623;MQSB=0.0557092;BQB=0.930341;MQ0F=0;AF1=0.187435;AC1=10;DP4=10,83,1,17;MQ=27;FQ=132.822;PV4=0.689035,0.198804,1,0.0884913	GT:PL:DP:AD	0/0:0,9,43:3:3,0	0/1:10,0,7:4:3,1	0/0:0,7,86:7:6,1	0/0:0,15,68:5:5,0	0/0:0,15,80:5:5,0	0/0:0,3,4:1:1,0	0/0:0,15,78:5:5,0	0/0:0,11,113:11:10,1	0/0:0,0,0:0:0,0	0/0:0,0,0:0:0,0	0/1:16,0,77:8:6,2	0/0:0,0,0:0:0,0	0/1:13,0,20:3:2,1	0/1:22,0,82:5:4,1	0/0:0,3,4:1:1,0	0/0:0,3,37:1:1,0	0/1:107,0,127:13:8,5	0/0:0,12,26:4:4,0	0/1:26,0,67:6:4,2	0/0:0,0,0:0:0,0	0/0:0,0,0:0:0,0	0/0:0,6,33:2:2,0	0/0:2,0,49:4:3,1	0/1:22,0,106:14:11,3	0/0:0,12,57:4:4,0	0/0:0,6,55:2:2,0	0/0:0,9,27:3:3,0
SL4.0ch00	458122	.	C	T	999	.	DP=122;VDB=7.02555e-06;SGB=-11.7001;RPB=0.376312;MQB=0.254945;MQSB=0.0557092;BQB=0.936419;MQ0F=0;AF1=0.270755;G3=0.428743,0.571257,9.18095e-09;HWE=0.0416711;AC1=14;DP4=8,81,3,19;MQ=27;FQ=999;PV4=0.453342,1,1,0.05414	GT:PL:DP:AD	0/0:0,9,43:3:3,0	0/1:10,0,15:4:3,1	0/1:64,0,52:7:4,3	0/0:0,15,79:5:5,0	0/0:0,15,93:5:5,0	0/0:0,3,4:1:1,0	0/0:0,15,69:5:5,0	0/0:0,11,113:11:10,1	0/0:0,0,0:0:0,0	0/0:0,0,0:0:0,0	0/1:16,0,77:8:6,2	0/0:0,0,0:0:0,0	0/1:13,0,20:3:2,1	0/1:18,0,82:5:4,1	0/0:0,3,4:1:1,0	0/0:0,3,37:1:1,0	0/1:107,0,131:13:8,5	0/0:0,12,26:4:4,0	0/1:26,0,67:6:4,2	0/0:0,0,0:0:0,0	0/0:0,0,0:0:0,0	0/1:5,0,16:2:1,1	0/1:14,0,49:4:3,1	0/1:22,0,112:14:11,3	0/0:0,12,49:4:4,0	0/0:0,6,55:2:2,0	0/1:13,0,0:3:2,1
SL4.0ch00	458143	.	A	G	999	.	DP=78;VDB=1.3412e-26;SGB=0.541819;RPB=0.99816;MQB=0.374912;BQB=0.998454;MQ0F=0;AF1=0.51455;G3=0.0586676,0.896238,0.0450944;HWE=0.00318038;AC1=28;DP4=0,33,0,45;MQ=20;FQ=999;PV4=1,0.359557,0.00450249,1	GT:PL:DP:AD	0/1:13,0,16:3:2,1	0/1:15,0,10:4:1,3	0/1:14,0,29:4:2,2	1/1:28,9,0:3:0,3	0/1:16,0,13:3:1,2	1/1:4,3,0:1:0,1	0/1:56,0,7:5:1,4	0/1:66,0,31:9:3,6	0/1:0,0,0:0:0,0	0/1:0,0,0:0:0,0	0/0:0,21,88:7:7,0	0/1:0,0,0:0:0,0	0/1:19,0,13:3:1,2	0/1:19,0,16:2:1,1	1/1:4,3,0:1:0,1	0/1:0,0,0:0:0,0	0/1:0,3,26:1:1,0	1/1:26,12,0:4:0,4	0/1:19,0,13:3:1,2	0/1:0,0,0:0:0,0	0/1:0,0,0:0:0,0	0/1:16,0,5:2:1,1	0/1:49,0,14:4:1,3	0/1:56,0,56:10:5,5	0/1:14,0,32:4:2,2	0/1:19,0,29:2:1,1	0/1:0,3,19:3:2,1
SL4.0ch00	458255	.	G	A	56.313	.	DP=505;VDB=3.66038e-08;SGB=-10.2721;RPB=0.137433;MQB=0.0140652;BQB=0.940292;MQ0F=0;AF1=0.0601598;G3=0.927362,4.4447e-06,0.0726337;HWE=0.00435607;AC1=3;DP4=490,0,13,0;MQ=31;FQ=56.5777;PV4=1,0.320187,0.0440907,0.145774	GT:PL:DP:AD	0/0:0,42,170:14:14,0	0/0:0,57,170:19:19,0	0/0:0,57,184:19:19,0	0/0:0,72,171:24:24,0	0/0:0,48,169:16:16,0	0/0:0,60,183:20:20,0	0/0:0,78,186:26:26,0	0/0:0,66,188:22:22,0	0/0:0,12,76:4:4,0	0/0:0,78,178:26:26,0	0/0:0,99,186:33:33,0	0/0:0,51,169:17:17,0	0/0:0,12,81:4:4,0	0/0:0,105,189:35:35,0	0/0:0,15,107:5:5,0	0/0:0,84,181:29:28,0	0/0:0,154,193:51:51,0	0/0:0,30,166:10:10,0	0/0:0,18,112:6:6,0	0/0:0,75,175:25:25,0	0/1:25,3,0:1:0,1	1/1:108,30,0:10:0,10	0/0:0,87,189:29:29,0	0/0:0,87,185:29:29,0	0/0:0,42,160:14:14,0	0/0:0,27,150:9:9,0	0/0:4,0,90:6:5,1
SL4.0ch00	458384	.	A	G	120.55	.	DP=1576;VDB=1.4013e-45;SGB=-71.6157;RPB=0.999986;MQB=1.01916e-05;BQB=0.104489;MQ0F=0;AF1=0.0697371;G3=0.894188,0.0337435,0.0720681;HWE=0.0122479;AC1=4;DP4=1497,0,77,0;MQ=29;FQ=120.857;PV4=1,0.0378278,0.0321528,1	GT:PL:DP:AD	0/0:0,255,203:89:89,0	0/0:0,241,201:80:80,0	0/0:0,196,195:65:65,0	0/0:0,151,179:50:50,0	0/0:0,24,101:9:8,0	0/0:0,144,188:48:48,0	0/0:0,255,212:96:96,0	0/0:0,247,193:82:82,0	0/0:0,154,191:51:51,0	0/0:0,99,183:33:33,0	0/0:0,181,195:60:60,0	0/0:0,93,185:31:31,0	0/0:0,75,180:25:25,0	0/0:0,78,185:26:26,0	0/0:0,141,183:47:47,0	0/0:0,99,180:33:33,0	0/0:0,78,177:26:26,0	0/0:0,255,207:92:92,0	0/0:0,111,191:37:37,0	0/0:0,148,191:50:49,0	0/1:95,14,0:63:38,25	0/1:94,11,0:88:46,42	0/0:0,255,215:115:115,0	0/0:0,129,190:43:43,0	0/0:0,255,231:130:130,0	0/0:0,211,198:70:70,0	0/1:22,0,129:35:27,7
SL4.0ch00	458545	.	C	T	999	.	DP=2050;VDB=0;SGB=-956.537;RPB=0.271298;MQB=0;MQSB=1;BQB=0.217795;MQ0F=0;AF1=0.189053;AC1=10;DP4=1,1652,0,394;MQ=30;FQ=999;PV4=1,1,2.34774e-11,1	GT:PL:DP:AD	0/0:0,14,120:101:79,22	0/1:17,0,127:100:73,27	0/0:0,73,145:81:71,10	0/1:41,0,124:74:55,19	0/1:64,0,129:24:15,9	0/1:34,0,137:66:49,17	0/0:0,16,163:119:90,29	0/0:0,13,121:106:81,25	0/1:37,0,140:55:41,14	0/1:23,0,131:59:45,14	0/1:18,0,123:91:69,22	0/1:8,0,130:50:40,10	0/1:20,0,142:29:23,6	0/0:1,0,123:61:49,12	0/0:0,37,137:50:44,6	0/1:14,0,126:61:47,14	0/0:0,25,121:77:64,13	0/0:0,40,122:100:83,17	0/0:0,19,132:44:39,5	0/0:0,8,114:73:60,13	0/0:0,187,106:62:62,0	0/0:0,255,116:94:94,0	0/0:0,40,129:136:106,29	0/0:0,87,158:71:64,7	0/0:0,52,140:145:114,31	0/0:0,6,121:77:61,16	0/0:0,10,121:41:35,6
SL4.0ch00	458562	.	T	C	999	.	DP=2103;VDB=0;SGB=-1019.8;RPB=0.699475;MQB=0;MQSB=1;BQB=0.000229323;MQ0F=0;AF1=0.276678;AC1=15;DP4=1,1612,0,489;MQ=30;FQ=999;PV4=1,4.58595e-08,3.38934e-12,1	GT:PL:DP:AD	0/0:0,23,123:105:83,22	0/1:17,0,128:100:73,27	0/0:0,73,144:84:73,10	0/1:34,0,124:76:56,19	0/1:62,0,150:25:16,9	0/1:25,0,136:69:52,17	0/0:0,12,166:122:91,31	0/0:0,12,121:107:82,25	0/1:31,0,135:57:43,14	0/1:20,0,131:60:46,14	0/1:12,0,117:94:72,22	0/1:9,0,132:50:40,10	0/1:29,0,146:29:22,7	0/0:1,0,126:61:49,12	0/0:0,46,141:53:47,6	0/1:12,0,126:62:48,14	0/0:0,27,126:79:65,13	0/0:0,39,122:101:84,17	0/0:0,25,140:44:39,5	0/0:0,13,115:76:63,13	1/1:94,13,0:65:38,27	1/1:98,12,0:98:45,52	0/0:0,53,135:144:114,30	0/0:0,90,159:73:66,7	0/0:0,50,144:147:115,32	0/0:0,8,124:78:62,16	0/1:60,0,139:43:29,14
SL4.0ch00	458588	.	C	A	999	.	DP=2106;VDB=0;SGB=-807.471;RPB=0.0236255;MQB=0;MQSB=1;BQB=0.420126;MQ0F=0;AF1=0.2606;G3=0.46134,0.53866,0;HWE=0.0216659;AC1=14;DP4=1,1643,0,461;MQ=30;FQ=999;PV4=1,1,1.43203e-32,1	GT:PL:DP:AD	0/0:0,15,122:105:81,23	0/1:29,0,140:100:70,30	0/0:0,66,141:84:73,11	0/1:45,0,132:76:55,21	0/1:68,0,149:25:15,10	0/1:32,0,136:69:52,17	0/0:0,0,164:123:89,34	0/0:0,12,120:107:82,25	0/1:38,0,140:57:42,15	0/1:44,0,153:60:41,19	0/1:32,0,136:94:68,26	0/1:28,0,148:50:37,13	0/1:32,0,150:29:22,7	0/1:22,0,146:61:45,16	0/0:0,35,140:53:45,7	0/1:44,0,151:62:42,20	0/1:6,0,132:79:60,19	0/0:0,39,119:102:85,17	0/0:0,11,132:44:38,6	0/1:18,0,130:76:58,18	0/0:0,196,107:65:65,0	0/0:0,255,117:98:98,0	0/0:0,28,133:145:110,35	0/0:0,59,160:73:62,11	0/0:0,39,144:147:113,34	0/1:5,0,125:78:60,18	0/0:0,6,122:43:36,7
SL4.0ch00	458617	.	C	T	129.157	.	DP=2105;VDB=2.24208e-44;SGB=-581.38;RPB=0.895424;MQB=1.35323e-09;BQB=0.999879;MQ0F=0;AF1=0.0672981;G3=0.910454,0.0164002,0.0731455;HWE=0.00836347;AC1=4;DP4=0,2009,0,96;MQ=30;FQ=129.45;PV4=1,0.275958,5.74546e-05,0.427072	GT:PL:DP:AD	0/0:0,255,214:105:105,0	0/0:0,255,213:100:100,0	0/0:0,253,208:84:84,0	0/0:0,229,197:76:76,0	0/0:0,75,177:25:25,0	0/0:0,189,203:69:68,1	0/0:0,255,230:123:123,0	0/0:0,255,213:107:106,1	0/0:0,154,191:57:56,1	0/0:0,181,195:60:60,0	0/0:0,255,212:94:94,0	0/0:0,151,194:50:50,0	0/0:0,87,184:29:29,0	0/0:0,184,199:61:61,0	0/0:0,160,187:53:53,0	0/0:0,169,192:62:61,1	0/0:0,219,204:79:78,1	0/0:0,255,215:102:101,1	0/0:0,132,193:44:44,0	0/0:0,229,203:76:76,0	0/1:97,13,0:65:38,27	0/1:106,12,0:98:45,52	0/0:0,255,238:145:145,0	0/0:0,220,203:73:73,0	0/0:0,255,246:147:147,0	0/0:0,216,204:78:77,1	0/1:16,0,127:43:34,9
SL4.0ch00	458810	.	C	T	11.9872	.	DP=86;VDB=0.000411984;SGB=-2.58027;RPB=0.920573;MQB=0.0135666;MQSB=0.173684;BQB=0.979523;MQ0F=0;AF1=0.0996509;AC1=5;DP4=77,3,6,0;MQ=19;FQ=12.3884;PV4=1,1,1,0.330043	GT:PL:DP:AD	0/0:0,3,32:1:1,0	0/0:0,15,58:5:5,0	0/0:0,39,103:13:13,0	0/0:0,9,29:3:3,0	0/1:8,0,27:6:5,1	0/0:0,0,0:0:0,0	0/1:17,0,26:3:2,1	0/0:0,18,12:6:6,0	0/0:0,0,0:0:0,0	0/0:0,0,0:0:0,0	0/0:0,9,40:3:3,0	0/0:0,0,0:0:0,0	0/0:0,0,0:0:0,0	0/0:0,27,44:9:9,0	0/0:0,0,0:0:0,0	0/0:0,6,7:2:2,0	0/0:7,0,16:10:9,1	0/0:0,0,0:0:0,0	0/0:0,3,37:1:1,0	0/0:0,0,0:0:0,0	0/0:0,6,7:2:2,0	0/0:0,3,4:1:1,0	0/0:0,3,32:1:1,0	0/1:42,0,31:13:10,3	0/0:0,6,7:2:2,0	0/0:0,12,65:4:4,0	0/0:0,3,37:1:1,0
SL4.0ch00	458877	.	A	C	33.7618	.	DP=147;VDB=0.722172;SGB=12.1483;RPB=0.0173249;MQB=5.51411e-10;MQSB=0.0226071;BQB=0.534764;MQ0F=0;AF1=0.441746;AC1=24;DP4=48,8,53,38;MQ=18;FQ=36.2207;PV4=0.000467559,1,3.05413e-20,0.0578299	GT:PL:DP:AD	0/1:15,3,0:1:0,1	0/0:0,4,48:6:4,2	0/1:2,0,65:16:6,10	0/1:0,0,14:4:1,3	0/1:8,0,50:13:3,10	0/1:0,0,0:0:0,0	0/0:0,3,24:3:2,1	0/1:14,0,1:12:1,11	0/1:4,4,4:1:0,0	0/1:0,0,0:0:0,0	0/1:2,0,107:11:6,4	0/1:0,0,0:0:0,0	0/1:0,0,0:0:0,0	0/1:1,0,81:13:7,6	0/1:0,0,0:0:0,0	0/1:0,1,0:2:1,1	0/1:1,0,90:14:7,7	0/1:21,1,0:7:1,5	0/1:3,0,80:4:3,1	0/1:0,0,0:0:0,0	1/1:11,12,0:4:0,4	1/1:17,8,0:5:1,4	0/1:2,3,0:2:0,1	0/1:15,0,55:21:7,14	0/1:0,1,0:2:1,1	0/0:0,12,69:4:4,0	0/1:1,0,31:2:1,1
SL4.0ch00	458967	.	T	G	24.9818	.	DP=74;VDB=5.37284e-20;SGB=8.25644;RPB=0.19621;MQB=1.09049e-07;MQSB=0.0449765;BQB=0.672316;MQ0F=0;AF1=0.432866;AC1=24;DP4=6,28,2,36;MQ=19;FQ=27.3326;PV4=0.137525,1,2.14244e-10,1	GT:PL:DP:AD	0/1:0,0,0:0:0,0	0/1:0,0,0:0:0,0	0/1:1,0,25:4:2,2	0/1:14,0,26:6:2,4	0/1:2,0,52:4:3,1	0/1:0,0,0:0:0,0	0/1:0,0,0:0:0,0	0/1:18,0,8:3:1,2	0/1:0,0,0:0:0,0	0/1:4,3,0:1:0,1	0/1:17,0,22:5:2,3	1/1:8,6,0:2:0,2	0/1:0,0,0:0:0,0	0/1:3,0,66:17:9,8	0/0:0,3,31:1:1,0	1/1:12,9,0:3:0,3	0/1:0,0,63:10:6,4	0/0:0,6,59:2:2,0	0/1:0,1,26:2:1,1	0/1:0,0,0:0:0,0	0/1:0,0,0:0:0,0	0/1:0,0,0:0:0,0	0/1:4,3,0:1:0,1	0/1:14,0,79:9:4,5	0/1:4,3,0:1:0,1	0/0:0,3,37:1:1,0	0/1:0,0,0:0:0,0
SL4.0ch00	458971	.	C	G	24.9818	.	DP=72;VDB=5.37284e-20;SGB=8.25644;RPB=0.19621;MQB=1.09049e-07;MQSB=0.0449765;BQB=0.96402;MQ0F=0;AF1=0.432866;AC1=24;DP4=6,28,2,36;MQ=19;FQ=27.3326;PV4=0.137525,1,2.14244e-10,1	GT:PL:DP:AD	0/1:0,0,0:0:0,0	0/1:0,0,0:0:0,0	0/1:1,0,25:4:2,2	0/1:14,0,26:6:2,4	0/1:2,0,52:4:3,1	0/1:0,0,0:0:0,0	0/1:0,0,0:0:0,0	0/1:18,0,8:3:1,2	0/1:0,0,0:0:0,0	0/1:4,3,0:1:0,1	0/1:17,0,22:5:2,3	1/1:8,6,0:2:0,2	0/1:0,0,0:0:0,0	0/1:3,0,66:17:9,8	0/0:0,3,31:1:1,0	1/1:12,9,0:3:0,3	0/1:0,0,60:10:6,4	0/0:0,6,67:2:2,0	0/1:0,1,26:2:1,1	0/1:0,0,0:0:0,0	0/1:0,0,0:0:0,0	0/1:0,0,0:0:0,0	0/1:4,3,0:1:0,1	0/1:14,0,79:9:4,5	0/1:4,3,0:1:0,1	0/0:0,3,37:1:1,0	0/1:0,0,0:0:0,0
SL4.0ch00	458982	.	C	A	145.173	.	DP=72;VDB=1.70579e-28;SGB=14.3164;RPB=0.578125;MQB=2.3383e-08;MQSB=0.0449765;BQB=0.97124;MQ0F=0;AF1=0.540871;AC1=29;DP4=3,18,5,46;MQ=19;FQ=148.491;PV4=0.684019,0.323669,4.35871e-12,1	GT:PL:DP:AD	0/1:0,0,0:0:0,0	0/1:0,0,0:0:0,0	0/1:0,0,21:4:1,2	1/1:65,18,0:6:0,6	0/1:2,0,52:4:3,1	0/1:0,0,0:0:0,0	0/1:0,0,0:0:0,0	0/1:18,0,8:3:1,2	0/1:0,0,0:0:0,0	1/1:4,3,0:1:0,1	0/1:19,0,16:5:1,4	1/1:8,6,0:2:0,2	0/1:0,0,0:0:0,0	0/1:8,0,44:17:4,13	0/1:0,3,31:1:1,0	1/1:12,9,0:3:0,3	0/1:3,0,57:10:5,5	0/1:31,0,31:2:1,1	0/1:0,1,26:2:1,1	0/1:0,0,0:0:0,0	0/1:0,0,0:0:0,0	0/1:0,0,0:0:0,0	1/1:4,3,0:1:0,1	0/1:48,0,41:9:2,7	1/1:4,3,0:1:0,1	0/1:0,3,37:1:1,0	0/1:0,0,0:0:0,0
SL4.0ch00	458989	.	T	G	16.2328	.	DP=72;VDB=0.0907685;SGB=2.9928;RPB=0.556099;MQB=0.942538;MQSB=0.0449765;BQB=0.748443;MQ0F=0;AF1=0.118171;AC1=6;DP4=5,54,3,10;MQ=19;FQ=16.7652;PV4=0.150565,1,1,1	GT:PL:DP:AD	0/0:0,0,0:0:0,0	0/0:0,0,0:0:0,0	0/0:0,4,31:4:3,1	0/1:26,0,14:6:4,2	0/0:0,12,70:4:4,0	0/0:0,0,0:0:0,0	0/0:0,0,0:0:0,0	0/0:0,9,38:3:3,0	0/0:0,0,0:0:0,0	0/0:0,3,4:1:1,0	0/0:0,6,47:5:4,1	0/0:0,6,8:2:2,0	0/0:0,0,0:0:0,0	0/0:0,5,69:17:12,5	0/0:0,3,31:1:1,0	0/0:0,9,12:3:3,0	0/0:0,20,79:10:9,1	0/1:31,0,31:2:1,1	0/0:0,6,34:2:2,0	0/0:0,0,0:0:0,0	0/0:0,0,0:0:0,0	0/0:0,0,0:0:0,0	0/0:0,3,4:1:1,0	0/1:18,0,70:9:7,2	0/0:0,3,4:1:1,0	0/0:0,3,37:1:1,0	0/0:0,0,0:0:0,0
SL4.0ch00	458993	.	C	A	16.2328	.	DP=72;VDB=0.0955495;SGB=2.9928;RPB=0.542895;MQB=0.942538;MQSB=0.0449765;BQB=0.953842;MQ0F=0;AF1=0.118172;AC1=6;DP4=5,54,3,10;MQ=19;FQ=16.7653;PV4=0.150565,1,1,1	GT:PL:DP:AD	0/0:0,0,0:0:0,0	0/0:0,0,0:0:0,0	0/0:0,4,31:4:3,1	0/1:26,0,14:6:4,2	0/0:0,12,70:4:4,0	0/0:0,0,0:0:0,0	0/0:0,0,0:0:0,0	0/0:0,9,38:3:3,0	0/0:0,0,0:0:0,0	0/0:0,3,4:1:1,0	0/0:0,6,47:5:4,1	0/0:0,6,8:2:2,0	0/0:0,0,0:0:0,0	0/0:0,5,65:17:12,5	0/0:0,3,31:1:1,0	0/0:0,9,12:3:3,0	0/0:0,20,79:10:9,1	0/1:31,0,31:2:1,1	0/0:0,6,30:2:2,0	0/0:0,0,0:0:0,0	0/0:0,0,0:0:0,0	0/0:0,0,0:0:0,0	0/0:0,3,4:1:1,0	0/1:18,0,70:9:7,2	0/0:0,3,4:1:1,0	0/0:0,3,37:1:1,0	0/0:0,0,0:0:0,0
SL4.0ch00	458994	.	G	A	16.7619	.	DP=72;VDB=0.0649654;SGB=0.929753;RPB=0.847022;MQB=0.996363;MQSB=0.0449765;BQB=0.980356;MQ0F=0;AF1=0.123116;AC1=6;DP4=4,54,4,10;MQ=19;FQ=17.3194;PV4=0.0410756,1,0.456527,1	GT:PL:DP:AD	0/0:0,0,0:0:0,0	0/0:0,0,0:0:0,0	0/0:0,4,31:4:3,1	0/1:26,0,14:6:4,2	0/0:0,12,70:4:4,0	0/0:0,0,0:0:0,0	0/0:0,0,0:0:0,0	0/0:0,9,38:3:3,0	0/0:0,0,0:0:0,0	0/0:0,3,4:1:1,0	0/0:0,6,47:5:4,1	0/0:0,6,8:2:2,0	0/0:0,0,0:0:0,0	0/0:0,5,69:17:12,5	0/0:0,3,31:1:1,0	0/0:0,9,12:3:3,0	0/0:0,20,79:10:9,1	0/1:31,0,31:2:1,1	0/0:0,1,26:2:1,1	0/0:0,0,0:0:0,0	0/0:0,0,0:0:0,0	0/0:0,0,0:0:0,0	0/0:0,3,4:1:1,0	0/1:18,0,70:9:7,2	0/0:0,3,4:1:1,0	0/0:0,3,37:1:1,0	0/0:0,0,0:0:0,0
SL4.0ch00	458995	.	T	A	16.2328	.	DP=72;VDB=0.0955495;SGB=2.9928;RPB=0.718866;MQB=0.942538;MQSB=0.0449765;BQB=0.99399;MQ0F=0;AF1=0.118171;AC1=6;DP4=5,54,3,10;MQ=19;FQ=16.7652;PV4=0.150565,0.37652,1,1	GT:PL:DP:AD	0/0:0,0,0:0:0,0	0/0:0,0,0:0:0,0	0/0:0,4,31:4:3,1	0/1:26,0,14:6:4,2	0/0:0,12,60:4:4,0	0/0:0,0,0:0:0,0	0/0:0,0,0:0:0,0	0/0:0,9,38:3:3,0	0/0:0,0,0:0:0,0	0/0:0,3,4:1:1,0	0/0:0,6,47:5:4,1	0/0:0,6,8:2:2,0	0/0:0,0,0:0:0,0	0/0:0,5,69:17:12,5	0/0:0,3,31:1:1,0	0/0:0,9,12:3:3,0	0/0:0,20,79:10:9,1	0/1:31,0,31:2:1,1	0/0:0,6,34:2:2,0	0/0:0,0,0:0:0,0	0/0:0,0,0:0:0,0	0/0:0,0,0:0:0,0	0/0:0,3,4:1:1,0	0/1:18,0,70:9:7,2	0/0:0,3,4:1:1,0	0/0:0,3,37:1:1,0	0/0:0,0,0:0:0,0
SL4.0ch00	459162	.	A	G	56.8342	.	DP=71;VDB=1.1691e-41;SGB=9.26981;RPB=0.94584;MQB=0.0665448;BQB=0.94584;MQ0F=0;AF1=0.962783;AC1=52;DP4=0,11,0,60;MQ=6;FQ=-10.4295;PV4=1,1,0.00186704,0.400116	GT:PL:DP:AD	1/1:0,0,0:0:0,0	1/1:7,6,0:2:0,2	1/1:6,9,0:9:2,6	1/1:9,9,0:3:0,3	1/1:0,2,0:4:2,2	1/1:0,0,0:0:0,0	1/1:4,3,0:1:0,1	1/1:8,10,0:6:1,5	1/1:0,0,0:0:0,0	1/1:0,0,0:0:0,0	1/1:7,6,0:2:0,2	1/1:0,3,4:1:1,0	1/1:0,0,0:0:0,0	1/1:6,8,0:8:2,6	1/1:0,0,0:0:0,0	1/1:7,6,0:2:0,2	1/1:10,18,0:9:1,8	1/1:4,3,0:1:0,1	0/1:0,1,32:2:1,1	1/1:0,0,0:0:0,0	1/1:11,12,0:4:0,4	1/1:9,9,0:3:0,3	1/1:7,6,0:2:0,2	1/1:8,14,0:8:1,7	1/1:7,6,0:2:0,2	1/1:7,6,0:2:0,2	1/1:0,0,0:0:0,0
SL4.0ch00	459177	.	T	C	45.2417	.	DP=71;VDB=2.49657e-36;SGB=6.31687;RPB=0.987889;MQB=0.00146457;BQB=0.685071;MQ0F=0;AF1=0.961162;AC1=52;DP4=0,13,0,58;MQ=6;FQ=-10.2542;PV4=1,0.113956,0.000349779,0.319637	GT:PL:DP:AD	1/1:0,0,0:0:0,0	1/1:7,6,0:2:0,2	1/1:0,3,2:9:4,5	1/1:9,9,0:3:0,3	1/1:0,2,0:4:2,2	1/1:0,0,0:0:0,0	1/1:4,3,0:1:0,1	1/1:8,10,0:6:1,5	1/1:0,0,0:0:0,0	1/1:0,0,0:0:0,0	1/1:7,6,0:2:0,2	1/1:4,3,0:1:0,1	1/1:0,0,0:0:0,0	1/1:6,8,0:8:2,6	1/1:0,0,0:0:0,0	1/1:7,6,0:2:0,2	1/1:10,18,0:9:1,8	1/1:4,3,0:1:0,1	0/1:0,1,32:2:1,1	1/1:0,0,0:0:0,0	1/1:5,8,6:4:1,0	1/1:9,9,0:3:0,3	1/1:7,6,0:2:0,2	1/1:8,14,0:8:1,7	1/1:7,6,0:2:0,2	1/1:7,6,0:2:0,2	1/1:0,0,0:0:0,0
SL4.0ch00	459188	.	A	G	91.2487	.	DP=71;VDB=1.55603e-37;SGB=11.3096;RPB=0.980296;MQB=0.720049;BQB=0.940875;MQ0F=0;AF1=0.965088;AC1=53;DP4=0,4,0,67;MQ=6;FQ=-10.6916;PV4=1,0.306098,3.47285e-05,0.404482	GT:PL:DP:AD	1/1:0,0,0:0:0,0	1/1:7,6,0:2:0,2	1/1:15,27,0:9:0,9	1/1:3,3,0:3:1,2	1/1:11,12,0:4:0,4	1/1:0,0,0:0:0,0	1/1:4,3,0:1:0,1	1/1:12,18,0:6:0,6	1/1:0,0,0:0:0,0	1/1:0,0,0:0:0,0	1/1:7,6,0:2:0,2	1/1:4,3,0:1:0,1	1/1:0,0,0:0:0,0	1/1:16,24,0:8:0,8	1/1:0,0,0:0:0,0	1/1:7,6,0:2:0,2	1/1:10,18,0:9:1,8	1/1:4,3,0:1:0,1	0/1:0,1,32:2:1,1	1/1:0,0,0:0:0,0	1/1:11,12,0:4:0,4	1/1:9,9,0:3:0,3	1/1:0,1,0:2:1,1	1/1:14,24,0:8:0,8	1/1:7,6,0:2:0,2	1/1:7,6,0:2:0,2	1/1:0,0,0:0:0,0
SL4.0ch00	459235	.	A	G	82.1887	.	DP=68;VDB=0;SGB=17.3699;RPB=0.998997;MQB=0.320704;BQB=0.975228;MQ0F=0;AF1=0.961107;AC1=52;DP4=0,3,0,65;MQ=6;FQ=-10.2521;PV4=1,0.329241,9.23433e-07,0.415876	GT:PL:DP:AD	1/1:0,0,0:0:0,0	1/1:7,6,0:2:0,2	1/1:15,27,0:9:0,9	1/1:3,3,0:3:1,2	1/1:11,12,0:4:0,4	1/1:0,0,0:0:0,0	1/1:4,3,0:1:0,1	1/1:12,18,0:6:0,6	1/1:0,0,0:0:0,0	1/1:0,0,0:0:0,0	1/1:7,6,0:2:0,2	1/1:0,0,0:0:0,0	1/1:0,0,0:0:0,0	1/1:16,24,0:8:0,8	1/1:0,0,0:0:0,0	1/1:7,6,0:2:0,2	1/1:12,27,0:9:0,9	1/1:0,0,0:0:0,0	0/1:0,1,32:2:1,1	1/1:0,0,0:0:0,0	1/1:11,12,0:4:0,4	1/1:9,9,0:3:0,3	1/1:0,3,4:1:1,0	1/1:14,24,0:8:0,8	1/1:7,6,0:2:0,2	1/1:7,6,0:2:0,2	1/1:0,0,0:0:0,0
SL4.0ch00	459394	.	A	G	999	.	DP=19;VDB=0.00120838;SGB=-0.0122154;RPB=0.76338;MQB=0.360295;BQB=0.716531;MQ0F=0;AF1=0.544236;AC1=29;DP4=0,9,0,10;MQ=37;FQ=999;PV4=1,1,0.0197192,0.178724	GT:PL:DP:AD	1/1:4,3,0:1:0,1	0/1:0,0,0:0:0,0	1/1:37,3,0:1:0,1	0/1:0,3,37:1:1,0	0/1:0,0,0:0:0,0	0/0:0,9,89:3:3,0	1/1:21,3,0:1:0,1	1/1:67,6,0:2:0,2	0/1:0,0,0:0:0,0	0/1:0,0,0:0:0,0	1/1:21,3,0:1:0,1	0/1:0,3,33:1:1,0	0/1:0,0,0:0:0,0	0/1:0,0,0:0:0,0	0/1:0,3,35:1:1,0	0/1:0,0,0:0:0,0	0/1:0,0,0:0:0,0	1/1:54,6,0:2:0,2	0/1:0,0,0:0:0,0	0/1:0,0,0:0:0,0	0/1:0,0,0:0:0,0	0/1:0,0,0:0:0,0	0/1:0,0,0:0:0,0	1/1:21,3,0:1:0,1	0/1:0,0,0:0:0,0	0/0:0,6,66:2:2,0	0/1:31,0,31:2:1,1
SL4.0ch00	459574	.	C	A	34.6338	.	DP=176;VDB=0.000157941;SGB=18.7863;RPB=0.722522;MQB=0.0409017;MQSB=0;BQB=0.975372;MQ0F=0;AF1=0.0398645;G3=0.958274,2.16657e-06,0.0417239;HWE=0.00694002;AC1=2;DP4=167,2,7,0;MQ=31;FQ=34.7981;PV4=1,1,0.0137074,0.386887	GT:PL:DP:AD	0/0:0,6,54:2:2,0	0/0:0,12,70:4:4,0	0/0:0,24,116:8:8,0	0/0:0,33,153:11:11,0	0/0:0,15,103:5:5,0	0/0:0,12,101:4:4,0	0/0:0,0,0:0:0,0	0/0:0,15,95:5:5,0	0/0:0,18,121:6:6,0	0/0:0,15,114:5:5,0	0/0:0,39,156:13:13,0	0/0:0,9,81:3:3,0	0/0:0,3,15:1:1,0	0/0:0,105,185:35:35,0	0/0:0,9,77:3:3,0	0/0:0,6,50:2:2,0	0/0:0,54,176:18:18,0	0/0:0,12,87:4:4,0	0/0:0,21,122:7:7,0	0/0:0,0,0:0:0,0	0/0:0,0,0:0:0,0	1/1:95,21,0:7:0,7	0/0:0,18,127:6:6,0	0/0:0,63,181:21:21,0	0/0:0,6,42:2:2,0	0/0:0,6,54:2:2,0	0/0:0,6,65:2:2,0
SL4.0ch00	459575	.	C	A	999	.	DP=176;VDB=2.20516e-19;SGB=-26.9229;RPB=0.915129;MQB=0.0447666;MQSB=0;BQB=0.963604;MQ0F=0;AF1=0.281;G3=0.413083,0.586917,3.89072e-07;HWE=0.0389752;AC1=15;DP4=137,2,37,0;MQ=31;FQ=999;PV4=1,1,0.0058414,0.232955	GT:PL:DP:AD	0/0:0,6,54:2:2,0	0/1:27,0,31:4:2,2	0/1:66,0,63:8:4,4	0/1:7,0,125:11:9,2	0/1:58,0,40:5:2,3	0/1:9,0,79:4:3,1	0/0:0,0,0:0:0,0	0/1:6,0,73:5:4,1	0/1:29,0,80:6:4,2	0/0:0,15,111:5:5,0	0/0:0,18,142:13:12,1	0/0:0,9,66:3:3,0	0/0:0,3,15:1:1,0	0/1:61,0,146:35:26,9	0/1:40,0,28:3:1,2	0/1:31,0,15:2:1,1	0/1:12,0,142:18:14,3	0/0:0,12,82:4:4,0	0/0:0,21,122:7:7,0	0/0:0,0,0:0:0,0	0/0:0,0,0:0:0,0	0/0:0,21,95:7:7,0	0/1:3,0,102:6:5,1	0/0:0,7,147:21:19,2	0/1:42,6,0:2:0,2	0/0:0,6,54:2:2,0	0/0:0,6,65:2:2,0
SL4.0ch00	459643	.	G	A	999	.	DP=179;VDB=5.8242e-18;SGB=-31.0947;RPB=0.763967;MQB=4.33622e-09;BQB=1.27714e-11;MQ0F=0;AF1=0.284586;G3=0.347966,0.652034,1.10712e-15;HWE=0.00997385;AC1=15;DP4=140,0,39,0;MQ=31;FQ=999;PV4=1,2.77742e-22,1,1	GT:PL:DP:AD	0/0:0,6,54:2:2,0	0/1:25,0,31:4:3,1	0/1:9,0,84:8:7,1	0/1:6,0,108:11:8,3	0/0:0,18,103:6:6,0	0/1:11,0,49:5:3,2	0/0:0,0,0:0:0,0	0/0:0,1,60:5:4,1	0/1:34,0,61:5:3,2	0/1:11,0,42:5:3,2	0/0:1,0,109:13:10,3	0/1:2,0,48:4:3,1	0/0:0,3,15:1:1,0	0/0:0,21,135:35:31,4	0/0:0,9,77:3:3,0	0/0:0,6,32:2:2,0	0/1:24,0,125:18:13,5	0/1:42,0,13:4:1,3	0/0:0,4,77:6:5,1	0/0:0,0,0:0:0,0	0/0:0,3,4:1:1,0	0/0:0,24,85:8:8,0	0/1:31,0,76:6:4,2	0/1:56,0,132:21:15,6	0/0:0,6,42:2:2,0	0/1:8,0,15:2:1,1	0/1:31,0,28:2:1,1
SL4.0ch00	459774	.	A	G	150.848	.	DP=47;VDB=1.07917e-19;SGB=4.17356;RPB=0.996691;MQB=0.000134635;MQSB=4.32331e-07;BQB=0.731418;MQ0F=0;AF1=0.60789;AC1=33;DP4=0,14,26,7;MQ=22;FQ=154.851;PV4=3.40355e-07,0.10598,2.39523e-07,1	GT:PL:DP:AD	0/1:0,3,37:1:1,0	0/1:0,3,21:1:1,0	1/1:10,6,0:2:0,2	0/1:29,0,37:6:2,4	1/1:4,3,0:1:0,1	0/1:28,0,41:3:2,1	1/1:10,6,0:2:0,2	1/1:7,6,0:2:0,2	0/1:0,3,37:1:1,0	0/1:0,0,0:0:0,0	1/1:7,6,0:2:0,2	1/1:33,3,0:1:0,1	0/1:0,0,0:0:0,0	0/1:0,3,34:1:1,0	0/1:0,3,37:1:1,0	0/1:0,0,0:0:0,0	0/1:0,0,0:0:0,0	1/1:54,15,0:5:0,5	0/1:0,0,0:0:0,0	0/1:0,0,0:0:0,0	1/1:8,3,0:1:0,1	1/1:16,12,0:4:0,4	1/1:4,3,0:1:0,1	0/1:33,0,67:7:3,4	0/1:5,0,9:4:1,3	0/1:0,3,21:1:1,0	0/1:0,0,0:0:0,0
SL4.0ch00	459889	.	TCCC	TCC	19.1081	.	INDEL;IDV=8;IMF=1;DP=171;VDB=0;SGB=22.0813;MQSB=0.722541;MQ0F=0;AF1=0.0424675;G3=0.95998,1.45005e-06,0.040019;HWE=0.00611194;AC1=2;DP4=16,147,0,8;MQ=31;FQ=19.2846;PV4=1,1,0.014842,1	GT:PL:DP:AD	0/0:0,3,21:1:1,0	0/0:0,9,54:3:3,0	0/0:0,27,139:9:9,0	0/0:0,39,200:13:13,0	0/0:0,18,129:6:6,0	0/0:0,9,58:3:3,0	0/0:0,6,60:2:2,0	0/0:0,15,91:5:5,0	0/0:0,12,90:4:4,0	0/0:0,15,104:5:5,0	0/0:0,39,143:13:13,0	0/0:0,9,86:3:3,0	0/0:0,9,59:3:3,0	0/0:0,102,161:34:34,0	0/0:0,6,45:2:2,0	0/0:0,6,50:2:2,0	0/0:0,54,157:18:18,0	0/0:0,6,53:2:2,0	0/0:0,18,110:6:6,0	0/0:0,0,0:0:0,0	0/0:0,0,0:0:0,0	1/1:88,24,0:8:0,8	0/0:0,18,110:6:6,0	0/0:0,54,185:18:18,0	0/0:0,3,25:1:1,0	0/0:0,6,36:2:2,0	0/0:0,6,60:2:2,0
SL4.0ch00	459890	.	C	T	999	.	DP=163;VDB=2.99936e-18;SGB=-19.5236;RPB=0.511374;MQB=0.0480062;MQSB=0.637922;BQB=0.991324;MQ0F=0;AF1=0.287039;AC1=15;DP4=13,114,3,33;MQ=31;FQ=999;PV4=1,1,0.00753734,0.208746	GT:PL:DP:AD	0/0:0,3,14:1:1,0	0/1:12,0,34:3:2,1	0/1:85,0,61:9:4,5	0/1:42,0,150:13:9,4	0/1:35,0,72:6:3,3	0/0:0,9,75:3:3,0	0/0:0,6,64:2:2,0	0/1:6,0,73:5:4,1	0/1:34,0,53:4:2,2	0/0:0,15,85:5:5,0	0/0:0,18,141:13:12,1	0/0:0,9,84:3:3,0	0/0:0,9,63:3:3,0	0/1:60,0,146:34:25,9	0/1:49,6,0:2:0,2	0/1:27,0,15:2:1,1	0/1:10,0,142:18:15,3	0/0:0,6,57:2:2,0	0/0:0,18,116:6:6,0	0/0:0,0,0:0:0,0	0/0:0,0,0:0:0,0	0/0:0,0,0:0:0,0	0/1:3,0,99:6:5,1	0/1:2,0,155:18:16,2	0/1:25,3,0:1:0,1	0/0:0,6,40:2:2,0	0/0:0,6,65:2:2,0
SL4.0ch00	459899	.	G	A	999	.	DP=171;VDB=6.60997e-20;SGB=-42.0613;RPB=0.698121;MQB=0.474521;MQSB=0.722541;BQB=0.780864;MQ0F=0;AF1=0.347084;G3=0.235472,0.764528,9.10459e-12;HWE=0.00200819;AC1=19;DP4=12,122,4,33;MQ=31;FQ=999;PV4=0.751941,0.348511,0.037837,1	GT:PL:DP:AD	0/1:21,3,0:1:0,1	0/0:0,1,47:3:2,1	0/1:7,0,114:9:7,2	0/1:64,0,129:13:9,4	0/1:7,0,110:6:5,1	0/1:28,0,31:3:2,1	0/0:0,6,64:2:2,0	0/1:6,0,73:5:4,1	0/0:0,12,91:4:4,0	0/0:0,15,117:5:5,0	0/1:24,0,125:13:10,3	0/1:53,0,28:3:1,2	0/1:43,0,5:3:1,2	0/1:55,0,142:34:26,8	0/0:0,6,49:2:2,0	0/1:15,0,21:2:1,1	0/1:36,0,143:18:14,4	0/1:19,0,31:2:1,1	0/1:7,0,92:6:5,1	0/1:0,0,0:0:0,0	0/1:0,0,0:0:0,0	0/0:0,24,103:8:8,0	0/1:19,0,92:6:5,1	0/1:10,0,167:18:15,3	0/0:0,3,25:1:1,0	0/0:0,6,40:2:2,0	0/0:0,6,65:2:2,0
SL4.0ch00	459915	.	G	A	999	.	DP=172;VDB=1.04915e-24;SGB=-31.4159;RPB=0.987695;MQB=0.000243788;MQSB=0.351094;BQB=0.84608;MQ0F=0;AF1=0.376481;G3=0.192963,0.807037,2.89832e-09;HWE=0.00087074;AC1=20;DP4=14,115,3,40;MQ=31;FQ=999;PV4=0.567179,0.00650427,1,1	GT:PL:DP:AD	0/0:0,3,21:1:1,0	0/1:25,0,18:4:3,1	0/1:10,0,107:9:8,1	0/1:13,0,159:13:11,2	0/0:0,21,140:7:7,0	0/1:31,0,28:3:1,2	0/0:0,6,64:2:2,0	0/1:22,0,59:5:4,1	0/1:56,0,34:4:2,2	0/1:63,0,52:5:2,3	0/1:62,0,109:13:9,4	0/0:0,9,90:3:3,0	0/1:5,0,43:3:2,1	0/1:60,0,134:34:27,7	0/0:0,6,49:2:2,0	0/0:0,6,54:2:2,0	0/1:85,0,126:18:12,6	0/1:31,0,19:2:1,1	0/1:37,0,69:6:4,2	0/1:0,0,0:0:0,0	0/1:0,0,0:0:0,0	0/0:0,24,103:8:8,0	0/1:50,0,76:6:4,2	0/1:88,0,126:17:12,5	0/0:0,3,25:1:1,0	1/1:40,6,0:2:0,2	0/1:31,0,28:2:1,1
SL4.0ch00	459916	.	C	A	999	.	DP=172;VDB=1.04915e-24;SGB=-31.4159;RPB=0.959321;MQB=0.000243788;MQSB=0.351094;BQB=0.862188;MQ0F=0;AF1=0.371982;G3=0.193432,0.806568,1.33313e-11;HWE=0.000630727;AC1=20;DP4=14,115,3,40;MQ=31;FQ=999;PV4=0.567179,0.0180438,1,1	GT:PL:DP:AD	0/0:0,3,21:1:1,0	0/1:25,0,18:4:3,1	0/1:10,0,107:9:8,1	0/1:11,0,159:13:11,2	0/0:0,21,140:7:7,0	0/1:29,0,29:3:1,1	0/0:0,6,64:2:2,0	0/1:22,0,59:5:4,1	0/1:56,0,34:4:2,2	0/1:63,0,52:5:2,3	0/1:62,0,109:13:9,4	0/0:0,9,90:3:3,0	0/1:5,0,39:3:2,1	0/1:60,0,126:34:27,7	0/0:0,6,49:2:2,0	0/0:0,6,54:2:2,0	0/1:88,0,126:18:12,6	0/1:31,0,19:2:1,1	0/1:37,0,74:6:4,2	0/1:0,0,0:0:0,0	0/1:0,0,0:0:0,0	0/0:0,24,100:8:8,0	0/1:50,0,76:6:4,2	0/1:88,0,125:17:12,5	0/0:0,3,25:1:1,0	0/1:34,3,0:2:0,1	0/1:31,0,28:2:1,1
SL4.0ch00	459927	.	T	C	34.5874	.	DP=172;VDB=0.000110774;SGB=22.0813;RPB=0.999201;MQB=0.0523958;MQSB=0.351094;BQB=0.722022;MQ0F=0;AF1=0.0423147;G3=0.95998,1.31914e-06,0.0400187;HWE=0.00606996;AC1=2;DP4=17,147,0,8;MQ=31;FQ=34.7653;PV4=1,0.405071,0.0216527,1	GT:PL:DP:AD	0/0:0,3,21:1:1,0	0/0:0,12,61:4:4,0	0/0:0,27,143:9:9,0	0/0:0,39,209:13:13,0	0/0:0,21,131:7:7,0	0/0:0,9,75:3:3,0	0/0:0,6,64:2:2,0	0/0:0,15,95:5:5,0	0/0:0,12,97:4:4,0	0/0:0,15,117:5:5,0	0/0:0,39,156:13:13,0	0/0:0,9,94:3:3,0	0/0:0,9,62:3:3,0	0/0:0,102,185:34:34,0	0/0:0,6,49:2:2,0	0/0:0,6,54:2:2,0	0/0:0,54,173:18:18,0	0/0:0,6,57:2:2,0	0/0:0,18,117:6:6,0	0/0:0,0,0:0:0,0	0/0:0,0,0:0:0,0	1/1:96,24,0:8:0,8	0/0:0,18,127:6:6,0	0/0:0,51,179:17:17,0	0/0:0,3,25:1:1,0	0/0:0,6,40:2:2,0	0/0:0,6,65:2:2,0
SL4.0ch00	459948	.	A	T	999	.	DP=174;VDB=4.91094e-15;SGB=-11.8551;RPB=0.888032;MQB=3.4212e-05;MQSB=0.218389;BQB=0.839185;MQ0F=0;AF1=0.293145;G3=0.378778,0.621222,6.08517e-10;HWE=0.0136842;AC1=16;DP4=17,120,1,36;MQ=31;FQ=999;PV4=0.126315,0.0773326,1,0.204898	GT:PL:DP:AD	0/0:0,3,21:1:1,0	0/1:25,0,18:4:3,1	0/1:10,0,107:9:8,1	0/0:0,39,209:13:13,0	0/0:0,24,140:8:8,0	0/0:0,9,75:3:3,0	0/0:0,6,62:2:2,0	0/1:21,0,56:6:4,1	0/1:56,0,34:4:2,2	0/1:63,0,52:5:2,3	0/1:62,0,107:13:9,4	0/0:0,9,72:3:3,0	0/0:0,9,63:3:3,0	0/1:60,0,134:34:27,7	0/0:0,6,49:2:2,0	0/0:0,6,50:2:2,0	0/1:72,0,126:18:12,6	0/0:0,6,57:2:2,0	0/1:37,0,75:6:4,2	0/0:0,0,0:0:0,0	0/0:0,0,0:0:0,0	0/0:0,24,103:8:8,0	0/1:50,0,76:6:4,2	0/1:88,0,123:17:12,5	0/0:0,3,25:1:1,0	0/1:32,1,0:2:1,1	0/1:31,0,28:2:1,1
SL4.0ch00	459949	.	A	G	999	.	DP=174;VDB=1.95119e-22;SGB=-20.5052;RPB=0.850462;MQB=0.297661;MQSB=0.218389;BQB=0.79542;MQ0F=0;AF1=0.427114;G3=0.0778285,0.87837,0.0438012;HWE=0.00213536;AC1=23;DP4=10,107,8,49;MQ=31;FQ=999;PV4=0.294029,0.0592777,1,1	GT:PL:DP:AD	0/0:0,3,21:1:1,0	0/1:29,0,15:4:2,2	0/1:10,0,107:9:8,1	0/1:53,0,139:13:9,4	0/0:0,9,127:8:6,2	0/1:31,0,28:3:1,2	0/0:0,6,64:2:2,0	0/1:24,0,57:6:4,2	0/1:56,0,34:4:2,2	0/1:63,0,43:5:2,3	0/1:62,0,109:13:9,4	0/0:0,9,90:3:3,0	0/1:5,0,43:3:2,1	0/1:60,0,133:34:27,7	0/0:0,6,49:2:2,0	0/0:0,6,54:2:2,0	0/1:94,0,126:18:12,6	0/1:31,0,19:2:1,1	0/1:37,0,75:6:4,2	0/1:0,0,0:0:0,0	0/1:0,0,0:0:0,0	1/1:103,24,0:8:0,8	0/1:50,0,76:6:4,2	0/1:88,0,126:17:12,5	0/0:0,3,25:1:1,0	1/1:40,6,0:2:0,2	0/1:31,0,28:2:1,1
SL4.0ch00	460086	.	T	C	31.4715	.	DP=85;VDB=0.559922;SGB=-8.50108;RPB=0.298117;MQB=0.0433783;MQSB=0.0104343;BQB=0.00688237;MQ0F=0;AF1=0.444824;AC1=24;DP4=0,43,9,33;MQ=17;FQ=33.9655;PV4=0.00108297,2.51668e-06,0.000390938,1	GT:PL:DP:AD	0/1:0,0,0:0:0,0	0/1:0,1,0:2:1,1	0/1:0,0,16:3:2,1	0/1:18,0,62:10:7,3	0/1:6,0,29:3:2,1	0/1:4,0,41:4:3,1	0/0:0,12,68:4:4,0	0/1:0,1,0:2:1,1	0/1:0,1,32:2:1,1	0/1:0,0,0:0:0,0	0/1:2,3,0:5:2,3	0/1:9,0,27:2:1,1	0/1:9,0,28:3:1,2	0/0:0,3,7:5:3,2	0/1:0,0,0:0:0,0	0/0:0,3,23:1:1,0	0/0:0,3,37:1:1,0	1/1:20,8,0:5:1,4	0/1:8,0,28:2:1,1	0/1:0,0,0:0:0,0	1/1:11,6,0:2:0,2	1/1:9,8,0:10:3,7	0/1:0,1,0:2:1,1	0/1:9,0,41:10:5,5	0/0:3,6,7:3:1,0	1/1:16,5,0:4:1,3	0/1:0,0,0:0:0,0
SL4.0ch00	460129	.	G	A	999	.	DP=396;VDB=0;SGB=-118.628;RPB=0.697497;MQB=0.0442507;BQB=0.967197;MQ0F=0;AF1=0.381122;G3=0.200722,0.799278,2.46765e-12;HWE=0.00018532;AC1=20;DP4=281,0,108,0;MQ=26;FQ=999;PV4=1,1,0.28176,1	GT:PL:DP:AD	0/0:0,12,66:4:4,0	0/1:31,0,86:9:6,3	0/1:56,0,128:25:17,8	0/1:30,0,105:12:9,3	0/1:83,0,94:28:15,13	0/1:38,0,35:7:4,3	0/1:57,0,132:19:12,7	0/1:71,0,134:30:20,10	0/1:37,0,16:3:1,2	0/1:26,0,44:5:3,2	0/1:15,0,125:32:26,6	0/1:13,0,75:4:3,1	0/1:1,0,77:8:7,1	0/1:59,0,138:47:32,15	0/0:0,6,65:2:2,0	0/1:56,0,46:8:4,4	0/0:0,12,97:32:28,4	0/0:0,14,92:12:11,1	0/1:31,0,99:10:7,3	0/1:16,0,43:3:2,1	0/0:0,3,4:1:1,0	0/0:0,18,9:7:6,0	0/1:50,0,125:18:12,6	0/0:0,25,136:34:30,4	0/1:61,0,84:10:5,5	0/1:28,0,106:12:9,3	0/1:23,0,49:7:5,2
SL4.0ch00	460152	.	G	T	57.2072	.	DP=396;VDB=1.79057e-09;SGB=-47.9389;RPB=0.895901;MQB=0.672244;BQB=0.983229;MQ0F=0;AF1=0.0592293;AC1=3;DP4=373,0,16,0;MQ=26;FQ=57.4689;PV4=1,0.267416,0.449871,0.413013	GT:PL:DP:AD	0/0:0,12,66:4:4,0	0/0:0,27,124:9:9,0	0/0:0,75,160:25:25,0	0/1:44,0,102:12:8,4	0/0:0,36,108:28:26,2	0/0:0,21,86:7:7,0	0/0:0,57,163:19:19,0	0/0:0,90,171:30:30,0	0/0:0,9,62:3:3,0	0/0:0,15,81:5:5,0	0/0:0,96,173:32:32,0	0/0:0,12,101:4:4,0	0/1:19,0,72:8:6,2	0/0:0,141,176:47:47,0	0/0:0,6,47:2:2,0	0/0:1,0,84:8:7,1	0/0:0,96,144:32:32,0	0/1:62,0,51:12:6,6	0/0:0,30,131:10:10,0	0/0:0,9,69:3:3,0	0/0:0,3,4:1:1,0	0/0:0,21,13:7:7,0	0/0:0,54,160:18:18,0	0/0:0,102,171:34:34,0	0/0:0,30,137:10:10,0	0/0:0,14,123:12:11,1	0/0:0,21,93:7:7,0
SL4.0ch00	460392	.	T	C	999	.	DP=308;VDB=0.0489748;SGB=-71.7879;RPB=0.392855;MQB=4.08122e-11;BQB=0.89745;MQ0F=0;AF1=0.390645;G3=0.202647,0.79735,3.52633e-06;HWE=0.00112334;AC1=21;DP4=0,229,0,79;MQ=28;FQ=999;PV4=1,0.450146,1.82851e-10,1	GT:PL:DP:AD	1/1:57,9,0:3:0,3	0/1:22,0,78:7:5,2	0/1:56,0,131:22:14,8	0/1:15,0,95:10:8,2	0/1:45,0,97:24:17,7	0/0:0,12,79:4:4,0	0/1:0,0,135:19:16,3	0/1:31,0,137:26:20,6	0/1:16,0,37:3:2,1	0/0:0,12,81:4:4,0	0/1:34,0,139:30:22,8	0/0:0,9,70:3:3,0	0/1:36,0,66:7:4,3	0/0:0,37,145:33:30,3	0/0:0,6,65:2:2,0	0/1:7,0,71:6:5,1	0/1:64,0,115:20:12,8	0/1:44,0,68:11:7,4	0/1:64,0,79:10:5,5	0/1:15,0,29:2:1,1	0/1:0,0,0:0:0,0	0/1:0,0,0:0:0,0	0/1:45,0,123:16:11,5	0/1:31,0,136:25:19,6	0/0:0,27,140:9:9,0	0/1:26,0,92:7:5,2	0/1:10,0,71:5:4,1
SL4.0ch00	460440	.	A	C	91.4083	.	DP=203;VDB=0.62795;SGB=-13.9413;RPB=0.103402;MQB=3.5258e-23;BQB=0.994501;MQ0F=0;AF1=0.327088;AC1=18;DP4=0,132,0,54;MQ=26;FQ=93.1022;PV4=1,1,2.82556e-33,0.000619974	GT:PL:DP:AD	0/1:33,6,0:2:0,2	0/1:9,0,34:3:2,1	0/1:11,0,96:13:9,4	0/0:0,9,113:10:9,1	0/1:25,0,87:21:13,8	0/1:20,6,0:2:0,2	0/0:0,0,87:5:4,1	0/1:9,0,127:12:9,3	0/0:0,3,25:1:1,0	0/0:0,6,55:2:2,0	0/1:35,0,126:15:10,5	0/0:0,3,33:1:1,0	0/1:9,0,28:3:2,1	0/0:0,15,144:36:29,7	0/0:0,0,0:0:0,0	0/0:0,18,96:6:6,0	0/1:9,0,109:20:14,6	0/0:0,3,21:1:1,0	0/0:0,3,27:1:1,0	0/1:15,0,19:2:1,1	0/0:0,0,0:0:0,0	1/1:12,18,0:6:0,6	0/1:13,0,34:4:2,2	0/1:1,0,133:13:10,3	0/0:0,5,75:4:3,1	0/0:0,6,55:2:2,0	0/0:0,3,25:1:1,0
SL4.0ch00	460473	.	C	T	33.0693	.	DP=204;VDB=0.000496771;SGB=-57.6962;RPB=0.272625;MQB=0.000149345;BQB=0.331981;MQ0F=0;AF1=0.175129;AC1=9;DP4=0,173,0,31;MQ=25;FQ=33.8814;PV4=1,1,0.0972467,0.0501879	GT:PL:DP:AD	0/1:33,6,0:2:0,2	0/1:9,0,34:3:2,1	0/0:1,0,96:13:11,2	0/0:0,9,106:10:9,1	0/1:8,0,79:21:17,4	0/1:13,1,0:2:1,1	0/0:0,0,87:5:4,1	0/0:0,2,115:14:12,2	0/0:0,3,25:1:1,0	0/0:0,9,56:3:3,0	0/1:32,0,126:16:11,5	0/0:0,3,35:1:1,0	0/1:6,0,26:4:3,1	0/0:0,40,145:37:33,4	0/0:0,0,0:0:0,0	0/0:0,18,102:6:6,0	0/0:0,18,101:24:21,3	0/0:0,6,23:2:2,0	0/0:0,3,35:1:1,0	0/1:15,0,19:2:1,1	0/0:0,3,4:1:1,0	0/0:0,21,13:7:7,0	0/1:9,0,33:4:3,1	0/0:0,10,126:15:13,2	0/0:0,12,80:4:4,0	0/0:0,12,55:4:4,0	0/0:0,6,27:2:2,0
SL4.0ch00	460510	.	A	G	13.7505	.	DP=70;VDB=7.12062e-27;SGB=2.2314;RPB=1;MQB=3.36211e-11;BQB=0.990645;MQ0F=0;AF1=0.447655;AC1=24;DP4=0,29,0,41;MQ=19;FQ=16.1132;PV4=1,1,1.20491e-23,1	GT:PL:DP:AD	0/1:18,3,0:1:0,1	0/1:12,0,15:2:1,1	0/0:0,3,40:3:2,1	0/0:0,6,45:2:2,0	0/0:0,3,22:3:2,1	1/1:20,6,0:2:0,2	0/1:0,0,0:0:0,0	0/1:0,0,13:4:1,3	0/1:0,0,0:0:0,0	0/1:4,3,0:1:0,1	0/1:0,1,30:2:1,1	0/1:0,0,0:0:0,0	0/1:4,3,0:1:0,1	0/1:11,0,101:13:7,6	0/1:0,0,0:0:0,0	0/0:0,3,35:1:1,0	0/0:0,3,68:11:5,6	0/1:4,3,0:1:0,1	0/1:0,0,0:0:0,0	0/1:0,0,0:0:0,0	0/1:4,3,0:1:0,1	1/1:13,21,0:7:0,7	0/0:0,3,25:1:1,0	0/1:4,0,92:9:5,4	0/1:4,3,0:1:0,1	0/1:0,0,16:3:1,2	0/1:4,3,0:1:0,1
SL4.0ch00	460865	.	G	A,C	16.9458	.	DP=31;VDB=3.03528e-17;SGB=5.53929;MQ0F=0;AF1=1;AC1=54;DP4=0,0,30,0;MQ=2;FQ=-28.4563	GT:PL:DP:AD	1/1:0,0,0,0,0,0:0:0,0,0	1/1:0,0,0,0,0,0:0:0,0,0	1/1:9,9,0,9,9,9:3:0,3,0	1/1:2,3,0,3,1,0:2:0,1,1	1/1:7,6,0,7,6,7:2:0,2,0	1/1:0,0,0,0,0,0:0:0,0,0	1/1:0,0,0,0,0,0:0:0,0,0	1/1:4,3,0,4,3,4:1:0,1,0	1/1:0,0,0,0,0,0:0:0,0,0	1/1:0,0,0,0,0,0:0:0,0,0	1/1:2,3,0,3,1,0:2:0,1,1	1/1:0,0,0,0,0,0:0:0,0,0	1/1:0,0,0,0,0,0:0:0,0,0	1/1:6,9,0,8,5,5:4:0,3,1	1/1:0,0,0,0,0,0:0:0,0,0	1/1:7,7,7,6,6,0:2:0,0,2	1/1:9,9,0,9,9,9:3:0,3,0	1/1:4,3,0,4,3,4:1:0,1,0	1/1:0,0,0,0,0,0:0:0,0,0	1/1:0,0,0,0,0,0:0:0,0,0	1/1:0,0,0,0,0,0:0:0,0,0	1/1:2,3,0,3,1,0:2:0,1,1	1/1:0,0,0,0,0,0:0:0,0,0	1/1:13,21,0,13,21,13:7:0,7,0	1/1:0,0,0,0,0,0:0:0,0,0	1/1:4,4,4,3,3,0:1:0,0,1	1/1:0,0,0,0,0,0:0:0,0,0
SL4.0ch00	460882	.	T	G	35.0736	.	DP=35;VDB=2.16817e-07;SGB=7.12256;RPB=0.983547;MQB=1;BQB=0.816094;MQ0F=0;AF1=1;AC1=54;DP4=3,0,31,0;MQ=2;FQ=-29.0343;PV4=1,0.37591,1,0.261199	GT:PL:DP:AD	1/1:0,0,0:0:0,0	1/1:0,0,0:0:0,0	1/1:3,3,0:3:1,2	1/1:9,9,0:3:0,3	1/1:7,6,0:2:0,2	1/1:0,0,0:0:0,0	1/1:0,0,0:0:0,0	1/1:0,3,4:1:1,0	1/1:0,0,0:0:0,0	1/1:0,0,0:0:0,0	1/1:9,9,0:3:0,3	1/1:0,0,0:0:0,0	1/1:0,0,0:0:0,0	1/1:11,12,0:4:0,4	1/1:0,0,0:0:0,0	1/1:7,6,0:2:0,2	1/1:11,12,0:4:0,4	1/1:4,3,0:1:0,1	1/1:0,0,0:0:0,0	1/1:0,0,0:0:0,0	1/1:0,0,0:0:0,0	1/1:7,6,0:2:0,2	1/1:0,0,0:0:0,0	1/1:9,15,0:8:1,7	1/1:0,0,0:0:0,0	1/1:4,3,0:1:0,1	1/1:0,0,0:0:0,0
SL4.0ch00	460891	.	T	A	46.6409	.	DP=35;VDB=6.97824e-08;SGB=7.22889;RPB=1;MQB=1;BQB=1;MQ0F=0;AF1=1;AC1=54;DP4=1,0,33,0;MQ=2;FQ=-29.3943;PV4=1,1,1,0.360494	GT:PL:DP:AD	1/1:0,0,0:0:0,0	1/1:0,0,0:0:0,0	1/1:3,3,0:3:1,2	1/1:9,9,0:3:0,3	1/1:7,6,0:2:0,2	1/1:0,0,0:0:0,0	1/1:0,0,0:0:0,0	1/1:4,3,0:1:0,1	1/1:0,0,0:0:0,0	1/1:0,0,0:0:0,0	1/1:9,9,0:3:0,3	1/1:0,0,0:0:0,0	1/1:0,0,0:0:0,0	1/1:11,12,0:4:0,4	1/1:0,0,0:0:0,0	1/1:7,6,0:2:0,2	1/1:11,12,0:4:0,4	1/1:4,3,0:1:0,1	1/1:0,0,0:0:0,0	1/1:0,0,0:0:0,0	1/1:0,0,0:0:0,0	1/1:7,6,0:2:0,2	1/1:0,0,0:0:0,0	1/1:13,24,0:8:0,8	1/1:0,0,0:0:0,0	1/1:4,3,0:1:0,1	1/1:0,0,0:0:0,0
SL4.0ch00	460897	.	A	G	27.4327	.	DP=35;VDB=1.91972e-06;SGB=6.1013;RPB=0.866878;MQB=1;BQB=0.999643;MQ0F=0;AF1=1;AC1=54;DP4=4,0,30,0;MQ=2;FQ=-28.7692;PV4=1,1,1,0.226102	GT:PL:DP:AD	1/1:0,0,0:0:0,0	1/1:0,0,0:0:0,0	1/1:9,9,0:3:0,3	1/1:9,9,0:3:0,3	1/1:7,6,0:2:0,2	1/1:0,0,0:0:0,0	1/1:0,0,0:0:0,0	1/1:4,3,0:1:0,1	1/1:0,0,0:0:0,0	1/1:0,0,0:0:0,0	1/1:3,3,0:3:1,2	1/1:0,0,0:0:0,0	1/1:0,0,0:0:0,0	1/1:5,5,0:4:1,3	1/1:0,0,0:0:0,0	1/1:0,1,0:2:1,1	1/1:11,12,0:4:0,4	1/1:4,3,0:1:0,1	1/1:0,0,0:0:0,0	1/1:0,0,0:0:0,0	1/1:0,0,0:0:0,0	1/1:0,1,0:2:1,1	1/1:0,0,0:0:0,0	1/1:13,24,0:8:0,8	1/1:0,0,0:0:0,0	1/1:4,3,0:1:0,1	1/1:0,0,0:0:0,0
SL4.0ch00	461143	.	A	G	27.1355	.	DP=24;VDB=0.0159643;SGB=4.3335;RPB=0.409091;MQB=1;MQSB=1;BQB=0.568182;MQ0F=0;AF1=1;AC1=54;DP4=0,2,6,16;MQ=2;FQ=-28.2556;PV4=1,1,1,1	GT:PL:DP:AD	1/1:0,0,0:0:0,0	1/1:0,0,0:0:0,0	1/1:11,9,0:3:0,3	1/1:0,1,0:2:1,1	1/1:4,3,0:1:0,1	1/1:0,0,0:0:0,0	1/1:0,0,0:0:0,0	1/1:0,0,0:0:0,0	1/1:0,0,0:0:0,0	1/1:0,0,0:0:0,0	1/1:11,9,0:3:0,3	1/1:0,0,0:0:0,0	1/1:4,3,0:1:0,1	1/1:7,6,0:2:0,2	1/1:0,0,0:0:0,0	1/1:7,6,0:2:0,2	1/1:0,0,0:0:0,0	1/1:0,0,0:0:0,0	1/1:0,0,0:0:0,0	1/1:0,0,0:0:0,0	1/1:0,0,0:0:0,0	1/1:4,3,0:1:0,1	1/1:0,0,0:0:0,0	1/1:16,15,0:8:1,7	1/1:0,0,0:0:0,0	1/1:4,3,0:1:0,1	1/1:0,0,0:0:0,0
SL4.0ch00	461178	.	A	G	48.263	.	DP=28;VDB=0.0104416;SGB=5.26221;RPB=1;MQB=1;MQSB=1;BQB=1;MQ0F=0;AF1=1;AC1=54;DP4=1,0,6,21;MQ=2;FQ=-28.8793;PV4=0.25,0.318327,1,1	GT:PL:DP:AD	1/1:4,3,0:1:0,1	1/1:0,0,0:0:0,0	1/1:8,6,0:2:0,2	1/1:4,3,0:1:0,1	1/1:14,12,0:4:0,4	1/1:0,0,0:0:0,0	1/1:0,0,0:0:0,0	1/1:4,3,0:1:0,1	1/1:0,0,0:0:0,0	1/1:0,0,0:0:0,0	1/1:4,3,0:1:0,1	1/1:0,0,0:0:0,0	1/1:0,0,0:0:0,0	1/1:17,15,0:5:0,5	1/1:0,0,0:0:0,0	1/1:7,6,0:2:0,2	1/1:9,9,0:3:0,3	1/1:0,0,0:0:0,0	1/1:0,0,0:0:0,0	1/1:0,0,0:0:0,0	1/1:0,0,0:0:0,0	1/1:7,6,0:2:0,2	1/1:0,3,4:1:1,0	1/1:16,15,0:5:0,5	1/1:0,0,0:0:0,0	1/1:0,0,0:0:0,0	1/1:0,0,0:0:0,0
SL4.0ch00	461241	.	C	A,G	17.0692	.	DP=27;VDB=0.000889434;SGB=5.05805;MQSB=1;MQ0F=0;AF1=1;AC1=54;DP4=0,0,12,15;MQ=2;FQ=-28.3775	GT:PL:DP:AD	1/1:4,3,0,4,3,4:1:0,1,0	1/1:0,0,0,0,0,0:0:0,0,0	1/1:2,3,0,3,1,0:2:0,1,1	1/1:4,3,0,4,3,4:1:0,1,0	1/1:11,9,0,11,9,11:3:0,3,0	1/1:0,0,0,0,0,0:0:0,0,0	1/1:0,0,0,0,0,0:0:0,0,0	1/1:2,3,0,3,1,0:2:0,1,1	1/1:0,0,0,0,0,0:0:0,0,0	1/1:0,0,0,0,0,0:0:0,0,0	1/1:4,3,0,4,3,4:1:0,1,0	1/1:0,0,0,0,0,0:0:0,0,0	1/1:0,0,0,0,0,0:0:0,0,0	1/1:7,9,0,9,5,6:4:0,3,1	1/1:0,0,0,0,0,0:0:0,0,0	1/1:0,0,0,0,0,0:0:0,0,0	1/1:17,15,0,17,15,17:5:0,5,0	1/1:0,0,0,0,0,0:0:0,0,0	1/1:0,0,0,0,0,0:0:0,0,0	1/1:0,0,0,0,0,0:0:0,0,0	1/1:0,0,0,0,0,0:0:0,0,0	1/1:4,4,4,3,3,0:1:0,0,1	1/1:4,6,0,6,3,3:3:0,2,1	1/1:3,6,0,6,2,0:4:0,2,2	1/1:0,0,0,0,0,0:0:0,0,0	1/1:0,0,0,0,0,0:0:0,0,0	1/1:0,0,0,0,0,0:0:0,0,0
SL4.0ch00	461245	.	A	G	23.389	.	DP=27;VDB=1.02759e-05;SGB=4.91838;RPB=0.773528;MQB=1;MQSB=1;BQB=0.971871;MQ0F=0;AF1=1;AC1=54;DP4=2,2,10,13;MQ=2;FQ=-28.1084;PV4=1,1,1,1	GT:PL:DP:AD	1/1:4,3,0:1:0,1	1/1:0,0,0:0:0,0	1/1:8,6,0:2:0,2	1/1:4,3,0:1:0,1	1/1:11,9,0:3:0,3	1/1:0,0,0:0:0,0	1/1:0,0,0:0:0,0	1/1:0,1,0:2:1,1	1/1:0,0,0:0:0,0	1/1:0,0,0:0:0,0	1/1:0,3,4:1:1,0	1/1:0,0,0:0:0,0	1/1:0,0,0:0:0,0	1/1:14,12,0:4:0,4	1/1:0,0,0:0:0,0	1/1:0,0,0:0:0,0	1/1:9,8,0:5:1,4	1/1:0,0,0:0:0,0	1/1:0,0,0:0:0,0	1/1:0,0,0:0:0,0	1/1:0,0,0:0:0,0	1/1:4,3,0:1:0,1	1/1:0,2,0:3:1,1	1/1:14,12,0:4:0,4	1/1:0,0,0:0:0,0	1/1:0,0,0:0:0,0	1/1:0,0,0:0:0,0
SL4.0ch00	461806	.	C	A	999	.	DP=594;VDB=0;SGB=-36.5607;RPB=0;MQB=0;BQB=2.10651e-15;MQ0F=0;AF1=0.999997;AC1=54;DP4=0,241,0,343;MQ=15;FQ=-34.842;PV4=1,3.63273e-19,1,0	GT:PL:DP:AD	1/1:80,29,0:36:9,27	1/1:51,9,0:28:17,11	1/1:67,6,0:23:12,11	1/1:75,14,0:27:9,18	1/1:56,7,0:9:3,6	1/1:74,10,0:20:7,12	1/1:76,11,0:29:11,18	1/1:66,7,0:26:13,13	1/1:70,22,0:22:5,17	1/1:76,12,0:12:3,9	1/1:21,14,0:16:13,3	1/1:85,14,0:20:6,14	1/1:54,5,0:16:8,8	1/1:60,6,0:21:10,11	1/1:68,11,0:9:2,7	1/1:75,15,0:37:13,23	1/1:78,14,0:29:10,19	1/1:73,11,0:20:7,13	1/1:53,4,0:13:7,6	1/1:75,11,0:18:6,12	1/1:0,9,9:3:3,0	1/1:0,6,10:2:2,0	1/1:81,11,0:54:24,30	1/1:49,3,0:20:11,9	1/1:74,19,0:44:15,29	1/1:67,7,0:22:10,12	1/1:26,2,0:8:5,3
SL4.0ch00	461849	.	G	A	999	.	DP=677;VDB=0;SGB=-71.275;RPB=0.000352573;MQB=0;BQB=2.29544e-13;MQ0F=0;AF1=0.999997;AC1=54;DP4=0,319,0,358;MQ=14;FQ=-34.9534;PV4=1,5.75896e-16,1,1	GT:PL:DP:AD	1/1:79,21,0:39:12,27	1/1:46,13,0:32:21,11	1/1:61,8,0:29:17,12	1/1:76,13,0:28:10,18	1/1:50,4,0:12:6,6	1/1:73,7,0:24:11,13	1/1:73,10,0:32:13,19	1/1:63,9,0:33:19,14	1/1:74,19,0:24:6,18	1/1:73,12,0:12:3,9	1/1:26,14,0:18:14,4	1/1:71,7,0:27:13,14	1/1:52,5,0:18:10,8	1/1:61,6,0:23:12,11	1/1:66,7,0:11:4,7	1/1:72,11,0:45:19,26	1/1:76,14,0:33:12,21	1/1:73,8,0:23:10,13	1/1:46,4,0:14:8,6	1/1:72,8,0:21:9,12	1/1:0,15,12:5:5,0	1/1:0,12,13:4:4,0	1/1:66,9,0:61:30,30	1/1:53,7,0:24:14,10	1/1:74,18,0:48:17,31	1/1:64,7,0:26:13,13	1/1:22,0,2:11:7,4
SL4.0ch00	462323	.	A	T	61.7519	.	DP=41;VDB=2.42186e-10;SGB=1.45516;RPB=0.999905;MQB=0.00214049;BQB=0.999619;MQ0F=0;AF1=0.481314;G3=0.00145019,0.998453,9.71429e-05;HWE=0.0280738;AC1=26;DP4=24,0,16,0;MQ=24;FQ=64.5697;PV4=1,1,8.31844e-05,0.112596	GT:PL:DP:AD	0/1:0,0,0:0:0,0	0/1:0,0,0:0:0,0	0/1:11,3,0:1:0,1	0/0:0,6,50:2:2,0	0/1:23,0,80:10:7,3	0/1:0,0,0:0:0,0	0/1:25,3,0:1:0,1	0/1:5,0,21:2:1,1	0/1:0,0,0:0:0,0	0/1:0,0,0:0:0,0	0/1:11,3,0:1:0,1	0/1:0,0,0:0:0,0	0/1:0,0,0:0:0,0	0/1:10,0,38:5:4,1	0/1:11,3,0:1:0,1	0/0:0,3,32:1:1,0	0/1:2,0,21:3:2,1	0/1:0,0,0:0:0,0	0/1:0,0,0:0:0,0	0/1:0,0,0:0:0,0	0/1:0,0,0:0:0,0	0/1:0,0,0:0:0,0	0/0:0,3,18:1:1,0	0/1:25,0,97:10:5,5	0/0:0,3,35:1:1,0	0/1:11,3,0:1:0,1	0/1:0,0,0:0:0,0
SL4.0ch00	462324	.	G	A	61.7381	.	DP=41;VDB=2.96318e-10;SGB=1.45516;RPB=0.999905;MQB=0.00214049;BQB=0.981499;MQ0F=0;AF1=0.481083;G3=0.00144918,0.998455,9.53763e-05;HWE=0.0279692;AC1=26;DP4=24,0,16,0;MQ=24;FQ=64.5538;PV4=1,1,8.31844e-05,0.112596	GT:PL:DP:AD	0/1:0,0,0:0:0,0	0/1:0,0,0:0:0,0	0/1:11,3,0:1:0,1	0/0:0,6,50:2:2,0	0/1:23,0,88:10:7,3	0/1:0,0,0:0:0,0	0/1:25,3,0:1:0,1	0/1:5,0,26:2:1,1	0/1:0,0,0:0:0,0	0/1:0,0,0:0:0,0	0/1:11,3,0:1:0,1	0/1:0,0,0:0:0,0	0/1:0,0,0:0:0,0	0/1:10,0,43:5:4,1	0/1:11,3,0:1:0,1	0/0:0,3,32:1:1,0	0/1:2,0,23:3:2,1	0/1:0,0,0:0:0,0	0/1:0,0,0:0:0,0	0/1:0,0,0:0:0,0	0/1:0,0,0:0:0,0	0/1:0,0,0:0:0,0	0/0:0,3,18:1:1,0	0/1:25,0,97:10:5,5	0/0:0,3,35:1:1,0	0/1:11,3,0:1:0,1	0/1:0,0,0:0:0,0
SL4.0ch00	462548	.	G	T	49.08	.	DP=36;VDB=0.236544;SGB=1.33485;RPB=0.721422;MQB=0.385603;MQSB=1;BQB=0.840624;MQ0F=0;AF1=0.429027;G3=0.00847153,0.991525,3.86123e-06;HWE=0.0340053;AC1=23;DP4=1,20,0,14;MQ=22;FQ=51.4859;PV4=1,0.221393,0.0776085,1	GT:PL:DP:AD	0/1:0,0,0:0:0,0	0/1:0,0,0:0:0,0	0/1:6,1,0:2:1,1	0/0:0,3,18:1:1,0	0/1:17,0,75:7:5,2	0/1:0,0,0:0:0,0	0/1:25,3,0:1:0,1	0/1:2,0,26:3:2,1	0/1:0,0,0:0:0,0	0/1:0,0,0:0:0,0	0/1:6,1,0:2:1,1	0/1:0,0,0:0:0,0	0/1:0,0,0:0:0,0	0/1:13,0,33:4:3,1	0/1:11,3,0:1:0,1	0/0:0,3,32:1:1,0	0/0:0,3,18:1:1,0	0/1:0,0,0:0:0,0	0/1:0,0,0:0:0,0	0/1:0,0,0:0:0,0	0/1:0,0,0:0:0,0	0/0:0,3,4:1:1,0	0/0:0,3,18:1:1,0	0/1:28,0,54:8:3,5	0/0:0,3,35:1:1,0	0/1:11,3,0:1:0,1	0/1:0,0,0:0:0,0
SL4.0ch00	463042	.	C	T	89.874	.	DP=112;VDB=1.1955e-09;SGB=6.11559;RPB=0.987588;MQB=0.110865;MQSB=0.0152546;BQB=0.992873;MQ0F=0;AF1=0.147897;AC1=8;DP4=94,3,15,0;MQ=31;FQ=90.5681;PV4=1,1,0.0349225,1	GT:PL:DP:AD	0/0:0,9,85:3:3,0	0/0:0,9,82:3:3,0	0/0:0,18,129:6:6,0	0/0:0,30,146:10:10,0	0/0:0,24,143:8:8,0	0/0:0,6,55:2:2,0	0/0:0,9,85:3:3,0	0/1:30,0,53:6:4,2	0/1:20,0,8:2:1,1	0/0:0,3,22:1:1,0	0/1:17,0,50:3:2,1	0/0:0,3,14:1:1,0	0/0:0,0,0:0:0,0	0/1:30,0,151:19:15,4	0/0:0,3,14:1:1,0	0/0:0,9,68:3:3,0	0/1:30,0,115:13:10,3	0/0:0,6,37:2:2,0	0/0:0,21,127:7:7,0	0/0:0,6,29:2:2,0	0/0:0,3,23:1:1,0	0/0:0,3,24:1:1,0	0/0:0,6,52:2:2,0	0/1:48,0,101:10:6,4	0/0:0,6,34:2:2,0	0/0:0,0,0:0:0,0	0/0:0,3,23:1:1,0
SL4.0ch00	463053	.	G	T	142.644	.	DP=109;VDB=1.98659e-12;SGB=3.89951;RPB=0.548475;MQB=0.00770213;MQSB=1;BQB=0.963158;MQ0F=0;AF1=0.18109;AC1=9;DP4=88,1,20,0;MQ=32;FQ=143.511;PV4=1,0.192302,0.00190273,1	GT:PL:DP:AD	0/0:0,9,85:3:3,0	0/0:0,9,78:3:3,0	0/0:0,18,129:6:6,0	0/0:0,4,128:10:9,1	0/1:54,0,93:8:4,4	0/0:0,6,55:2:2,0	0/0:0,9,85:3:3,0	0/1:33,0,52:5:3,2	0/1:20,0,30:2:1,1	0/0:0,3,22:1:1,0	0/1:17,0,50:3:2,1	0/0:0,3,22:1:1,0	0/0:0,0,0:0:0,0	0/1:30,0,146:19:15,4	0/0:0,3,21:1:1,0	0/0:0,9,68:3:3,0	0/1:30,0,122:13:10,3	0/0:0,6,58:2:2,0	0/0:0,21,127:7:7,0	0/0:0,3,27:1:1,0	0/0:0,3,23:1:1,0	0/0:0,3,24:1:1,0	0/0:0,6,52:2:2,0	0/1:47,0,102:10:6,4	0/0:0,3,26:1:1,0	0/0:0,0,0:0:0,0	0/0:0,3,23:1:1,0
SL4.0ch00	463205	.	C	T	39.2574	.	DP=34;VDB=7.90256e-06;SGB=3.3976;RPB=0.971017;MQB=0.307359;MQSB=0.068268;BQB=0.421916;MQ0F=0;AF1=0.205224;AC1=11;DP4=21,3,9,0;MQ=23;FQ=40.2522;PV4=0.544721,0.121616,0.102961,1	GT:PL:DP:AD	0/0:0,0,0:0:0,0	0/0:0,0,0:0:0,0	0/0:0,1,20:2:1,1	0/0:0,12,88:4:4,0	0/0:0,3,15:1:1,0	0/0:0,3,37:1:1,0	0/0:0,0,0:0:0,0	0/0:0,9,53:3:3,0	0/1:22,3,0:1:0,1	0/0:0,3,22:1:1,0	0/0:0,3,22:1:1,0	0/0:0,0,0:0:0,0	0/0:0,3,36:1:1,0	0/1:38,7,0:5:1,4	0/0:0,3,22:1:1,0	0/0:0,3,34:1:1,0	0/0:0,6,28:2:2,0	0/0:0,0,0:0:0,0	0/0:0,0,0:0:0,0	0/0:0,3,4:1:1,0	0/0:0,3,4:1:1,0	0/0:0,0,0:0:0,0	0/1:22,3,0:1:0,1	0/1:30,0,48:5:3,2	0/0:0,0,0:0:0,0	0/0:0,3,27:1:1,0	0/0:0,0,0:0:0,0
SL4.0ch00	463365	.	T	G	28.271	.	DP=170;VDB=1.03246e-19;SGB=-63.0764;RPB=0.779003;MQB=0.815107;MQSB=0.000377526;BQB=7.30333e-05;MQ0F=0;AF1=0.220923;AC1=12;DP4=9,121,0,32;MQ=30;FQ=29.3264;PV4=0.206935,1.29335e-05,0.318221,0.0582533	GT:PL:DP:AD	0/0:2,0,25:4:3,1	1/1:34,9,0:3:0,3	0/0:0,7,54:7:6,1	0/0:0,42,128:14:14,0	0/1:10,0,45:8:6,2	0/0:0,9,126:8:7,1	0/0:0,9,34:3:3,0	0/0:0,0,74:9:7,2	0/0:0,18,101:6:6,0	0/1:8,0,16:2:1,1	0/0:0,1,57:5:4,1	0/1:14,3,0:1:0,1	0/0:0,6,58:2:2,0	0/0:0,21,116:25:21,4	0/1:6,0,62:5:4,1	0/0:0,12,60:4:4,0	0/1:15,0,57:11:7,4	0/0:0,9,108:8:7,1	0/1:7,0,28:5:4,1	0/1:14,3,0:1:0,1	0/0:0,3,23:1:1,0	0/0:0,3,14:1:1,0	0/0:0,1,70:5:4,1	0/1:16,0,50:14:9,5	0/1:8,0,21:2:1,1	0/0:0,12,83:4:4,0	0/0:0,12,81:4:4,0
SL4.0ch00	463397	.	C	A	999	.	DP=180;VDB=2.82334e-38;SGB=-6.7307;RPB=0.998441;MQB=0.660218;MQSB=0.00127516;BQB=4.32784e-05;MQ0F=0;AF1=0.318441;G3=0.293193,0.706807,1.84532e-30;HWE=0.00209861;AC1=17;DP4=5,116,0,55;MQ=30;FQ=999;PV4=0.326589,5.75996e-07,1,0.105584	GT:PL:DP:AD	0/1:48,0,29:4:2,2	0/1:5,0,46:3:2,1	0/1:45,0,86:8:4,4	0/1:71,0,128:15:9,6	0/1:91,0,54:9:5,4	0/1:34,0,92:8:5,3	0/1:18,0,56:3:2,1	0/1:61,0,70:10:5,5	0/0:0,21,139:7:7,0	0/1:16,0,16:2:1,1	0/1:20,0,71:6:4,2	0/0:0,3,22:1:1,0	0/0:0,6,65:2:2,0	0/1:51,0,131:26:18,8	0/1:25,0,41:5:3,2	0/0:0,12,87:4:4,0	0/1:79,0,89:14:8,6	0/1:34,0,98:9:6,3	0/0:0,18,126:6:6,0	0/0:0,3,27:1:1,0	0/0:0,3,23:1:1,0	0/0:0,3,24:1:1,0	0/1:3,0,74:5:4,1	0/1:51,0,109:16:10,6	0/0:0,6,48:2:2,0	0/0:0,12,72:4:4,0	0/0:0,12,79:4:4,0
SL4.0ch00	463402	.	T	C	151.65	.	DP=180;VDB=1.43252e-17;SGB=-41.4224;RPB=0.995716;MQB=0.000209483;MQSB=0.00127516;BQB=0.00771907;MQ0F=0;AF1=0.243285;AC1=13;DP4=4,137,1,34;MQ=30;FQ=152.855;PV4=1,1,5.98145e-06,0.446183	GT:PL:DP:AD	0/0:0,12,82:4:4,0	0/0:0,9,65:3:3,0	0/0:0,24,113:8:8,0	0/0:0,6,137:15:13,2	0/1:50,0,71:9:4,5	0/0:0,2,92:8:7,1	0/0:0,9,58:3:3,0	0/1:30,0,86:10:7,3	0/1:5,0,82:7:6,1	0/0:0,6,40:2:2,0	0/1:8,0,71:6:5,1	0/0:0,3,14:1:1,0	0/0:0,6,65:2:2,0	0/1:11,0,110:26:22,4	0/0:0,15,74:5:5,0	0/0:0,5,67:4:3,1	0/1:37,0,100:14:10,4	0/0:0,5,93:9:8,1	0/0:0,18,98:6:6,0	0/0:0,3,14:1:1,0	0/1:23,3,0:1:0,1	0/1:24,3,0:1:0,1	0/0:0,0,63:5:4,1	0/1:32,0,118:16:12,4	0/1:21,0,20:2:1,1	0/0:4,8,48:4:2,1	0/1:17,0,36:4:2,2
SL4.0ch00	464057	.	C	T	999	.	DP=125;VDB=3.04263e-19;SGB=-2.66994;RPB=0.985216;MQB=0.4393;MQSB=1;BQB=0.988975;MQ0F=0;AF1=0.348807;G3=0.147224,0.852776,5.77009e-21;HWE=0.000799313;AC1=19;DP4=71,1,34,0;MQ=24;FQ=999;PV4=1,0.472809,0.138236,1	GT:PL:DP:AD	0/0:0,3,35:1:1,0	0/1:27,0,10:4:2,2	0/1:6,0,56:4:3,1	0/1:9,0,35:3:2,1	0/1:45,0,88:15:10,5	0/1:15,0,26:2:1,1	0/1:0,0,0:0:0,0	0/1:5,0,54:4:3,1	0/0:0,3,21:1:1,0	0/1:0,0,0:0:0,0	0/0:0,6,20:2:2,0	0/1:12,0,38:3:2,1	0/1:12,0,28:2:1,1	0/1:46,0,70:16:9,7	0/0:0,6,49:2:2,0	0/0:0,3,21:1:1,0	0/1:16,0,100:12:9,3	0/1:32,0,50:4:2,2	0/1:6,0,68:5:4,1	0/1:0,0,0:0:0,0	0/1:0,0,0:0:0,0	0/0:0,3,4:1:1,0	0/1:8,0,19:2:1,1	0/1:53,0,50:11:5,6	0/0:0,9,49:3:3,0	0/1:9,0,63:4:3,1	0/0:0,12,41:4:4,0
SL4.0ch00	464178	.	G	A	25.0876	.	DP=30;VDB=0.615769;SGB=0.655458;RPB=0.210556;MQB=0.995203;MQSB=0.0235861;BQB=1;MQ0F=0;AF1=0.255215;AC1=14;DP4=13,10,2,5;MQ=21;FQ=26.3548;PV4=0.389847,1,0.461488,1	GT:PL:DP:AD	0/0:0,0,0:0:0,0	0/0:0,3,16:1:1,0	0/1:18,3,0:1:0,1	0/1:18,3,0:1:0,1	0/1:22,0,24:6:3,3	0/0:0,3,32:1:1,0	0/0:0,0,0:0:0,0	0/0:0,0,0:0:0,0	0/0:0,0,0:0:0,0	0/0:0,0,0:0:0,0	0/0:0,0,0:0:0,0	0/0:0,3,32:1:1,0	0/1:18,3,0:1:0,1	0/0:0,21,86:7:7,0	0/0:0,3,32:1:1,0	0/0:0,0,0:0:0,0	0/0:0,3,12:1:1,0	0/1:20,0,26:2:1,1	0/0:0,3,26:1:1,0	0/0:0,0,0:0:0,0	0/0:0,0,0:0:0,0	0/0:0,6,20:2:2,0	0/0:0,0,0:0:0,0	0/0:0,9,48:3:3,0	0/0:0,0,0:0:0,0	0/0:0,3,18:1:1,0	0/0:0,0,0:0:0,0
SL4.0ch00	464309	.	G	A	114.506	.	DP=65;VDB=0.000346635;SGB=7.67816;RPB=0.155222;MQB=0.668687;MQSB=0.0171605;BQB=0.775194;MQ0F=0;AF1=0.348462;AC1=19;DP4=9,32,9,15;MQ=17;FQ=116.369;PV4=0.251145,1,1,1	GT:PL:DP:AD	0/1:0,0,0:0:0,0	0/1:9,0,11:3:2,1	0/1:21,0,8:3:1,2	0/0:0,3,32:1:1,0	0/1:48,0,27:10:4,6	0/1:0,0,0:0:0,0	0/1:0,0,0:0:0,0	0/0:0,6,21:2:2,0	0/1:0,0,0:0:0,0	0/1:0,0,0:0:0,0	0/0:0,12,36:4:4,0	0/1:18,3,0:1:0,1	0/1:12,3,0:1:0,1	0/1:13,0,52:12:9,3	0/1:0,0,0:0:0,0	0/1:21,3,0:1:0,1	0/1:51,0,66:10:4,6	0/1:0,0,0:0:0,0	0/0:0,1,13:3:2,1	0/1:0,0,0:0:0,0	0/0:0,3,4:1:1,0	0/1:0,0,0:0:0,0	0/1:0,0,0:0:0,0	0/0:0,10,71:10:8,2	0/0:0,6,20:2:2,0	0/1:0,0,0:0:0,0	0/0:0,3,4:1:1,0
SL4.0ch00	464338	.	C	T	92.2413	.	DP=73;VDB=0.287109;SGB=12.1242;RPB=0.999548;MQB=0.209807;MQSB=0.00118481;BQB=0.712422;MQ0F=0;AF1=0.222582;AC1=12;DP4=9,42,5,17;MQ=22;FQ=93.3291;PV4=0.747198,0.367635,0.0208825,1	GT:PL:DP:AD	0/0:0,3,35:1:1,0	0/1:19,0,12:2:1,1	0/0:0,6,30:2:2,0	0/0:0,3,32:1:1,0	0/0:0,39,162:13:13,0	0/0:0,0,0:0:0,0	0/0:0,0,0:0:0,0	0/1:9,0,55:3:2,1	0/0:0,0,0:0:0,0	0/0:0,0,0:0:0,0	0/0:1,4,11:2:1,0	0/0:0,3,18:1:1,0	0/0:0,3,12:1:1,0	0/1:49,0,83:17:9,7	0/0:0,0,0:0:0,0	0/0:0,3,21:1:1,0	0/1:16,0,95:12:9,3	0/0:0,3,35:1:1,0	0/0:0,9,51:4:3,0	0/0:0,0,0:0:0,0	0/0:0,3,4:1:1,0	0/0:0,0,0:0:0,0	0/1:19,0,19:2:1,1	0/1:52,0,25:8:2,5	0/0:0,3,18:1:1,0	0/0:0,0,0:0:0,0	0/0:0,0,0:0:0,0
SL4.0ch00	464636	.	C	T	88.3404	.	DP=31;VDB=6.71664e-05;SGB=0.598189;RPB=0.735784;MQB=0.112836;MQSB=0;BQB=0.872525;MQ0F=0;AF1=0.340581;AC1=18;DP4=12,2,7,0;MQ=31;FQ=90.1694;PV4=0.533333,1,0.213604,1	GT:PL:DP:AD	0/0:0,6,65:2:2,0	0/0:0,0,0:0:0,0	0/0:0,3,4:1:1,0	1/1:61,9,0:3:0,3	0/0:0,0,0:0:0,0	0/0:0,6,66:2:2,0	0/1:25,3,0:1:0,1	0/0:0,0,0:0:0,0	0/0:0,0,0:0:0,0	0/0:0,0,0:0:0,0	0/0:0,3,6:1:1,0	0/0:0,0,0:0:0,0	0/1:26,3,0:1:0,1	0/0:0,0,0:0:0,0	0/1:27,3,0:1:0,1	0/1:26,3,0:1:0,1	0/0:0,0,0:0:0,0	0/0:0,3,37:1:1,0	0/0:0,3,4:1:1,0	0/0:0,0,0:0:0,0	0/0:0,0,0:0:0,0	0/0:0,0,0:0:0,0	0/0:0,0,0:0:0,0	0/0:0,3,36:1:1,0	0/0:0,3,34:1:1,0	0/0:0,9,90:3:3,0	0/0:0,3,39:1:1,0
SL4.0ch00	464759	.	C	T	10.7202	.	DP=24;VDB=0.0221621;SGB=-0.0880034;RPB=1;MQB=0.798516;MQSB=0.651439;BQB=0.986036;MQ0F=0;AF1=0.186902;AC1=10;DP4=5,11,0,3;MQ=30;FQ=11.5571;PV4=0.530444,0.264983,1,1	GT:PL:DP:AD	0/0:0,3,37:1:1,0	0/0:0,3,36:1:1,0	0/0:0,3,36:1:1,0	0/1:16,0,57:3:2,1	0/0:0,3,4:1:1,0	0/0:0,6,73:2:2,0	0/0:0,0,0:0:0,0	0/0:0,0,0:0:0,0	0/0:0,0,0:0:0,0	0/0:0,3,4:1:1,0	0/0:0,3,6:1:1,0	0/0:0,0,0:0:0,0	0/0:0,0,0:0:0,0	0/0:0,3,4:1:1,0	0/1:27,3,0:1:0,1	0/1:26,3,0:1:0,1	0/0:0,6,9:2:2,0	0/0:0,3,37:1:1,0	0/0:0,0,0:0:0,0	0/0:0,0,0:0:0,0	0/0:0,0,0:0:0,0	0/0:0,0,0:0:0,0	0/0:0,0,0:0:0,0	0/0:0,0,0:0:0,0	0/0:0,0,0:0:0,0	0/0:0,6,67:2:2,0	0/0:0,0,0:0:0,0
SL4.0ch00	464764	.	G	A	10.7202	.	DP=24;VDB=0.0221621;SGB=-0.0880034;RPB=1;MQB=0.798516;MQSB=0.651439;BQB=0.798516;MQ0F=0;AF1=0.186902;AC1=10;DP4=5,11,0,3;MQ=30;FQ=11.5571;PV4=0.530444,0.150103,1,1	GT:PL:DP:AD	0/0:0,3,37:1:1,0	0/0:0,3,36:1:1,0	0/0:0,3,36:1:1,0	0/1:16,0,57:3:2,1	0/0:0,3,4:1:1,0	0/0:0,6,73:2:2,0	0/0:0,0,0:0:0,0	0/0:0,0,0:0:0,0	0/0:0,0,0:0:0,0	0/0:0,3,4:1:1,0	0/0:0,3,6:1:1,0	0/0:0,0,0:0:0,0	0/0:0,0,0:0:0,0	0/0:0,3,4:1:1,0	0/1:27,3,0:1:0,1	0/1:26,3,0:1:0,1	0/0:0,6,9:2:2,0	0/0:0,3,37:1:1,0	0/0:0,0,0:0:0,0	0/0:0,0,0:0:0,0	0/0:0,0,0:0:0,0	0/0:0,0,0:0:0,0	0/0:0,0,0:0:0,0	0/0:0,0,0:0:0,0	0/0:0,0,0:0:0,0	0/0:0,6,67:2:2,0	0/0:0,0,0:0:0,0
SL4.0ch00	464766	.	T	G	23.9821	.	DP=24;VDB=0.146504;SGB=-0.348535;RPB=1;MQB=0.00117088;MQSB=0.651439;BQB=0.146607;MQ0F=0;AF1=0.428148;AC1=23;DP4=5,5,0,9;MQ=30;FQ=26.2752;PV4=0.0325077,0.00359547,6.58601e-07,0.0247446	GT:PL:DP:AD	0/0:0,3,37:1:1,0	0/0:0,3,36:1:1,0	0/0:0,3,36:1:1,0	0/1:16,0,57:3:2,1	0/1:4,3,0:1:0,1	0/0:0,6,73:2:2,0	0/1:0,0,0:0:0,0	0/1:0,0,0:0:0,0	0/1:0,0,0:0:0,0	0/1:4,3,0:1:0,1	0/1:6,3,0:1:0,1	0/1:0,0,0:0:0,0	0/1:0,0,0:0:0,0	0/1:4,3,0:1:0,1	0/1:27,3,0:1:0,1	0/1:26,3,0:1:0,1	1/1:9,6,0:2:0,2	0/0:0,3,33:1:1,0	0/1:0,0,0:0:0,0	0/1:0,0,0:0:0,0	0/1:0,0,0:0:0,0	0/1:0,0,0:0:0,0	0/1:0,0,0:0:0,0	0/1:0,0,0:0:0,0	0/1:0,0,0:0:0,0	0/0:0,6,67:2:2,0	0/1:0,0,0:0:0,0
SL4.0ch00	464914	.	C	A	999	.	DP=330;VDB=5.24207e-25;SGB=-2.41386;RPB=0.97139;MQB=0.223387;MQSB=0.000633889;BQB=0.828325;MQ0F=0;AF1=0.148774;AC1=8;DP4=275,5,49,0;MQ=36;FQ=999;PV4=1,0.141973,1,1	GT:PL:DP:AD	0/0:0,12,88:4:4,0	0/1:9,0,150:16:13,3	0/0:0,63,182:21:21,0	0/0:0,75,187:25:25,0	0/0:0,33,162:11:11,0	0/0:0,6,48:2:2,0	0/0:0,3,114:9:7,1	0/1:99,0,148:26:18,8	0/0:0,12,100:4:4,0	0/0:0,45,166:15:15,0	0/1:106,0,162:24:16,8	0/0:0,18,116:6:6,0	0/0:0,6,67:2:2,0	0/1:105,0,158:32:23,9	0/0:0,6,52:2:2,0	0/0:0,51,178:17:17,0	0/0:0,120,187:40:40,0	0/0:0,9,103:6:5,1	0/0:0,33,133:11:11,0	0/0:0,9,57:3:3,0	0/0:0,0,0:0:0,0	0/0:0,3,4:1:1,0	0/1:115,0,137:18:10,8	0/1:73,0,129:15:11,4	0/1:105,0,82:10:5,5	0/0:0,15,133:9:8,1	0/0:0,0,0:0:0,0
SL4.0ch00	464937	.	T	C	74.1513	.	DP=325;VDB=5.42668e-35;SGB=-68.8285;RPB=0.432205;MQB=8.21775e-18;BQB=1.14949e-05;MQ0F=0;AF1=0.290774;G3=0.365515,0.634485,2.42576e-08;HWE=0.0245916;AC1=16;DP4=231,0,93,0;MQ=36;FQ=75.6257;PV4=1,7.65514e-07,1.0474e-36,0.0226213	GT:PL:DP:AD	0/1:14,0,27:4:2,2	0/0:0,12,79:16:13,3	0/1:7,0,76:21:15,6	0/1:19,0,49:25:17,8	0/0:0,5,76:11:8,2	0/1:25,6,0:2:0,2	0/1:6,0,50:9:6,3	0/1:3,0,93:26:19,7	0/1:2,0,46:4:3,1	0/1:7,0,75:15:10,4	0/0:0,12,111:24:19,5	0/0:0,15,66:5:5,0	0/0:0,6,25:2:2,0	0/1:12,0,91:30:21,9	0/0:0,6,25:2:2,0	0/1:16,0,102:17:11,6	0/1:9,0,91:40:27,13	0/0:0,9,69:6:5,1	0/1:30,0,30:10:4,6	0/1:5,0,24:3:2,1	0/0:0,0,0:0:0,0	0/0:0,0,0:0:0,0	0/0:0,13,97:18:15,3	0/1:5,0,79:15:11,4	0/0:0,15,89:10:9,1	0/1:18,0,39:9:5,4	0/0:0,0,0:0:0,0
SL4.0ch00	465129	.	C	T	104.799	.	DP=29;VDB=6.62758e-10;SGB=11.9206;RPB=6.48874e-05;MQB=0.000405368;BQB=7.22042e-05;MQ0F=0;AF1=0.516475;G3=0.529961,0.000120567,0.469919;HWE=0.0228165;AC1=27;DP4=12,0,15,0;MQ=15;FQ=-21.8125;PV4=1,0.000162232,1,1.18326e-41	GT:PL:DP:AD	0/1:0,0,0:0:0,0	0/1:0,0,0:0:0,0	0/1:0,3,4:1:1,0	0/0:0,6,7:2:2,0	0/1:0,0,0:0:0,0	0/1:0,0,0:0:0,0	0/1:0,0,0:0:0,0	0/1:0,0,0:0:0,0	0/1:0,3,4:1:1,0	0/1:0,0,0:0:0,0	0/1:0,3,4:1:1,0	0/1:0,0,0:0:0,0	0/1:0,3,4:1:1,0	0/0:0,6,7:2:2,0	0/1:0,0,0:0:0,0	0/1:0,0,0:0:0,0	0/1:6,1,0:2:1,1	0/1:0,3,4:1:1,0	0/1:0,0,0:0:0,0	0/1:0,0,0:0:0,0	1/1:58,8,0:5:1,4	1/1:83,27,0:9:0,9	0/1:0,0,0:0:0,0	0/1:0,0,0:0:0,0	0/1:0,0,0:0:0,0	0/1:0,3,4:1:1,0	1/1:23,3,0:1:0,1
SL4.0ch00	465170	.	G	A	79.0726	.	DP=28;VDB=7.3285e-07;SGB=6.76779;RPB=0.000797231;MQB=0.00177995;BQB=0.226075;MQ0F=0;AF1=0.435543;G3=0.599853,5.67071e-05,0.400091;HWE=0.019243;AC1=23;DP4=11,0,14,0;MQ=16;FQ=-16.4686;PV4=1,0.00423567,1,1	GT:PL:DP:AD	0/1:0,0,0:0:0,0	0/1:0,0,0:0:0,0	0/0:0,3,4:1:1,0	0/0:0,6,7:2:2,0	0/1:0,0,0:0:0,0	0/1:0,0,0:0:0,0	0/1:0,0,0:0:0,0	0/1:0,0,0:0:0,0	0/1:0,0,0:0:0,0	0/1:0,0,0:0:0,0	0/0:0,3,4:1:1,0	0/1:0,0,0:0:0,0	0/0:0,3,4:1:1,0	0/0:0,3,4:1:1,0	0/1:0,0,0:0:0,0	0/1:0,0,0:0:0,0	0/0:0,6,13:2:2,0	0/0:0,3,4:1:1,0	0/1:0,0,0:0:0,0	0/1:0,0,0:0:0,0	1/1:58,8,0:5:1,4	1/1:62,24,0:9:0,8	0/1:0,0,0:0:0,0	0/1:0,0,0:0:0,0	0/1:0,0,0:0:0,0	0/0:0,3,4:1:1,0	0/1:23,3,0:1:0,1
SL4.0ch00	465190	.	T	G	128.418	.	DP=21;VDB=9.45933e-09;SGB=5.383;RPB=0.5625;MQB=0.9375;MQSB=0.0625;BQB=0.9375;MQ0F=0;AF1=1;AC1=54;DP4=2,0,14,2;MQ=18;FQ=-26.8752;PV4=1,0.101733,1,1	GT:PL:DP:AD	1/1:0,0,0:0:0,0	1/1:0,0,0:0:0,0	1/1:0,0,0:0:0,0	1/1:0,0,0:0:0,0	1/1:0,0,0:0:0,0	1/1:0,0,0:0:0,0	1/1:0,0,0:0:0,0	1/1:0,0,0:0:0,0	1/1:0,0,0:0:0,0	1/1:0,0,0:0:0,0	1/1:0,0,0:0:0,0	1/1:0,0,0:0:0,0	1/1:0,0,0:0:0,0	1/1:0,0,0:0:0,0	1/1:0,0,0:0:0,0	1/1:0,0,0:0:0,0	1/1:11,3,0:1:0,1	1/1:4,3,0:1:0,1	1/1:0,0,0:0:0,0	1/1:0,0,0:0:0,0	1/1:58,8,0:5:1,4	1/1:67,12,0:9:1,8	1/1:0,0,0:0:0,0	1/1:0,0,0:0:0,0	1/1:0,0,0:0:0,0	1/1:4,3,0:1:0,1	1/1:23,3,0:1:0,1
SL4.0ch00	465204	.	A	G	107.84	.	DP=21;VDB=8.12653e-06;SGB=5.78865;RPB=0.56898;MQB=0.104807;MQSB=1;BQB=0.505438;MQ0F=0;AF1=0.908128;AC1=49;DP4=4,0,13,1;MQ=18;FQ=-23.2657;PV4=1,0.0392192,1,1	GT:PL:DP:AD	1/1:0,0,0:0:0,0	1/1:0,0,0:0:0,0	1/1:0,0,0:0:0,0	1/1:0,0,0:0:0,0	1/1:0,0,0:0:0,0	1/1:0,0,0:0:0,0	1/1:0,0,0:0:0,0	1/1:0,0,0:0:0,0	1/1:0,0,0:0:0,0	1/1:0,0,0:0:0,0	1/1:0,0,0:0:0,0	1/1:0,0,0:0:0,0	1/1:0,0,0:0:0,0	1/1:0,0,0:0:0,0	1/1:0,0,0:0:0,0	1/1:0,0,0:0:0,0	0/1:0,3,11:1:1,0	1/1:0,3,4:1:1,0	1/1:0,0,0:0:0,0	1/1:0,0,0:0:0,0	1/1:52,8,0:5:1,4	1/1:76,18,0:9:1,8	1/1:0,0,0:0:0,0	1/1:0,0,0:0:0,0	1/1:0,0,0:0:0,0	1/1:4,3,0:1:0,1	1/1:23,3,0:1:0,1
SL4.0ch00	465208	.	T	G	56.8203	.	DP=21;VDB=1.52484e-06;SGB=4.3681;RPB=0.227519;MQB=0.017088;BQB=0.137386;MQ0F=0;AF1=0.737961;AC1=40;DP4=7,0,11,0;MQ=18;FQ=-20.8686;PV4=1,0.00497041,1,1	GT:PL:DP:AD	0/1:0,0,0:0:0,0	0/1:0,0,0:0:0,0	0/1:0,0,0:0:0,0	0/1:0,0,0:0:0,0	0/1:0,0,0:0:0,0	0/1:0,0,0:0:0,0	0/1:0,0,0:0:0,0	0/1:0,0,0:0:0,0	0/1:0,0,0:0:0,0	0/1:0,0,0:0:0,0	0/1:0,0,0:0:0,0	0/1:0,0,0:0:0,0	0/1:0,0,0:0:0,0	0/1:0,0,0:0:0,0	0/1:0,0,0:0:0,0	0/1:0,0,0:0:0,0	0/1:0,3,11:1:1,0	0/1:0,3,4:1:1,0	0/1:0,0,0:0:0,0	0/1:0,0,0:0:0,0	1/1:44,8,0:5:1,4	1/1:45,2,0:9:3,6	0/1:0,0,0:0:0,0	0/1:0,0,0:0:0,0	0/1:0,0,0:0:0,0	0/1:0,3,4:1:1,0	1/1:14,3,0:1:0,1
SL4.0ch00	465218	.	T	C	25.5615	.	DP=346;VDB=6.71664e-05;SGB=-1.76894;RPB=4.01399e-05;MQB=0.2983;MQSB=0.2983;BQB=0.0320815;MQ0F=0;AF1=0.0571722;AC1=3;DP4=0,326,7,0;MQ=35;FQ=25.8054;PV4=1.18274e-14,0.0774933,0.0138249,1	GT:PL:DP:AD	0/0:0,9,65:3:3,0	0/0:0,48,181:16:16,0	0/0:0,66,178:22:22,0	0/0:0,75,176:25:25,0	0/0:0,30,169:10:10,0	0/0:0,6,54:2:2,0	0/0:0,27,136:9:9,0	0/0:0,72,182:24:24,0	0/0:0,12,93:4:4,0	0/0:0,42,165:14:14,0	0/0:0,69,186:23:23,0	0/0:0,15,111:5:5,0	0/0:0,9,49:3:3,0	0/0:0,81,181:27:27,0	0/0:0,6,52:2:2,0	0/0:0,51,177:17:17,0	0/0:0,123,183:41:41,0	0/0:0,21,101:7:7,0	0/0:0,30,127:10:10,0	0/0:0,9,55:3:3,0	0/1:64,8,0:5:1,4	0/1:16,0,41:9:7,2	0/0:0,54,187:18:18,0	0/0:0,42,172:14:14,0	0/0:0,30,166:10:10,0	0/0:0,27,128:9:9,0	0/1:23,3,0:1:0,1
SL4.0ch00	465332	.	A	G	86.1155	.	DP=30;VDB=4.48184e-16;SGB=2.66461;MQ0F=0;AF1=1;AC1=54;DP4=0,0,30,0;MQ=6;FQ=-29.8897	GT:PL:DP:AD	1/1:0,0,0:0:0,0	1/1:0,0,0:0:0,0	1/1:4,3,0:1:0,1	1/1:0,0,0:0:0,0	1/1:0,0,0:0:0,0	1/1:4,3,0:1:0,1	1/1:4,3,0:1:0,1	1/1:0,0,0:0:0,0	1/1:9,9,0:3:0,3	1/1:0,0,0:0:0,0	1/1:0,0,0:0:0,0	1/1:9,9,0:3:0,3	1/1:7,6,0:2:0,2	1/1:0,0,0:0:0,0	1/1:0,0,0:0:0,0	1/1:0,0,0:0:0,0	1/1:0,0,0:0:0,0	1/1:7,6,0:2:0,2	1/1:7,6,0:2:0,2	1/1:0,0,0:0:0,0	1/1:9,9,0:3:0,3	1/1:43,12,0:4:0,4	1/1:0,0,0:0:0,0	1/1:7,6,0:2:0,2	1/1:4,3,0:1:0,1	1/1:4,3,0:1:0,1	1/1:11,12,0:4:0,4
SL4.0ch00	465340	.	C	G	86.1155	.	DP=30;VDB=5.96887e-15;SGB=2.66461;MQ0F=0;AF1=1;AC1=54;DP4=0,0,30,0;MQ=6;FQ=-29.8897	GT:PL:DP:AD	1/1:0,0,0:0:0,0	1/1:0,0,0:0:0,0	1/1:4,3,0:1:0,1	1/1:0,0,0:0:0,0	1/1:0,0,0:0:0,0	1/1:4,3,0:1:0,1	1/1:4,3,0:1:0,1	1/1:0,0,0:0:0,0	1/1:9,9,0:3:0,3	1/1:0,0,0:0:0,0	1/1:0,0,0:0:0,0	1/1:9,9,0:3:0,3	1/1:7,6,0:2:0,2	1/1:0,0,0:0:0,0	1/1:0,0,0:0:0,0	1/1:0,0,0:0:0,0	1/1:0,0,0:0:0,0	1/1:7,6,0:2:0,2	1/1:7,6,0:2:0,2	1/1:0,0,0:0:0,0	1/1:9,9,0:3:0,3	1/1:43,12,0:4:0,4	1/1:0,0,0:0:0,0	1/1:7,6,0:2:0,2	1/1:4,3,0:1:0,1	1/1:4,3,0:1:0,1	1/1:11,12,0:4:0,4
SL4.0ch00	465364	.	T	G	86.1155	.	DP=30;VDB=2.79361e-12;SGB=2.66461;MQ0F=0;AF1=1;AC1=54;DP4=0,0,30,0;MQ=6;FQ=-29.8897	GT:PL:DP:AD	1/1:0,0,0:0:0,0	1/1:0,0,0:0:0,0	1/1:4,3,0:1:0,1	1/1:0,0,0:0:0,0	1/1:0,0,0:0:0,0	1/1:4,3,0:1:0,1	1/1:4,3,0:1:0,1	1/1:0,0,0:0:0,0	1/1:9,9,0:3:0,3	1/1:0,0,0:0:0,0	1/1:0,0,0:0:0,0	1/1:9,9,0:3:0,3	1/1:7,6,0:2:0,2	1/1:0,0,0:0:0,0	1/1:0,0,0:0:0,0	1/1:0,0,0:0:0,0	1/1:0,0,0:0:0,0	1/1:7,6,0:2:0,2	1/1:7,6,0:2:0,2	1/1:0,0,0:0:0,0	1/1:9,9,0:3:0,3	1/1:43,12,0:4:0,4	1/1:0,0,0:0:0,0	1/1:7,6,0:2:0,2	1/1:4,3,0:1:0,1	1/1:4,3,0:1:0,1	1/1:11,12,0:4:0,4
SL4.0ch00	465413	.	A	G	22.969	.	DP=47;VDB=0.993771;SGB=0.935634;RPB=0.856268;MQB=0.0647487;MQSB=0.567888;BQB=0.758918;MQ0F=0;AF1=0.941372;AC1=51;DP4=3,0,19,6;MQ=7;FQ=-9.45959;PV4=1,0.454946,9.87614e-08,0.175621	GT:PL:DP:AD	1/1:0,0,0:0:0,0	1/1:0,0,0:0:0,0	1/1:4,3,0:1:0,1	1/1:0,0,0:0:0,0	1/1:0,0,0:0:0,0	1/1:0,0,0:0:0,0	1/1:4,3,0:1:0,1	1/1:0,0,0:0:0,0	1/1:9,9,0:3:0,3	1/1:0,0,0:0:0,0	1/1:0,0,0:0:0,0	1/1:11,9,0:3:0,3	1/1:7,6,0:2:0,2	1/1:4,3,0:1:0,1	1/1:0,0,0:0:0,0	1/1:0,0,0:0:0,0	1/1:0,0,0:0:0,0	1/1:7,6,0:2:0,2	1/1:7,6,0:2:0,2	1/1:0,0,0:0:0,0	1/1:0,1,0:2:1,1	0/1:0,2,32:4:2,2	1/1:0,0,0:0:0,0	1/1:4,3,0:1:0,1	1/1:4,3,0:1:0,1	1/1:4,3,0:1:0,1	1/1:11,12,0:4:0,4
SL4.0ch00	465414	.	A	G	22.969	.	DP=48;VDB=0.993771;SGB=0.935634;RPB=0.856268;MQB=0.0647487;MQSB=0.567888;BQB=0.94567;MQ0F=0;AF1=0.941372;AC1=51;DP4=3,0,19,6;MQ=7;FQ=-9.45959;PV4=1,0.456367,9.87614e-08,0.175636	GT:PL:DP:AD	1/1:0,0,0:0:0,0	1/1:0,0,0:0:0,0	1/1:4,3,0:1:0,1	1/1:0,0,0:0:0,0	1/1:0,0,0:0:0,0	1/1:0,0,0:0:0,0	1/1:4,3,0:1:0,1	1/1:0,0,0:0:0,0	1/1:9,9,0:3:0,3	1/1:0,0,0:0:0,0	1/1:0,0,0:0:0,0	1/1:11,9,0:3:0,3	1/1:7,6,0:2:0,2	1/1:4,3,0:1:0,1	1/1:0,0,0:0:0,0	1/1:0,0,0:0:0,0	1/1:0,0,0:0:0,0	1/1:7,6,0:2:0,2	1/1:7,6,0:2:0,2	1/1:0,0,0:0:0,0	1/1:0,1,0:2:1,1	0/1:0,2,32:4:2,2	1/1:0,0,0:0:0,0	1/1:4,3,0:1:0,1	1/1:4,3,0:1:0,1	1/1:4,3,0:1:0,1	1/1:11,12,0:4:0,4
SL4.0ch00	465468	.	A	C,T	33.0428	.	DP=32;VDB=2.89044e-17;SGB=3.13566;RPB=1;MQB=1;BQB=1;MQ0F=0;AF1=1;AC1=54;DP4=0,1,0,31;MQ=6;FQ=-28.3628;PV4=1,1,1,1	GT:PL:DP:AD	1/1:0,0,0,0,0,0:0:0,0,0	1/1:0,0,0,0,0,0:0:0,0,0	1/1:4,4,4,3,3,0:1:0,0,1	1/1:0,0,0,0,0,0:0:0,0,0	1/1:0,0,0,0,0,0:0:0,0,0	1/1:4,3,0,4,3,4:1:0,1,0	1/1:4,3,0,4,3,4:1:0,1,0	1/1:0,0,0,0,0,0:0:0,0,0	1/1:6,9,0,8,5,5:4:0,3,1	1/1:0,0,0,0,0,0:0:0,0,0	1/1:0,0,0,0,0,0:0:0,0,0	1/1:4,6,0,6,3,3:3:0,2,1	1/1:7,6,0,7,6,7:2:0,2,0	1/1:0,3,4,3,4,4:1:1,0,0	1/1:0,0,0,0,0,0:0:0,0,0	1/1:0,0,0,0,0,0:0:0,0,0	1/1:0,0,0,0,0,0:0:0,0,0	1/1:7,7,7,6,6,0:2:0,0,2	1/1:7,7,7,6,6,0:2:0,0,2	1/1:0,0,0,0,0,0:0:0,0,0	1/1:4,6,0,6,3,3:3:0,2,1	1/1:38,9,0,40,5,37:4:0,3,1	1/1:0,0,0,0,0,0:0:0,0,0	1/1:2,3,0,3,1,0:2:0,1,1	1/1:4,3,0,4,3,4:1:0,1,0	1/1:4,3,0,4,3,4:1:0,1,0	1/1:6,8,5,9,5,0:4:0,1,3
SL4.0ch00	465515	.	A	G	91.8736	.	DP=38;VDB=8.44376e-20;SGB=2.4085;MQ0F=0;AF1=1;AC1=54;DP4=0,0,0,32;MQ=6;FQ=-30.1367	GT:PL:DP:AD	1/1:0,0,0:0:0,0	1/1:0,0,0:0:0,0	1/1:4,3,0:1:0,1	1/1:0,0,0:0:0,0	1/1:0,0,0:0:0,0	1/1:4,3,0:1:0,1	1/1:4,3,0:1:0,1	1/1:0,0,0:0:0,0	1/1:11,12,0:4:0,4	1/1:0,0,0:0:0,0	1/1:0,0,0:0:0,0	1/1:9,9,0:3:0,3	1/1:7,6,0:2:0,2	1/1:4,3,0:1:0,1	1/1:0,0,0:0:0,0	1/1:0,0,0:0:0,0	1/1:0,0,0:0:0,0	1/1:7,6,0:2:0,2	1/1:7,6,0:2:0,2	1/1:0,0,0:0:0,0	1/1:9,9,0:3:0,3	1/1:43,12,0:4:0,4	1/1:0,0,0:0:0,0	1/1:7,6,0:2:0,2	1/1:4,3,0:1:0,1	1/1:4,3,0:1:0,1	1/1:11,12,0:4:0,4
SL4.0ch00	465854	.	G	A	34.9784	.	DP=36;VDB=0.0467461;SGB=-0.253214;RPB=0.85071;MQB=0.219496;MQSB=0.268259;BQB=0.969527;MQ0F=0;AF1=0.250364;AC1=13;DP4=11,8,2,3;MQ=33;FQ=36.2279;PV4=0.629917,0.354317,0.0816082,1	GT:PL:DP:AD	0/0:0,3,4:1:1,0	0/0:0,0,0:0:0,0	0/0:0,3,37:1:1,0	0/0:0,3,35:1:1,0	0/0:0,3,35:1:1,0	0/1:19,0,29:2:1,1	0/0:0,0,0:0:0,0	0/0:0,0,0:0:0,0	0/0:0,6,64:2:2,0	0/0:0,0,0:0:0,0	0/1:22,0,105:5:4,1	0/0:0,3,35:1:1,0	0/0:0,3,25:1:1,0	0/0:0,0,0:0:0,0	0/0:0,3,35:1:1,0	0/0:0,0,0:0:0,0	0/1:22,3,0:1:0,1	0/0:0,3,35:1:1,0	0/0:0,0,0:0:0,0	0/0:0,0,0:0:0,0	0/0:0,0,0:0:0,0	0/0:0,0,0:0:0,0	0/1:25,3,0:1:0,1	0/0:0,6,72:2:2,0	0/0:0,0,0:0:0,0	0/1:16,0,29:2:1,1	0/0:0,3,33:1:1,0
SL4.0ch00	466038	.	A	G	28.5398	.	DP=381;VDB=2.30884e-07;SGB=6.00509;RPB=0.747827;MQB=0.0139736;BQB=0.99931;MQ0F=0;AF1=0.032698;G3=0.942602,2.72042e-06,0.0573948;HWE=0.0198612;AC1=2;DP4=368,0,13,0;MQ=28;FQ=28.6734;PV4=1,0.112202,0.00150725,1	GT:PL:DP:AD	0/0:0,39,147:13:13,0	0/0:0,54,159:18:18,0	0/0:0,42,151:14:14,0	0/0:0,54,154:18:18,0	0/0:0,36,136:12:12,0	0/0:0,12,74:4:4,0	0/0:0,60,161:20:20,0	0/0:0,90,165:30:30,0	0/0:0,3,17:1:1,0	0/0:0,18,122:6:6,0	0/0:0,63,159:21:21,0	0/0:0,15,102:5:5,0	0/0:0,27,108:9:9,0	0/0:0,84,162:28:28,0	0/0:0,12,88:4:4,0	0/0:0,39,120:13:13,0	0/0:0,108,171:36:36,0	0/0:0,51,159:17:17,0	0/0:0,30,110:10:10,0	0/0:0,12,102:4:4,0	0/0:13,2,0:3:1,2	0/1:82,12,0:14:4,10	0/0:0,57,151:19:19,0	0/0:0,117,162:39:39,0	0/0:0,30,140:10:10,0	0/0:0,21,109:7:7,0	0/0:0,4,58:6:5,1
SL4.0ch00	466255	.	A	G	142.51	.	DP=160;VDB=7.12062e-27;SGB=-22.7766;RPB=0.996748;MQB=1.78788e-17;BQB=5.3948e-11;MQ0F=0;AF1=0.325761;G3=0.250343,0.749657,9.57615e-13;HWE=0.00503531;AC1=18;DP4=0,118,0,41;MQ=27;FQ=144.215;PV4=1,4.87866e-12,8.02842e-29,1	GT:PL:DP:AD	0/1:18,0,93:9:6,3	0/1:1,0,113:11:9,2	0/1:21,0,88:8:5,3	0/0:0,6,110:8:7,1	0/1:9,0,50:3:2,1	0/0:0,0,0:0:0,0	0/0:0,25,142:14:13,1	0/1:2,0,118:14:11,3	0/1:17,3,0:1:0,1	0/0:0,3,32:1:1,0	0/1:4,0,102:10:8,2	0/0:0,6,53:2:2,0	0/1:33,0,17:5:1,4	0/0:0,3,18:1:1,0	0/1:17,3,0:1:0,1	0/0:0,3,32:1:1,0	0/0:0,3,32:1:1,0	0/1:24,0,116:13:9,4	0/1:29,0,40:5:2,3	0/0:0,3,32:1:1,0	0/0:0,3,11:1:1,0	0/0:0,21,85:7:7,0	0/1:21,0,98:11:8,3	0/1:16,0,125:19:14,5	0/1:16,0,76:6:4,2	0/1:19,0,39:5:3,2	0/0:0,3,32:1:1,0
SL4.0ch00	466300	.	C	G	999	.	DP=171;VDB=3.50325e-44;SGB=-34.6314;RPB=0.999548;MQB=1.01057e-21;BQB=0.188448;MQ0F=0;AF1=0.407319;G3=0.16442,0.784637,0.0509425;HWE=0.0238965;AC1=22;DP4=0,118,0,53;MQ=27;FQ=999;PV4=1,1,2.77527e-41,1	GT:PL:DP:AD	0/1:13,0,114:11:8,3	0/0:0,2,125:12:10,2	0/1:21,0,91:8:5,3	0/0:0,9,119:9:8,1	0/1:9,0,50:3:2,1	0/1:0,0,0:0:0,0	0/0:0,25,147:14:13,1	0/1:2,0,118:14:11,3	0/1:17,3,0:1:0,1	0/0:0,3,32:1:1,0	0/1:4,0,109:10:8,2	0/0:0,6,53:2:2,0	0/1:33,0,17:5:1,4	0/0:0,6,42:2:2,0	0/1:17,3,0:1:0,1	0/0:0,3,32:1:1,0	0/1:5,0,26:2:1,1	0/1:24,0,118:13:9,4	0/1:29,0,29:5:2,3	0/0:0,3,32:1:1,0	1/1:20,6,0:2:0,2	1/1:85,21,0:7:0,7	0/1:32,0,120:13:9,4	0/1:19,0,122:22:16,6	0/1:16,0,76:6:4,2	0/1:19,0,39:5:3,2	0/0:0,3,32:1:1,0
SL4.0ch00	466321	.	C	T	38.8613	.	DP=368;VDB=0.36862;SGB=-10.5679;RPB=0.446129;MQB=0.0281501;BQB=0.654027;MQ0F=0;AF1=0.0511505;AC1=3;DP4=0,356,0,12;MQ=28;FQ=39.0783;PV4=1,1,0.00235494,1	GT:PL:DP:AD	0/0:0,39,149:13:13,0	0/0:0,54,161:18:18,0	0/0:0,42,151:14:14,0	0/0:0,54,154:18:18,0	0/0:0,30,122:10:10,0	0/0:0,9,65:3:3,0	0/0:0,60,161:20:20,0	0/0:0,87,160:29:29,0	0/0:0,3,17:1:1,0	0/0:0,18,114:6:6,0	0/0:0,63,160:21:21,0	0/0:0,12,86:4:4,0	0/0:0,27,107:9:9,0	0/0:0,78,157:26:26,0	0/0:0,12,88:4:4,0	0/0:0,28,118:13:12,1	0/0:0,96,163:32:32,0	0/0:0,51,155:17:17,0	0/0:0,30,113:10:10,0	0/0:0,12,95:4:4,0	0/1:13,2,0:3:1,2	0/1:78,7,0:13:5,8	0/0:0,57,154:19:19,0	0/0:0,117,163:39:39,0	0/0:0,30,140:10:10,0	0/0:0,21,109:7:7,0	0/1:22,0,57:5:4,1
SL4.0ch00	466333	.	G	T	55.351	.	DP=377;VDB=0.513091;SGB=-4.16844;RPB=0.935246;MQB=1.7487e-06;BQB=0.623481;MQ0F=0;AF1=0.0922606;AC1=5;DP4=0,353,0,22;MQ=28;FQ=55.7678;PV4=1,0.250952,1.68259e-06,1	GT:PL:DP:AD	0/0:0,39,150:13:13,0	0/0:0,54,161:18:18,0	0/0:0,42,151:14:14,0	0/0:0,6,130:18:15,3	0/1:33,0,103:12:8,4	0/1:32,0,23:3:1,2	0/0:0,60,161:20:20,0	0/0:0,90,161:30:30,0	0/0:0,3,17:1:1,0	0/0:0,18,122:6:6,0	0/0:0,63,160:21:21,0	0/0:0,15,99:5:5,0	0/1:23,0,76:9:5,4	0/0:0,81,161:27:27,0	0/0:0,12,85:4:4,0	0/1:39,0,83:13:8,5	0/0:0,99,158:33:33,0	0/1:13,0,125:17:13,4	0/0:0,30,113:10:10,0	0/0:0,12,86:4:4,0	0/0:0,9,23:3:3,0	0/0:0,42,89:14:14,0	0/0:0,57,162:19:19,0	0/0:0,117,161:39:39,0	0/0:0,30,140:10:10,0	0/0:0,21,109:7:7,0	0/0:0,15,93:5:5,0
SL4.0ch00	466381	.	G	C	103.429	.	DP=233;VDB=2.55917e-10;SGB=-18.0052;RPB=0.979985;MQB=0.000365439;MQSB=0.0559374;BQB=0.985175;MQ0F=0;AF1=0.102096;AC1=5;DP4=22,189,1,21;MQ=29;FQ=103.895;PV4=0.705502,0.275467,2.63302e-07,1	GT:PL:DP:AD	0/0:0,6,54:2:2,0	0/0:0,18,121:6:6,0	0/0:0,30,179:10:10,0	0/1:60,0,99:11:6,4	0/1:52,0,137:12:8,4	0/0:0,12,74:4:4,0	0/0:0,18,105:6:6,0	0/0:0,51,193:17:17,0	0/0:0,0,0:0:0,0	0/0:0,15,109:5:5,0	0/0:0,33,149:11:11,0	0/0:0,9,58:3:3,0	0/1:21,0,47:4:2,2	0/0:0,87,255:30:29,0	0/0:0,9,80:3:3,0	0/1:17,0,81:12:8,3	0/0:0,114,254:38:38,0	0/1:37,0,76:5:3,2	0/0:0,12,96:6:4,0	0/0:0,9,85:3:3,0	0/0:0,3,6:1:1,0	0/0:0,21,45:7:7,0	0/0:0,18,117:6:6,0	0/0:0,60,240:20:20,0	0/0:0,12,97:4:4,0	0/0:0,3,29:2:1,0	0/0:0,12,66:5:4,0
SL4.0ch00	466433	.	C	T	58.4313	.	DP=133;VDB=0.00760201;SGB=-3.21411;RPB=0.968287;MQB=0.000298706;BQB=0.186615;MQ0F=0;AF1=0.188863;AC1=10;DP4=105,0,28,0;MQ=30;FQ=59.3319;PV4=1,5.991e-05,0.000199252,0.404911	GT:PL:DP:AD	0/0:0,0,0:0:0,0	0/0:0,3,37:1:1,0	0/0:0,7,85:7:6,1	0/1:25,0,105:11:9,2	0/0:0,19,132:14:12,2	0/1:31,0,15:2:1,1	0/0:0,9,89:3:3,0	0/1:4,0,105:8:5,3	0/0:0,0,0:0:0,0	0/0:0,6,67:2:2,0	0/0:0,23,114:12:11,1	0/0:0,0,0:0:0,0	0/0:0,3,21:1:1,0	0/0:0,5,134:26:22,4	0/0:0,0,0:0:0,0	0/1:4,0,57:4:3,1	0/1:16,0,143:23:13,10	0/1:31,0,31:2:1,1	0/0:0,6,57:2:2,0	0/0:0,0,0:0:0,0	0/0:0,0,0:0:0,0	0/0:0,3,37:1:1,0	0/1:27,3,0:1:0,1	0/0:0,20,142:10:9,1	0/0:0,6,57:2:2,0	0/0:0,3,33:1:1,0	0/0:0,0,0:0:0,0
SL4.0ch00	466434	.	A	G	999	.	DP=134;VDB=2.26055e-05;SGB=12.8621;RPB=0.848372;MQB=2.92429e-09;BQB=0.999412;MQ0F=0;AF1=0.319684;G3=0.261327,0.738673,2.62552e-11;HWE=0.0230896;AC1=17;DP4=88,0,43,0;MQ=30;FQ=999;PV4=1,1,1.40448e-11,0.252827	GT:PL:DP:AD	0/0:0,0,0:0:0,0	0/0:0,3,37:1:1,0	0/0:0,4,62:6:5,1	0/1:29,0,101:10:7,3	0/1:4,0,109:14:9,4	0/1:31,0,15:2:1,1	0/0:0,9,92:3:3,0	0/1:4,0,93:8:5,3	0/0:0,0,0:0:0,0	0/0:0,6,67:2:2,0	0/0:0,7,100:12:9,3	0/0:0,0,0:0:0,0	0/0:0,3,21:1:1,0	0/1:44,0,135:26:19,7	0/0:0,0,0:0:0,0	0/1:4,0,57:4:3,1	0/1:29,0,134:23:11,12	0/1:31,0,31:2:1,1	0/0:0,6,53:2:2,0	0/0:0,0,0:0:0,0	0/0:0,0,0:0:0,0	0/1:37,3,0:1:0,1	0/1:37,3,0:1:0,1	0/1:15,0,105:10:6,4	0/0:0,6,57:2:2,0	0/0:0,3,37:1:1,0	0/0:0,0,0:0:0,0
SL4.0ch00	466458	.	C	G	109.742	.	DP=127;VDB=8.09064e-11;SGB=8.54597;RPB=0.914416;MQB=1.77881e-10;MQSB=1;BQB=0.548982;MQ0F=0;AF1=0.299464;AC1=16;DP4=87,0,39,1;MQ=31;FQ=111.278;PV4=0.314961,0.0807623,4.29617e-13,1	GT:PL:DP:AD	0/0:0,0,0:0:0,0	0/0:0,3,37:1:1,0	0/0:0,1,72:5:4,1	0/1:29,0,104:10:7,3	0/0:0,14,106:13:10,3	0/1:27,0,15:2:1,1	0/0:0,9,84:3:3,0	0/1:4,0,99:8:5,3	0/0:0,0,0:0:0,0	0/0:0,6,67:2:2,0	0/0:0,7,105:12:9,3	0/0:0,0,0:0:0,0	0/0:0,3,21:1:1,0	0/1:23,0,142:24:17,7	0/0:0,0,0:0:0,0	0/1:4,0,47:4:3,1	0/1:27,0,129:22:11,11	0/1:16,0,31:2:1,1	0/0:0,6,53:2:2,0	0/0:0,0,0:0:0,0	0/0:0,0,0:0:0,0	0/1:36,6,0:2:0,2	0/1:27,3,0:1:0,1	0/1:6,0,116:10:7,3	0/0:0,6,57:2:2,0	0/0:0,3,14:1:1,0	0/0:0,0,0:0:0,0
SL4.0ch00	466486	.	C	T	999	.	DP=111;VDB=4.28298e-14;SGB=-9.52172;RPB=0.991509;MQB=1.58985e-11;MQSB=1;BQB=0.0351452;MQ0F=0;AF1=0.348007;G3=0.222746,0.777254,6.22372e-10;HWE=0.0105099;AC1=19;DP4=83,1,27,0;MQ=29;FQ=999;PV4=1,0.00228579,1,1	GT:PL:DP:AD	0/1:0,0,0:0:0,0	0/1:14,3,0:1:0,1	0/0:0,9,53:3:3,0	0/1:10,0,86:9:8,1	0/0:0,18,86:11:10,1	0/0:0,6,54:2:2,0	0/1:28,0,36:3:2,1	0/1:50,0,26:7:4,3	0/1:0,0,0:0:0,0	0/1:27,0,16:2:1,1	0/1:1,0,69:12:11,1	0/1:0,0,0:0:0,0	0/0:0,3,21:1:1,0	0/1:86,0,97:22:16,6	0/1:0,0,0:0:0,0	0/1:10,0,37:4:3,1	0/1:93,0,42:19:12,7	0/0:0,3,37:1:1,0	0/0:0,3,25:1:1,0	0/1:0,0,0:0:0,0	0/1:0,0,0:0:0,0	0/0:0,6,40:2:2,0	0/0:0,3,37:1:1,0	0/1:18,0,55:7:5,2	0/1:31,0,19:2:1,1	0/1:14,3,0:1:0,1	0/1:0,0,0:0:0,0
SL4.0ch00	466496	.	TG	TGG	48.2091	.	INDEL;IDV=1;IMF=0.0833333;DP=110;VDB=0;SGB=-5.9838;MQSB=1;MQ0F=0;AF1=0.210563;AC1=11;DP4=86,1,23,0;MQ=29;FQ=49.219;PV4=1,1,0.247181,1	GT:PL:DP:AD	0/0:0,0,0:0:0,0	0/0:0,3,37:1:1,0	0/1:44,0,5:3:1,2	0/0:2,0,73:9:7,2	0/0:0,17,70:11:10,1	0/1:9,0,31:2:1,1	0/0:0,6,48:2:2,0	0/0:0,21,112:7:7,0	0/0:0,0,0:0:0,0	0/0:0,6,55:2:2,0	0/1:25,0,68:12:8,4	0/0:0,0,0:0:0,0	0/1:15,3,0:1:0,1	0/0:0,10,112:21:17,4	0/0:0,0,0:0:0,0	0/0:0,12,61:4:4,0	0/0:0,11,118:20:15,5	0/0:0,3,37:1:1,0	0/0:0,3,25:1:1,0	0/0:0,0,0:0:0,0	0/0:0,0,0:0:0,0	0/0:0,6,40:2:2,0	0/1:15,3,0:1:0,1	0/0:2,0,66:7:6,1	0/0:0,6,57:2:2,0	0/1:28,3,0:1:0,1	0/0:0,0,0:0:0,0
SL4.0ch00	466497	.	GTTT	GTTTT	999	.	INDEL;IDV=20;IMF=0.952381;DP=110;VDB=0;SGB=30.1408;MQSB=1;MQ0F=0;AF1=0.922418;AC1=50;DP4=13,1,96,0;MQ=29;FQ=-18.6556;PV4=0.127273,1,0.273059,1	GT:PL:DP:AD	1/1:0,0,0:0:0,0	1/1:33,3,0:1:0,1	1/1:59,9,0:3:0,3	1/1:80,5,0:9:1,8	1/1:69,4,0:11:2,9	1/1:50,6,0:2:0,2	1/1:45,6,0:2:0,2	1/1:102,21,0:7:0,7	1/1:0,0,0:0:0,0	1/1:60,6,0:2:0,2	1/1:102,36,0:12:0,12	1/1:0,0,0:0:0,0	1/1:21,3,0:1:0,1	1/1:74,0,0:21:3,18	1/1:0,0,0:0:0,0	0/1:35,0,20:4:1,3	1/1:109,1,0:20:4,16	1/1:33,3,0:1:0,1	1/1:25,3,0:1:0,1	1/1:0,0,0:0:0,0	1/1:0,0,0:0:0,0	1/1:15,1,0:2:1,1	1/1:33,3,0:1:0,1	1/1:81,21,0:7:0,7	0/1:19,0,19:2:1,1	1/1:0,3,4:1:1,0	1/1:0,0,0:0:0,0
SL4.0ch00	466594	.	C	T	999	.	DP=49;VDB=8.64992e-27;SGB=2.75418;MQ0F=0;AF1=1;AC1=54;DP4=0,0,49,0;MQ=14;FQ=-31.7204	GT:PL:DP:AD	1/1:0,0,0:0:0,0	1/1:8,3,0:1:0,1	1/1:20,12,0:4:0,4	1/1:57,9,0:3:0,3	1/1:23,3,0:1:0,1	1/1:0,0,0:0:0,0	1/1:27,18,0:6:0,6	1/1:25,15,0:5:0,5	1/1:14,6,0:2:0,2	1/1:0,0,0:0:0,0	1/1:23,15,0:5:0,5	1/1:0,0,0:0:0,0	1/1:23,3,0:1:0,1	1/1:14,6,0:2:0,2	1/1:23,3,0:1:0,1	1/1:0,0,0:0:0,0	1/1:14,6,0:2:0,2	1/1:57,9,0:3:0,3	1/1:69,12,0:4:0,4	1/1:23,3,0:1:0,1	1/1:0,0,0:0:0,0	1/1:0,0,0:0:0,0	1/1:8,3,0:1:0,1	1/1:23,12,0:4:0,4	1/1:14,6,0:2:0,2	1/1:0,0,0:0:0,0	1/1:4,3,0:1:0,1
SL4.0ch00	466605	.	G	C,A	999	.	DP=49;VDB=1.25983e-26;SGB=2.75418;MQ0F=0;AF1=1;AC1=54;DP4=0,0,49,0;MQ=14;FQ=-31.7125	GT:PL:DP:AD	1/1:0,0,0,0,0,0:0:0,0,0	1/1:8,3,0,8,3,8:1:0,1,0	1/1:20,12,0,20,12,20:4:0,4,0	1/1:57,9,0,57,9,57:3:0,3,0	1/1:23,3,0,23,3,23:1:0,1,0	1/1:0,0,0,0,0,0:0:0,0,0	1/1:21,15,0,22,8,19:6:0,5,1	1/1:25,15,0,25,15,25:5:0,5,0	1/1:14,6,0,14,6,14:2:0,2,0	1/1:0,0,0,0,0,0:0:0,0,0	1/1:23,15,0,23,15,23:5:0,5,0	1/1:0,0,0,0,0,0:0:0,0,0	1/1:23,3,0,23,3,23:1:0,1,0	1/1:14,6,0,14,6,14:2:0,2,0	1/1:14,3,0,14,3,14:1:0,1,0	1/1:0,0,0,0,0,0:0:0,0,0	1/1:14,6,0,14,6,14:2:0,2,0	1/1:57,9,0,57,9,57:3:0,3,0	1/1:69,12,0,69,12,69:4:0,4,0	1/1:23,3,0,23,3,23:1:0,1,0	1/1:0,0,0,0,0,0:0:0,0,0	1/1:0,0,0,0,0,0:0:0,0,0	1/1:8,3,0,8,3,8:1:0,1,0	1/1:23,12,0,23,12,23:4:0,4,0	1/1:14,6,0,14,6,14:2:0,2,0	1/1:0,0,0,0,0,0:0:0,0,0	1/1:4,3,0,4,3,4:1:0,1,0
SL4.0ch00	466614	.	T	C	999	.	DP=49;VDB=1.84008e-26;SGB=2.75418;MQ0F=0;AF1=1;AC1=54;DP4=0,0,49,0;MQ=14;FQ=-31.7201	GT:PL:DP:AD	1/1:0,0,0:0:0,0	1/1:8,3,0:1:0,1	1/1:20,12,0:4:0,4	1/1:57,9,0:3:0,3	1/1:23,3,0:1:0,1	1/1:0,0,0:0:0,0	1/1:27,18,0:6:0,6	1/1:25,15,0:5:0,5	1/1:14,6,0:2:0,2	1/1:0,0,0:0:0,0	1/1:23,15,0:5:0,5	1/1:0,0,0:0:0,0	1/1:23,3,0:1:0,1	1/1:14,6,0:2:0,2	1/1:14,3,0:1:0,1	1/1:0,0,0:0:0,0	1/1:14,6,0:2:0,2	1/1:57,9,0:3:0,3	1/1:69,12,0:4:0,4	1/1:23,3,0:1:0,1	1/1:0,0,0:0:0,0	1/1:0,0,0:0:0,0	1/1:8,3,0:1:0,1	1/1:23,12,0:4:0,4	1/1:14,6,0:2:0,2	1/1:0,0,0:0:0,0	1/1:4,3,0:1:0,1
SL4.0ch00	466615	.	G	A	999	.	DP=49;VDB=1.84008e-26;SGB=2.75418;MQ0F=0;AF1=1;AC1=54;DP4=0,0,49,0;MQ=14;FQ=-31.7204	GT:PL:DP:AD	1/1:0,0,0:0:0,0	1/1:8,3,0:1:0,1	1/1:20,12,0:4:0,4	1/1:57,9,0:3:0,3	1/1:23,3,0:1:0,1	1/1:0,0,0:0:0,0	1/1:27,18,0:6:0,6	1/1:25,15,0:5:0,5	1/1:14,6,0:2:0,2	1/1:0,0,0:0:0,0	1/1:23,15,0:5:0,5	1/1:0,0,0:0:0,0	1/1:23,3,0:1:0,1	1/1:14,6,0:2:0,2	1/1:23,3,0:1:0,1	1/1:0,0,0:0:0,0	1/1:14,6,0:2:0,2	1/1:57,9,0:3:0,3	1/1:64,12,0:4:0,4	1/1:23,3,0:1:0,1	1/1:0,0,0:0:0,0	1/1:0,0,0:0:0,0	1/1:8,3,0:1:0,1	1/1:23,12,0:4:0,4	1/1:14,6,0:2:0,2	1/1:0,0,0:0:0,0	1/1:4,3,0:1:0,1
SL4.0ch00	466618	.	A	G	999	.	DP=49;VDB=1.84008e-26;SGB=2.75418;MQ0F=0;AF1=1;AC1=54;DP4=0,0,49,0;MQ=14;FQ=-31.7201	GT:PL:DP:AD	1/1:0,0,0:0:0,0	1/1:8,3,0:1:0,1	1/1:20,12,0:4:0,4	1/1:57,9,0:3:0,3	1/1:23,3,0:1:0,1	1/1:0,0,0:0:0,0	1/1:27,18,0:6:0,6	1/1:25,15,0:5:0,5	1/1:14,6,0:2:0,2	1/1:0,0,0:0:0,0	1/1:23,15,0:5:0,5	1/1:0,0,0:0:0,0	1/1:23,3,0:1:0,1	1/1:14,6,0:2:0,2	1/1:14,3,0:1:0,1	1/1:0,0,0:0:0,0	1/1:14,6,0:2:0,2	1/1:57,9,0:3:0,3	1/1:69,12,0:4:0,4	1/1:23,3,0:1:0,1	1/1:0,0,0:0:0,0	1/1:0,0,0:0:0,0	1/1:8,3,0:1:0,1	1/1:23,12,0:4:0,4	1/1:14,6,0:2:0,2	1/1:0,0,0:0:0,0	1/1:4,3,0:1:0,1
SL4.0ch00	466619	.	T	A	999	.	DP=49;VDB=1.84008e-26;SGB=2.75418;MQ0F=0;AF1=1;AC1=54;DP4=0,0,49,0;MQ=14;FQ=-31.7201	GT:PL:DP:AD	1/1:0,0,0:0:0,0	1/1:8,3,0:1:0,1	1/1:20,12,0:4:0,4	1/1:57,9,0:3:0,3	1/1:23,3,0:1:0,1	1/1:0,0,0:0:0,0	1/1:27,18,0:6:0,6	1/1:25,15,0:5:0,5	1/1:14,6,0:2:0,2	1/1:0,0,0:0:0,0	1/1:23,15,0:5:0,5	1/1:0,0,0:0:0,0	1/1:23,3,0:1:0,1	1/1:14,6,0:2:0,2	1/1:14,3,0:1:0,1	1/1:0,0,0:0:0,0	1/1:14,6,0:2:0,2	1/1:57,9,0:3:0,3	1/1:69,12,0:4:0,4	1/1:23,3,0:1:0,1	1/1:0,0,0:0:0,0	1/1:0,0,0:0:0,0	1/1:8,3,0:1:0,1	1/1:23,12,0:4:0,4	1/1:14,6,0:2:0,2	1/1:0,0,0:0:0,0	1/1:4,3,0:1:0,1
SL4.0ch00	466631	.	T	G	999	.	DP=57;VDB=1.12072e-35;SGB=1.79325;RPB=0.00199553;MQB=0.068884;MQSB=0.836364;BQB=0.960993;MQ0F=0;AF1=0.86879;AC1=47;DP4=5,0,50,2;MQ=16;FQ=9.53397;PV4=1,0.285831,1.75095e-05,1	GT:PL:DP:AD	1/1:0,0,0:0:0,0	1/1:8,3,0:1:0,1	1/1:23,15,0:5:0,5	0/1:65,0,6:5:1,4	1/1:23,3,0:1:0,1	1/1:0,0,0:0:0,0	1/1:27,18,0:6:0,6	1/1:25,15,0:5:0,5	0/1:6,0,26:3:1,2	1/1:23,3,0:1:0,1	1/1:23,15,0:5:0,5	1/1:0,0,0:0:0,0	0/1:17,0,16:2:1,1	1/1:14,6,0:2:0,2	1/1:23,3,0:1:0,1	1/1:0,0,0:0:0,0	1/1:14,6,0:2:0,2	1/1:57,9,0:3:0,3	0/1:56,0,6:5:1,4	1/1:23,3,0:1:0,1	1/1:0,0,0:0:0,0	1/1:0,0,0:0:0,0	1/1:8,3,0:1:0,1	0/1:10,0,22:5:1,4	1/1:14,6,0:2:0,2	1/1:0,0,0:0:0,0	1/1:4,3,0:1:0,1
SL4.0ch00	466641	.	G	A	999	.	DP=57;VDB=3.91072e-26;SGB=2.38849;RPB=3.95505e-05;MQB=0.109764;MQSB=0.836364;BQB=0.710339;MQ0F=0;AF1=0.814274;AC1=44;DP4=6,2,49,0;MQ=16;FQ=44.9453;PV4=0.0175439,0.145599,0.000138359,1	GT:PL:DP:AD	1/1:0,0,0:0:0,0	1/1:8,3,0:1:0,1	1/1:15,8,0:5:1,4	0/1:44,0,29:5:2,3	1/1:23,3,0:1:0,1	1/1:0,0,0:0:0,0	1/1:27,18,0:6:0,6	1/1:25,15,0:5:0,5	0/1:6,0,26:3:1,2	0/1:0,3,23:1:1,0	1/1:23,15,0:5:0,5	1/1:0,0,0:0:0,0	0/1:17,0,16:2:1,1	1/1:14,6,0:2:0,2	1/1:23,3,0:1:0,1	1/1:0,0,0:0:0,0	1/1:14,6,0:2:0,2	1/1:57,9,0:3:0,3	0/1:56,0,6:5:1,4	1/1:23,3,0:1:0,1	1/1:0,0,0:0:0,0	1/1:0,0,0:0:0,0	1/1:8,3,0:1:0,1	0/1:10,0,22:5:1,4	1/1:14,6,0:2:0,2	1/1:0,0,0:0:0,0	1/1:4,3,0:1:0,1
SL4.0ch00	466649	.	G	A	999	.	DP=57;VDB=5.69058e-26;SGB=2.38849;RPB=3.95505e-05;MQB=0.109764;MQSB=0.836364;BQB=0.599951;MQ0F=0;AF1=0.814174;AC1=44;DP4=6,2,49,0;MQ=16;FQ=44.9534;PV4=0.0175439,0.119171,0.000138359,1	GT:PL:DP:AD	1/1:0,0,0:0:0,0	1/1:8,3,0:1:0,1	1/1:15,8,0:5:1,4	0/1:37,0,29:5:2,3	1/1:23,3,0:1:0,1	1/1:0,0,0:0:0,0	1/1:27,18,0:6:0,6	1/1:25,15,0:5:0,5	0/1:6,0,26:3:1,2	0/1:0,3,23:1:1,0	1/1:23,15,0:5:0,5	1/1:0,0,0:0:0,0	0/1:17,0,16:2:1,1	1/1:14,6,0:2:0,2	1/1:14,3,0:1:0,1	1/1:0,0,0:0:0,0	1/1:14,6,0:2:0,2	1/1:57,9,0:3:0,3	0/1:56,0,6:5:1,4	1/1:23,3,0:1:0,1	1/1:0,0,0:0:0,0	1/1:0,0,0:0:0,0	1/1:8,3,0:1:0,1	0/1:10,0,22:5:1,4	1/1:14,6,0:2:0,2	1/1:0,0,0:0:0,0	1/1:4,3,0:1:0,1
SL4.0ch00	466656	.	C	T	999	.	DP=57;VDB=1.13121e-25;SGB=2.38849;RPB=3.95505e-05;MQB=0.109764;MQSB=0.836364;BQB=0.962712;MQ0F=0;AF1=0.814274;AC1=44;DP4=6,2,49,0;MQ=16;FQ=44.9453;PV4=0.0175439,0.263053,0.000138359,1	GT:PL:DP:AD	1/1:0,0,0:0:0,0	1/1:8,3,0:1:0,1	1/1:15,8,0:5:1,4	0/1:44,0,29:5:2,3	1/1:23,3,0:1:0,1	1/1:0,0,0:0:0,0	1/1:27,18,0:6:0,6	1/1:25,15,0:5:0,5	0/1:6,0,26:3:1,2	0/1:0,3,23:1:1,0	1/1:23,15,0:5:0,5	1/1:0,0,0:0:0,0	0/1:17,0,16:2:1,1	1/1:14,6,0:2:0,2	1/1:23,3,0:1:0,1	1/1:0,0,0:0:0,0	1/1:14,6,0:2:0,2	1/1:57,9,0:3:0,3	0/1:56,0,6:5:1,4	1/1:23,3,0:1:0,1	1/1:0,0,0:0:0,0	1/1:0,0,0:0:0,0	1/1:8,3,0:1:0,1	0/1:10,0,22:5:1,4	1/1:14,6,0:2:0,2	1/1:0,0,0:0:0,0	1/1:4,3,0:1:0,1
SL4.0ch00	466686	.	A	T	999	.	DP=57;VDB=2.70217e-36;SGB=1.79325;RPB=0.00199553;MQB=0.068884;MQSB=0.836364;BQB=0.268344;MQ0F=0;AF1=0.868324;AC1=47;DP4=5,0,50,2;MQ=16;FQ=9.57697;PV4=1,0.0631903,1.75095e-05,8.42432e-09	GT:PL:DP:AD	1/1:0,0,0:0:0,0	1/1:8,3,0:1:0,1	1/1:23,15,0:5:0,5	0/1:59,0,6:5:1,4	1/1:23,3,0:1:0,1	1/1:0,0,0:0:0,0	1/1:27,18,0:6:0,6	1/1:18,12,0:5:0,4	0/1:6,0,26:3:1,2	1/1:23,3,0:1:0,1	1/1:23,15,0:5:0,5	1/1:0,0,0:0:0,0	0/1:16,0,16:2:1,1	1/1:14,6,0:2:0,2	1/1:23,3,0:1:0,1	1/1:0,0,0:0:0,0	1/1:14,6,0:2:0,2	1/1:57,9,0:3:0,3	0/1:44,0,6:5:1,4	1/1:14,3,0:1:0,1	1/1:0,0,0:0:0,0	1/1:0,0,0:0:0,0	1/1:8,3,0:1:0,1	0/1:10,0,22:5:1,4	1/1:14,6,0:2:0,2	1/1:0,0,0:0:0,0	1/1:4,3,0:1:0,1
SL4.0ch00	466751	.	T	G	999	.	DP=137;VDB=1.34207e-33;SGB=18.4994;RPB=0.654756;MQB=1.18168e-09;BQB=0.498374;MQ0F=0;AF1=0.499557;G3=2.33055e-06,0.999984,1.38222e-05;HWE=9.93976e-05;AC1=27;DP4=0,61,0,76;MQ=30;FQ=999;PV4=1,1,1.45156e-11,1	GT:PL:DP:AD	0/1:0,0,0:0:0,0	0/0:0,3,37:1:1,0	0/1:43,0,27:6:2,4	0/1:103,0,39:11:3,8	0/1:86,0,70:14:5,9	0/1:31,0,15:2:1,1	0/1:28,0,58:3:2,1	0/1:4,0,103:8:5,3	0/0:0,3,35:1:1,0	0/1:47,0,28:3:1,2	0/1:68,0,33:12:4,8	0/1:0,0,0:0:0,0	1/1:39,6,0:2:0,2	0/1:93,0,142:26:14,12	0/1:0,0,0:0:0,0	0/1:23,0,43:4:2,2	0/1:46,0,122:23:9,14	1/1:67,6,0:2:0,2	0/1:12,0,49:3:2,1	0/1:0,0,0:0:0,0	0/1:0,0,0:0:0,0	0/1:37,3,0:1:0,1	0/1:37,3,0:1:0,1	0/1:48,0,111:11:6,5	0/0:0,6,48:2:2,0	0/0:0,3,27:1:1,0	0/1:0,0,0:0:0,0
SL4.0ch00	466764	.	T	G	999	.	DP=137;VDB=2.0241e-21;SGB=-3.3276;RPB=0.85871;MQB=4.63814e-10;BQB=0.640532;MQ0F=0;AF1=0.342291;G3=0.19865,0.80135,1.16622e-12;HWE=0.00850159;AC1=18;DP4=0,94,0,43;MQ=30;FQ=999;PV4=1,1,7.74672e-13,1	GT:PL:DP:AD	0/1:0,0,0:0:0,0	0/0:0,3,37:1:1,0	0/0:0,4,85:6:5,1	0/1:30,0,107:11:8,3	0/1:3,0,117:14:10,4	0/1:31,0,15:2:1,1	0/0:0,9,82:3:3,0	0/1:4,0,97:8:5,3	0/0:0,3,35:1:1,0	0/1:14,0,56:3:2,1	0/0:0,7,108:12:9,3	0/1:0,0,0:0:0,0	0/1:16,0,15:2:1,1	0/1:44,0,136:26:19,7	0/1:0,0,0:0:0,0	0/1:4,0,57:4:3,1	0/1:29,0,130:23:11,12	0/1:31,0,31:2:1,1	0/0:0,9,71:3:3,0	0/1:0,0,0:0:0,0	0/1:0,0,0:0:0,0	0/1:37,3,0:1:0,1	0/1:37,3,0:1:0,1	0/1:3,0,126:11:8,3	0/0:0,6,57:2:2,0	0/0:0,3,14:1:1,0	0/1:0,0,0:0:0,0
SL4.0ch00	466845	.	G	A	64.0498	.	DP=223;VDB=8.74753e-24;SGB=-42.1709;RPB=5.01158e-19;MQB=0.0211889;MQSB=0.00764445;BQB=8.50954e-05;MQ0F=0;AF1=0.22256;AC1=12;DP4=117,2,9,47;MQ=14;FQ=65.1229;PV4=6.84744e-31,8.40987e-07,1,0	GT:PL:DP:AD	0/0:0,6,23:2:2,0	0/0:0,6,24:5:4,1	0/0:0,11,48:13:10,3	0/1:42,0,43:12:6,4	0/0:2,0,7:7:6,1	0/0:0,12,69:4:4,0	1/1:23,12,0:7:1,6	0/1:9,2,0:9:4,5	0/0:0,3,36:7:5,2	0/0:0,12,35:4:4,0	0/0:2,0,1:11:6,5	0/0:0,6,7:2:2,0	0/1:18,1,0:2:1,1	0/0:0,15,13:14:11,3	0/1:5,0,28:3:2,1	0/0:0,3,4:1:1,0	0/0:0,1,34:10:7,3	0/1:19,0,83:12:9,3	0/1:32,0,27:10:6,3	0/1:9,1,0:2:1,1	0/0:0,3,6:1:1,0	0/0:0,15,12:6:5,0	0/0:0,6,23:5:4,1	0/1:5,0,13:8:4,4	0/0:0,3,47:7:5,2	0/0:0,12,43:5:4,0	0/0:0,8,19:6:4,1
SL4.0ch00	466868	.	G	A	23.1515	.	DP=225;VDB=7.61919e-22;SGB=-17.3215;RPB=1.82625e-17;MQB=0.517792;MQSB=0.00633213;BQB=0.00300114;MQ0F=0;AF1=0.124639;AC1=7;DP4=127,9,0,40;MQ=14;FQ=23.6959;PV4=3.09925e-31,1.12318e-05,0.284168,1	GT:PL:DP:AD	0/0:0,6,23:2:2,0	0/0:0,6,24:5:4,1	0/0:0,11,48:13:10,3	0/0:0,36,137:12:12,0	0/0:0,21,44:7:7,0	0/0:0,12,69:4:4,0	1/1:23,12,0:7:1,6	0/1:9,2,0:9:4,5	0/0:0,3,36:7:5,2	0/0:0,12,35:4:4,0	0/0:2,0,1:11:6,5	0/0:0,6,7:2:2,0	0/0:0,6,26:2:2,0	0/0:0,24,14:15:13,2	0/1:14,0,28:3:2,1	0/0:0,3,4:1:1,0	0/0:0,11,46:10:8,2	0/0:0,36,158:12:12,0	0/1:45,0,17:10:6,4	0/1:18,1,0:2:1,1	0/0:0,3,6:1:1,0	0/0:0,18,16:6:6,0	0/0:0,6,23:5:4,1	0/0:5,0,13:8:4,4	0/0:0,3,47:7:5,2	0/0:0,15,54:5:5,0	0/0:0,10,31:6:5,1
SL4.0ch00	467030	.	CAA	CAAA	999	.	INDEL;IDV=6;IMF=0.75;DP=38;VDB=6.25355e-14;SGB=5.2571;MQSB=0.0112227;MQ0F=0;AF1=1;AC1=54;DP4=5,4,29,0;MQ=20;FQ=-33.5233;PV4=0.00170697,1,1,1	GT:PL:DP:AD	1/1:0,0,0:0:0,0	1/1:38,6,0:2:0,2	1/1:33,3,0:3:1,2	1/1:28,1,0:4:2,2	1/1:55,6,0:5:1,4	1/1:21,3,0:1:0,1	1/1:21,3,0:1:0,1	1/1:27,0,1:4:2,2	1/1:0,0,0:0:0,0	1/1:0,0,0:0:0,0	1/1:42,6,0:2:0,2	1/1:0,0,0:0:0,0	1/1:0,0,0:0:0,0	0/1:60,0,8:8:2,6	1/1:0,0,0:0:0,0	1/1:0,0,0:0:0,0	1/1:0,3,4:1:1,0	1/1:0,0,0:0:0,0	1/1:0,0,0:0:0,0	1/1:0,0,0:0:0,0	1/1:0,0,0:0:0,0	1/1:7,3,0:1:0,1	1/1:0,0,0:0:0,0	1/1:70,15,0:5:0,5	1/1:21,3,0:1:0,1	1/1:0,0,0:0:0,0	1/1:0,0,0:0:0,0
SL4.0ch00	467109	.	A	G	51.7183	.	DP=43;VDB=0.554647;SGB=4.26244;RPB=0.991247;MQB=0.41512;BQB=0.985572;MQ0F=0;AF1=0.969708;AC1=52;DP4=0,5,0,38;MQ=6;FQ=-24.3916;PV4=1,1,0.00925473,1	GT:PL:DP:AD	1/1:4,3,0:1:0,1	1/1:4,3,0:1:0,1	1/1:11,8,0:5:1,4	1/1:1,1,0:3:1,2	1/1:7,6,0:2:0,2	1/1:0,0,0:0:0,0	1/1:0,0,0:0:0,0	1/1:2,1,0:2:1,1	1/1:0,0,0:0:0,0	1/1:0,0,0:0:0,0	0/1:0,1,15:5:2,3	1/1:4,3,0:1:0,1	1/1:0,0,0:0:0,0	1/1:9,21,0:8:0,7	1/1:4,3,0:1:0,1	1/1:4,3,0:1:0,1	1/1:9,9,0:3:0,3	1/1:0,0,0:0:0,0	1/1:18,9,0:3:0,3	1/1:0,0,0:0:0,0	1/1:0,0,0:0:0,0	1/1:11,9,0:3:0,3	1/1:0,0,0:0:0,0	1/1:12,9,0:3:0,3	1/1:0,0,0:0:0,0	1/1:0,0,0:0:0,0	1/1:4,3,0:1:0,1
SL4.0ch00	467130	.	T	C	72.5204	.	DP=43;VDB=0.570347;SGB=5.40268;RPB=0.463415;MQB=0.780488;BQB=0.926829;MQ0F=0;AF1=1;AC1=54;DP4=0,2,0,41;MQ=6;FQ=-27.3455;PV4=1,0.362349,0.000212033,1	GT:PL:DP:AD	1/1:4,3,0:1:0,1	1/1:4,3,0:1:0,1	1/1:16,15,0:5:0,5	1/1:11,9,0:3:0,3	1/1:7,6,0:2:0,2	1/1:0,0,0:0:0,0	1/1:0,0,0:0:0,0	1/1:9,6,0:2:0,2	1/1:0,0,0:0:0,0	1/1:0,0,0:0:0,0	0/1:0,1,11:5:1,4	1/1:4,3,0:1:0,1	1/1:0,0,0:0:0,0	1/1:13,24,0:8:0,8	1/1:4,3,0:1:0,1	1/1:4,3,0:1:0,1	1/1:9,9,0:3:0,3	1/1:0,0,0:0:0,0	1/1:18,9,0:3:0,3	1/1:0,0,0:0:0,0	1/1:0,0,0:0:0,0	1/1:5,3,0:3:1,2	1/1:0,0,0:0:0,0	1/1:12,9,0:3:0,3	1/1:0,0,0:0:0,0	1/1:0,0,0:0:0,0	1/1:4,3,0:1:0,1
SL4.0ch00	467212	.	A	C	26.454	.	DP=57;VDB=9.86326e-12;SGB=-1.0064;RPB=2.99397e-09;MQB=4.88963e-08;BQB=0.550026;MQ0F=0;AF1=0.442023;AC1=24;DP4=0,28,0,29;MQ=16;FQ=28.8902;PV4=1,0.46343,2.71169e-16,1	GT:PL:DP:AD	0/1:0,0,0:0:0,0	0/1:3,0,27:4:2,2	0/1:9,0,24:5:2,3	0/1:6,0,30:3:2,1	0/1:4,0,46:7:4,3	0/0:0,3,21:1:1,0	0/0:0,3,21:1:1,0	0/1:1,0,21:4:2,2	0/1:4,3,0:1:0,1	0/1:7,3,0:1:0,1	0/1:0,1,16:2:1,1	0/1:4,3,0:1:0,1	0/1:0,0,0:0:0,0	0/1:5,0,56:11:6,5	0/1:0,0,0:0:0,0	0/1:0,0,0:0:0,0	1/1:39,12,0:4:0,4	0/1:0,0,0:0:0,0	0/1:14,3,0:1:0,1	0/1:4,3,0:1:0,1	0/1:0,0,0:0:0,0	0/0:0,3,7:1:1,0	0/1:4,3,0:1:0,1	0/0:0,15,70:5:5,0	0/1:5,0,12:3:1,2	0/1:0,0,0:0:0,0	0/1:0,0,0:0:0,0
SL4.0ch00	467246	.	A	G	33.4432	.	DP=57;VDB=6.28765e-11;SGB=-2.93465;RPB=3.84878e-09;MQB=1.18816e-08;BQB=0.847455;MQ0F=0;AF1=0.484912;AC1=26;DP4=0,27,0,30;MQ=16;FQ=36.2292;PV4=1,1,9.6606e-19,4.57062e-26	GT:PL:DP:AD	0/1:0,0,0:0:0,0	0/1:3,0,27:4:2,2	0/1:9,0,24:5:2,3	0/1:6,0,30:3:2,1	0/1:4,0,46:7:4,3	0/0:0,3,21:1:1,0	0/0:0,3,21:1:1,0	0/1:1,0,27:4:2,2	0/1:4,3,0:1:0,1	0/1:7,3,0:1:0,1	0/1:0,1,16:2:1,1	0/1:4,3,0:1:0,1	0/1:0,0,0:0:0,0	0/1:5,0,53:11:6,5	0/1:0,0,0:0:0,0	0/1:0,0,0:0:0,0	1/1:39,12,0:4:0,4	0/1:0,0,0:0:0,0	0/1:15,3,0:1:0,1	0/1:4,3,0:1:0,1	0/1:0,0,0:0:0,0	0/1:7,3,0:1:0,1	0/1:4,3,0:1:0,1	0/0:0,15,70:5:5,0	0/1:5,0,12:3:1,2	0/1:0,0,0:0:0,0	0/1:0,0,0:0:0,0
SL4.0ch00	467256	.	T	G	33.4432	.	DP=57;VDB=6.42433e-11;SGB=-2.93465;RPB=3.84878e-09;MQB=1.18816e-08;BQB=0.998437;MQ0F=0;AF1=0.484912;AC1=26;DP4=0,27,0,30;MQ=16;FQ=36.2292;PV4=1,0.29395,9.6606e-19,3.42385e-26	GT:PL:DP:AD	0/1:0,0,0:0:0,0	0/1:3,0,27:4:2,2	0/1:9,0,24:5:2,3	0/1:6,0,30:3:2,1	0/1:4,0,46:7:4,3	0/0:0,3,21:1:1,0	0/0:0,3,21:1:1,0	0/1:1,0,27:4:2,2	0/1:4,3,0:1:0,1	0/1:7,3,0:1:0,1	0/1:0,1,16:2:1,1	0/1:4,3,0:1:0,1	0/1:0,0,0:0:0,0	0/1:5,0,56:11:6,5	0/1:0,0,0:0:0,0	0/1:0,0,0:0:0,0	1/1:39,12,0:4:0,4	0/1:0,0,0:0:0,0	0/1:15,3,0:1:0,1	0/1:4,3,0:1:0,1	0/1:0,0,0:0:0,0	0/1:7,3,0:1:0,1	0/1:4,3,0:1:0,1	0/0:0,15,70:5:5,0	0/1:5,0,12:3:1,2	0/1:0,0,0:0:0,0	0/1:0,0,0:0:0,0
SL4.0ch00	467727	.	G	A	88.1644	.	DP=68;VDB=0.622817;SGB=5.64996;RPB=0.384343;MQB=0.00244235;BQB=0.933922;MQ0F=0;AF1=0.259096;AC1=14;DP4=53,0,15,0;MQ=33;FQ=89.4679;PV4=1,0.201895,0.000577567,0.0347769	GT:PL:DP:AD	0/0:0,0,0:0:0,0	0/0:0,0,0:0:0,0	0/1:30,0,95:6:4,2	0/0:0,1,20:2:1,1	0/0:0,15,141:8:7,1	0/0:0,0,0:0:0,0	0/0:0,3,37:1:1,0	0/0:0,18,128:6:6,0	0/0:0,0,0:0:0,0	0/0:0,0,0:0:0,0	0/0:0,24,139:8:8,0	0/0:0,0,0:0:0,0	0/0:0,0,0:0:0,0	0/1:23,0,140:13:10,3	0/0:0,0,0:0:0,0	0/0:0,0,0:0:0,0	0/1:32,0,125:15:11,4	0/0:0,0,0:0:0,0	0/0:0,3,37:1:1,0	0/1:27,3,0:1:0,1	0/0:0,0,0:0:0,0	0/0:0,0,0:0:0,0	0/0:0,3,4:1:1,0	0/1:42,0,53:5:2,3	0/0:0,3,33:1:1,0	0/0:0,0,0:0:0,0	0/0:0,0,0:0:0,0
SL4.0ch00	468075	.	C	CA	81.807	.	INDEL;IDV=4;IMF=1;DP=20;VDB=8.35684e-13;SGB=-0.610722;MQ0F=0;AF1=1;AC1=54;DP4=1,0,19,0;MQ=8;FQ=-36.3474;PV4=1,1,1,1	GT:PL:DP:AD	1/1:0,0,0:0:0,0	1/1:0,0,0:0:0,0	1/1:6,3,0:1:0,1	1/1:19,9,0:3:0,3	1/1:0,0,0:0:0,0	1/1:0,0,0:0:0,0	1/1:6,3,0:1:0,1	1/1:0,0,0:0:0,0	1/1:21,12,0:4:0,4	1/1:6,3,0:1:0,1	1/1:6,3,0:1:0,1	1/1:0,0,0:0:0,0	1/1:0,0,0:0:0,0	1/1:8,3,0:1:0,1	1/1:6,3,0:1:0,1	1/1:6,3,0:1:0,1	1/1:6,3,0:1:0,1	1/1:0,0,0:0:0,0	1/1:11,3,0:1:0,1	1/1:0,0,0:0:0,0	1/1:0,3,4:1:1,0	1/1:0,0,0:0:0,0	1/1:6,3,0:1:0,1	1/1:6,3,0:1:0,1	1/1:0,0,0:0:0,0	1/1:22,3,0:1:0,1	1/1:0,0,0:0:0,0
SL4.0ch00	468138	.	TC	TCC	35.2763	.	INDEL;IDV=6;IMF=1;DP=29;VDB=0.00290253;SGB=-2.1278;MQSB=0.986481;MQ0F=0;AF1=0.926092;AC1=50;DP4=2,8,18,1;MQ=9;FQ=-27.9926;PV4=8.63704e-05,1,1,1	GT:PL:DP:AD	1/1:0,0,0:0:0,0	1/1:0,0,0:0:0,0	1/1:6,3,0:1:0,1	1/1:10,3,0:5:2,3	1/1:0,0,0:0:0,0	1/1:0,0,0:0:0,0	1/1:6,3,0:1:0,1	1/1:0,0,0:0:0,0	1/1:13,5,0:6:2,4	1/1:6,3,0:1:0,1	1/1:6,3,0:1:0,1	1/1:0,0,0:0:0,0	1/1:0,0,0:0:0,0	1/1:8,3,0:1:0,1	1/1:2,1,0:2:1,1	1/1:2,1,0:2:1,1	1/1:6,3,0:1:0,1	1/1:0,0,0:0:0,0	1/1:11,3,0:1:0,1	1/1:0,0,0:0:0,0	1/1:0,6,8:2:2,0	1/1:0,0,0:0:0,0	1/1:2,1,0:2:1,1	1/1:6,3,0:1:0,1	1/1:0,0,0:0:0,0	0/1:14,0,16:2:1,1	1/1:0,0,0:0:0,0
SL4.0ch00	468377	.	T	TG	999	.	INDEL;IDV=21;IMF=0.677419;DP=179;VDB=0;SGB=19.9442;MQ0F=0;AF1=0.790135;AC1=43;DP4=63,0,116,0;MQ=23;FQ=43.3955;PV4=1,1,1,6.11402e-30	GT:PL:DP:AD	1/1:19,3,0:1:0,1	1/1:4,0,1:5:4,1	0/1:69,0,22:7:2,5	1/1:95,12,0:12:3,9	1/1:151,11,0:18:6,12	1/1:19,3,0:1:0,1	1/1:72,9,0:3:0,3	0/1:101,0,12:16:5,11	1/1:19,3,0:1:0,1	1/1:55,7,0:5:1,4	1/1:55,7,0:7:2,5	1/1:0,0,0:0:0,0	1/1:0,0,0:0:0,0	0/1:109,0,11:31:13,18	1/1:0,0,0:0:0,0	1/1:0,6,7:2:2,0	0/1:137,0,7:29:11,18	1/1:0,0,0:0:0,0	0/1:25,0,14:5:3,2	0/1:10,0,34:3:2,1	1/1:19,3,0:1:0,1	1/1:59,12,0:4:0,4	1/1:86,12,0:7:1,6	0/1:104,0,28:17:7,10	1/1:60,6,0:2:0,2	1/1:0,3,4:1:1,0	1/1:40,3,0:1:0,1
SL4.0ch00	468391	.	A	G	999	.	DP=179;VDB=0;SGB=33.5284;RPB=0.743394;MQB=3.61963e-17;BQB=0.899347;MQ0F=0;AF1=0.709568;G3=8.71753e-09,0.62265,0.37735;HWE=0.0273186;AC1=39;DP4=36,0,143,0;MQ=23;FQ=999;PV4=1,0.245871,2.35626e-21,1	GT:PL:DP:AD	1/1:24,3,0:1:0,1	1/1:33,15,0:5:0,5	0/1:70,0,16:7:1,6	0/1:66,0,22:12:2,10	0/1:47,0,100:18:6,12	1/1:24,3,0:1:0,1	0/1:14,0,48:3:2,1	0/1:72,0,32:16:3,13	1/1:23,3,0:1:0,1	1/1:48,1,0:5:1,4	1/1:78,21,0:7:0,7	1/1:0,0,0:0:0,0	1/1:0,0,0:0:0,0	0/1:39,0,5:31:3,28	1/1:0,0,0:0:0,0	1/1:7,6,0:2:0,2	0/1:62,0,103:29:9,20	1/1:0,0,0:0:0,0	1/1:58,15,0:5:0,5	1/1:51,9,0:3:0,3	1/1:23,3,0:1:0,1	1/1:70,12,0:4:0,4	0/1:44,0,37:7:2,5	0/1:60,0,67:17:5,12	0/1:8,0,31:2:1,1	1/1:4,3,0:1:0,1	0/1:0,3,37:1:1,0
SL4.0ch00	468392	.	C	T	999	.	DP=179;VDB=0;SGB=33.5284;RPB=0.743394;MQB=3.61963e-17;BQB=0.999353;MQ0F=0;AF1=0.697291;G3=5.26681e-09,0.64773,0.35227;HWE=0.01877;AC1=38;DP4=36,0,143,0;MQ=23;FQ=999;PV4=1,0.320807,2.35626e-21,1	GT:PL:DP:AD	1/1:24,3,0:1:0,1	1/1:33,15,0:5:0,5	0/1:70,0,16:7:1,6	0/1:62,0,22:12:2,10	0/1:56,0,100:18:6,12	1/1:24,3,0:1:0,1	0/1:14,0,48:3:2,1	0/1:70,0,22:16:3,13	1/1:23,3,0:1:0,1	0/1:47,0,9:5:1,4	1/1:78,21,0:7:0,7	1/1:0,0,0:0:0,0	1/1:0,0,0:0:0,0	0/1:38,0,5:31:3,28	1/1:0,0,0:0:0,0	1/1:7,6,0:2:0,2	0/1:62,0,107:29:9,20	1/1:0,0,0:0:0,0	1/1:58,15,0:5:0,5	1/1:59,9,0:3:0,3	1/1:23,3,0:1:0,1	1/1:70,12,0:4:0,4	0/1:44,0,37:7:2,5	0/1:64,0,67:17:5,12	0/1:18,0,31:2:1,1	1/1:4,3,0:1:0,1	0/1:0,3,33:1:1,0
SL4.0ch00	468413	.	A	G	999	.	DP=179;VDB=0;SGB=39.6275;RPB=0.612609;MQB=5.31707e-16;BQB=0.938708;MQ0F=0;AF1=0.572067;G3=1.27701e-05,0.875469,0.124518;HWE=0.0031615;AC1=31;DP4=47,0,132,0;MQ=23;FQ=999;PV4=1,0.425682,6.35116e-20,1	GT:PL:DP:AD	1/1:24,3,0:1:0,1	1/1:33,15,0:5:0,5	0/1:63,0,32:7:2,5	0/1:66,0,22:12:2,10	0/1:47,0,98:18:6,12	1/1:24,3,0:1:0,1	0/0:0,9,72:3:3,0	0/1:72,0,32:16:3,13	0/1:0,3,23:1:1,0	0/1:33,0,29:5:2,3	0/1:51,0,2:7:1,6	0/1:0,0,0:0:0,0	0/1:0,0,0:0:0,0	0/1:51,0,38:31:5,26	0/1:0,0,0:0:0,0	1/1:7,6,0:2:0,2	0/1:62,0,111:29:10,19	0/1:0,0,0:0:0,0	0/1:31,0,9:5:1,4	0/1:34,0,15:3:1,2	1/1:23,3,0:1:0,1	1/1:70,12,0:4:0,4	0/1:37,0,37:7:2,5	0/1:64,0,69:17:6,11	0/1:8,0,31:2:1,1	1/1:4,3,0:1:0,1	0/1:0,3,37:1:1,0
SL4.0ch00	468442	.	CTGTGT	CTGTGTGT	999	.	INDEL;IDV=31;IMF=0.96875;DP=180;VDB=0;SGB=33.8569;MQSB=1;MQ0F=0;AF1=1;AC1=54;DP4=56,1,123,0;MQ=23;FQ=-37.7528;PV4=0.316667,1,1,0.336611	GT:PL:DP:AD	1/1:24,3,0:1:0,1	1/1:15,0,1:5:3,2	1/1:99,12,0:7:1,6	1/1:105,12,0:12:3,9	1/1:147,11,0:18:6,12	1/1:24,3,0:1:0,1	1/1:54,3,0:3:1,2	1/1:133,21,0:16:3,13	1/1:0,3,4:1:1,0	1/1:46,1,0:5:2,3	1/1:57,4,0:7:3,4	1/1:0,0,0:0:0,0	1/1:0,0,0:0:0,0	1/1:131,9,0:32:13,19	1/1:0,0,0:0:0,0	1/1:0,6,7:2:2,0	1/1:164,17,0:29:9,20	1/1:0,0,0:0:0,0	1/1:49,3,0:5:2,3	1/1:34,0,4:3:1,2	1/1:23,3,0:1:0,1	1/1:70,12,0:4:0,4	1/1:90,12,0:7:1,6	1/1:123,11,0:17:5,12	1/1:60,6,0:2:0,2	1/1:0,3,4:1:1,0	1/1:40,3,0:1:0,1
SL4.0ch00	468449	.	C	A	48.4123	.	DP=180;VDB=2.5532e-11;SGB=-10.648;RPB=0.871643;MQB=6.06291e-07;MQSB=1;BQB=1.07985e-08;MQ0F=0;AF1=0.125244;AC1=6;DP4=158,1,18,0;MQ=23;FQ=48.9884;PV4=1,7.99632e-13,1,1	GT:PL:DP:AD	0/0:0,3,24:1:1,0	0/0:0,15,33:5:5,0	0/0:0,21,107:7:7,0	0/1:12,0,66:12:10,2	0/1:31,0,83:17:13,4	0/0:0,3,24:1:1,0	0/1:38,0,14:3:1,2	0/0:0,45,116:16:15,0	0/0:0,3,23:1:1,0	0/0:0,12,60:4:4,0	0/0:0,21,78:7:7,0	0/0:0,0,0:0:0,0	0/0:0,0,0:0:0,0	0/0:0,69,120:32:31,1	0/0:0,0,0:0:0,0	0/0:0,6,7:2:2,0	0/0:0,28,123:29:26,3	0/0:0,0,0:0:0,0	0/0:0,15,58:5:5,0	0/0:0,9,52:3:3,0	0/0:0,3,23:1:1,0	0/0:0,12,70:4:4,0	0/1:27,0,44:7:5,2	0/1:18,0,82:16:13,3	0/0:0,6,57:2:2,0	0/0:0,3,4:1:1,0	0/0:0,3,37:1:1,0
SL4.0ch00	468460	.	A	C	67.2971	.	DP=172;VDB=1.7236e-43;SGB=20.341;RPB=0.829683;MQB=6.40745e-20;MQSB=1;BQB=0.0270159;MQ0F=0;AF1=0.229579;AC1=12;DP4=106,1,65,0;MQ=23;FQ=68.4171;PV4=1,1,5.81387e-30,0.271804	GT:PL:DP:AD	0/0:0,3,14:1:1,0	0/1:4,0,8:5:1,4	0/1:32,0,48:7:4,3	0/1:25,0,58:10:5,5	0/1:11,0,116:17:9,8	0/0:0,3,24:1:1,0	0/0:0,9,72:3:3,0	0/1:20,0,62:16:10,6	0/0:0,3,23:1:1,0	0/0:0,6,62:5:4,1	0/0:0,7,61:7:5,2	0/0:0,0,0:0:0,0	0/0:0,0,0:0:0,0	0/1:9,0,112:29:17,12	0/0:0,0,0:0:0,0	0/0:7,6,0:2:0,2	0/0:0,5,129:29:19,10	0/0:0,0,0:0:0,0	0/1:14,0,11:5:2,3	0/0:0,6,25:2:2,0	0/0:0,3,23:1:1,0	0/0:0,12,70:4:4,0	0/0:0,12,89:7:6,1	0/1:33,0,93:16:9,7	0/0:0,6,53:2:2,0	0/0:4,3,0:1:0,1	0/0:0,3,33:1:1,0
SL4.0ch00	468757	.	C	T	999	.	DP=193;VDB=0;SGB=4.08748;RPB=0.778034;MQB=1.89944e-08;BQB=0.00390801;MQ0F=0;AF1=0.607063;G3=1.5395e-05,0.79024,0.209744;HWE=0.0137716;AC1=33;DP4=0,59,0,131;MQ=21;FQ=999;PV4=1,1,1.79564e-08,1	GT:PL:DP:AD	0/1:0,3,6:1:1,0	1/1:33,15,0:5:0,5	0/1:41,0,7:7:2,5	0/1:60,0,23:14:3,11	0/1:44,0,53:15:6,9	1/1:14,3,0:1:0,1	0/0:0,8,62:5:4,1	0/1:68,0,3:15:4,11	0/1:0,1,9:2:1,1	0/1:31,0,23:6:3,3	1/1:58,12,0:7:1,6	0/1:0,0,0:0:0,0	1/1:4,3,0:1:0,1	0/1:50,0,39:31:6,25	1/1:2,2,0:3:1,2	1/1:7,6,0:2:0,2	0/1:62,0,106:28:11,17	0/1:0,3,6:1:1,0	0/1:29,0,6:6:1,5	0/1:23,0,5:5:2,3	1/1:22,3,0:1:0,1	1/1:70,15,0:5:0,5	0/1:32,0,30:6:2,4	0/1:50,0,72:16:7,9	0/1:15,0,29:3:2,1	1/1:4,3,0:1:0,1	0/1:0,0,5:3:1,2
SL4.0ch00	468765	.	G	A	126.487	.	DP=199;VDB=1.35164e-25;SGB=-10.1396;RPB=0.555442;MQB=0.188102;BQB=0.0139554;MQ0F=0;AF1=0.216563;AC1=11;DP4=0,157,0,42;MQ=22;FQ=127.546;PV4=1,0.000167021,1,0.484484	GT:PL:DP:AD	0/0:0,3,6:1:1,0	0/0:0,1,5:5:4,1	0/0:0,1,66:8:7,1	0/0:0,6,79:14:12,2	0/1:11,0,96:16:12,3	0/1:14,3,0:1:0,1	0/0:0,15,73:5:5,0	0/1:29,0,47:16:12,4	0/0:0,6,25:2:2,0	0/1:17,0,34:6:4,2	0/1:32,0,14:7:4,3	0/0:0,0,0:0:0,0	0/0:0,6,7:2:2,0	0/1:51,0,68:31:21,10	0/0:0,9,10:3:3,0	0/0:0,6,7:2:2,0	0/1:26,0,114:30:23,7	0/0:0,3,6:1:1,0	0/0:0,18,58:6:6,0	0/0:0,15,60:5:5,0	0/0:0,3,23:1:1,0	0/0:0,15,70:5:5,0	0/1:30,0,42:6:3,3	0/0:0,11,92:19:16,2	0/1:15,0,18:3:2,1	0/0:0,3,4:1:1,0	0/0:0,9,36:3:3,0
SL4.0ch00	468826	.	G	T	24.3292	.	DP=211;VDB=2.05023e-15;SGB=-37.4226;RPB=0.776678;MQB=0.000148496;BQB=0.173275;MQ0F=0;AF1=0.112916;AC1=6;DP4=0,188,0,23;MQ=22;FQ=24.8312;PV4=1,0.00987355,1,1	GT:PL:DP:AD	0/0:0,6,28:2:2,0	0/0:0,15,33:5:5,0	0/0:0,17,101:9:8,1	0/1:12,0,59:14:12,2	0/1:17,0,69:18:14,4	0/0:0,3,24:1:1,0	0/1:42,0,16:5:3,2	0/0:0,44,99:19:18,1	0/0:0,6,25:2:2,0	0/0:6,0,46:6:5,1	0/0:0,15,73:8:7,1	0/0:0,0,0:0:0,0	0/0:0,6,7:2:2,0	0/0:0,80,122:32:31,1	0/0:0,9,10:3:3,0	0/0:0,6,7:2:2,0	0/0:0,19,117:31:27,4	0/0:0,3,6:1:1,0	0/0:0,18,58:6:6,0	0/0:0,15,45:5:5,0	0/0:0,3,23:1:1,0	0/0:0,15,70:5:5,0	0/1:16,0,37:7:5,2	0/1:14,0,78:20:16,4	0/0:0,9,59:3:3,0	0/0:0,3,4:1:1,0	0/0:0,9,40:3:3,0
SL4.0ch00	468843	.	CGGG	CG	999	.	INDEL;IDV=32;IMF=1;DP=211;VDB=0;SGB=37.1321;MQ0F=0;AF1=0.999998;AC1=54;DP4=0,31,0,180;MQ=22;FQ=-41.3953;PV4=1,1,1,0.339585	GT:PL:DP:AD	1/1:28,6,0:2:0,2	1/1:29,8,0:5:1,4	1/1:105,18,0:9:1,8	1/1:97,23,0:14:2,12	1/1:153,42,0:18:1,17	1/1:24,3,0:1:0,1	1/1:71,8,0:5:1,4	1/1:127,27,0:19:3,16	1/1:25,6,0:2:0,2	1/1:72,18,0:6:0,6	1/1:74,15,0:8:1,7	1/1:0,0,0:0:0,0	1/1:0,6,7:2:2,0	1/1:140,43,0:32:5,27	1/1:0,2,2:3:2,1	1/1:7,6,0:2:0,2	1/1:166,67,0:31:2,29	1/1:6,3,0:1:0,1	1/1:53,10,0:6:1,5	1/1:55,8,0:5:1,4	1/1:23,3,0:1:0,1	1/1:65,8,0:5:1,4	1/1:86,6,0:7:2,5	1/1:122,37,0:20:2,18	1/1:62,9,0:3:0,3	1/1:0,3,4:1:1,0	1/1:31,0,0:3:2,1
SL4.0ch00	475970	.	TGG	TGGG	999	.	INDEL;IDV=12;IMF=1;DP=89;VDB=6.19799e-37;SGB=18.6011;MQSB=1;MQ0F=0;AF1=1;AC1=54;DP4=0,4,1,84;MQ=6;FQ=-39.7809;PV4=1,1,1,1	GT:PL:DP:AD	1/1:14,9,0:3:0,3	1/1:24,15,0:5:0,5	1/1:15,12,0:7:1,6	1/1:20,27,0:9:0,9	1/1:17,20,0:10:1,9	1/1:11,6,0:2:0,2	1/1:17,12,0:4:0,4	1/1:5,2,0:3:1,2	1/1:0,0,0:0:0,0	1/1:11,6,0:2:0,2	1/1:20,21,0:7:0,7	1/1:0,0,0:0:0,0	1/1:0,0,0:0:0,0	1/1:20,36,0:12:0,12	1/1:6,3,0:1:0,1	1/1:6,3,0:1:0,1	1/1:20,27,0:9:0,9	1/1:11,6,0:2:0,2	1/1:11,6,0:2:0,2	1/1:0,0,0:0:0,0	1/1:0,0,0:0:0,0	1/1:0,0,0:0:0,0	1/1:6,3,0:1:0,1	1/1:16,15,0:8:1,7	1/1:6,3,0:1:0,1	1/1:0,0,0:0:0,0	1/1:0,0,0:0:0,0
SL4.0ch00	483144	.	G	A	84.3849	.	DP=174;VDB=0;SGB=-3.43104;RPB=0.949328;MQB=1;BQB=0.493016;MQ0F=0;AF1=0.999996;AC1=54;DP4=0,46,0,128;MQ=1;FQ=-34.1757;PV4=1,0.0583762,1,1	GT:PL:DP:AD	1/1:12,18,0:6:0,6	1/1:5,5,0:4:1,3	1/1:4,5,0:6:2,4	1/1:7,13,0:10:2,8	1/1:0,7,4:9:6,3	1/1:9,12,0:7:1,6	1/1:5,5,0:4:1,3	1/1:0,6,7:2:2,0	1/1:7,11,0:9:2,7	1/1:9,9,0:3:0,3	1/1:2,7,0:17:7,10	1/1:11,12,0:4:0,4	1/1:7,8,0:5:1,4	1/1:6,16,0:14:3,11	1/1:4,3,0:1:0,1	1/1:9,25,0:12:1,11	1/1:4,10,0:15:5,10	1/1:6,10,0:7:1,5	1/1:3,5,0:8:3,5	1/1:12,18,0:6:0,6	1/1:0,0,0:0:0,0	1/1:0,6,7:2:2,0	1/1:3,5,0:8:3,5	1/1:5,7,0:7:2,5	1/1:9,9,0:3:0,3	1/1:5,5,0:4:1,3	1/1:4,3,0:1:0,1
SL4.0ch00	484130	.	A	G	10.5533	.	DP=60;VDB=4.21243e-13;SGB=1.65446;RPB=0.772688;MQB=0.805561;MQSB=0.522687;BQB=0.330406;MQ0F=0;AF1=1;AC1=54;DP4=3,16,3,34;MQ=1;FQ=-29.097;PV4=0.397084,0.0189847,1,1	GT:PL:DP:AD	1/1:0,0,0:0:0,0	1/1:0,0,0:0:0,0	1/1:7,6,0:2:0,2	1/1:0,8,7:5:4,1	1/1:9,9,0:8:2,6	1/1:4,3,0:1:0,1	1/1:4,3,0:1:0,1	1/1:0,3,3:3:2,1	1/1:0,0,0:0:0,0	1/1:0,0,0:0:0,0	1/1:3,3,0:3:1,2	1/1:0,0,0:0:0,0	1/1:0,3,4:1:1,0	1/1:5,5,0:8:3,5	1/1:0,1,0:2:1,1	1/1:4,3,0:1:0,1	1/1:7,11,0:9:2,7	1/1:4,3,0:1:0,1	1/1:0,0,0:0:0,0	1/1:0,0,0:0:0,0	1/1:0,0,0:0:0,0	1/1:4,3,0:1:0,1	1/1:7,6,0:2:0,2	1/1:0,2,0:6:3,3	1/1:4,3,0:1:0,1	1/1:0,0,0:0:0,0	1/1:4,3,0:1:0,1
SL4.0ch00	484677	.	T	C	41.8709	.	DP=20;VDB=0.00280035;SGB=4.23693;MQSB=0.157651;MQ0F=0;AF1=1;AC1=54;DP4=0,0,13,5;MQ=6;FQ=-27.7519	GT:PL:DP:AD	1/1:0,0,0:0:0,0	1/1:0,0,0:0:0,0	1/1:11,6,0:2:0,2	1/1:4,3,0:1:0,1	1/1:0,0,0:0:0,0	1/1:0,0,0:0:0,0	1/1:0,0,0:0:0,0	1/1:0,0,0:0:0,0	1/1:0,0,0:0:0,0	1/1:0,0,0:0:0,0	1/1:0,0,0:0:0,0	1/1:0,0,0:0:0,0	1/1:0,0,0:0:0,0	1/1:8,3,0:1:0,1	1/1:0,0,0:0:0,0	1/1:0,0,0:0:0,0	1/1:0,0,0:0:0,0	1/1:0,0,0:0:0,0	1/1:4,3,0:1:0,1	1/1:0,0,0:0:0,0	1/1:9,9,0:3:0,3	1/1:15,21,0:7:0,7	1/1:0,0,0:0:0,0	1/1:24,3,0:1:0,1	1/1:0,0,0:0:0,0	1/1:0,0,0:0:0,0	1/1:7,6,0:2:0,2
SL4.0ch00	484852	.	A	G	137.475	.	DP=311;VDB=0;SGB=-14.6721;RPB=0.92889;MQB=0.758043;BQB=0.0314003;MQ0F=0;AF1=0.999999;AC1=54;DP4=67,0,243,0;MQ=2;FQ=-37.5485;PV4=1,0.0145817,1,1	GT:PL:DP:AD	1/1:8,18,0:12:2,10	1/1:4,16,0:19:5,14	1/1:5,14,0:15:4,11	1/1:2,7,0:15:6,9	1/1:12,15,0:5:0,5	1/1:9,9,0:3:0,3	1/1:8,18,0:12:2,10	1/1:3,19,0:28:8,20	1/1:3,3,0:3:1,2	1/1:4,3,0:1:0,1	1/1:4,20,0:21:5,16	1/1:7,6,0:2:0,2	1/1:0,4,2:7:4,3	1/1:13,21,0:7:0,7	1/1:0,5,5:4:3,1	1/1:9,9,0:3:0,3	1/1:13,21,0:7:0,7	1/1:7,11,0:9:2,7	1/1:4,8,0:12:4,8	1/1:9,9,0:3:0,3	1/1:35,42,0:14:0,14	1/1:6,56,0:27:2,25	1/1:3,22,0:27:7,20	1/1:6,32,0:21:3,18	1/1:5,12,0:14:4,10	1/1:3,7,0:11:4,7	1/1:9,15,0:8:1,7
SL4.0ch00	485184	.	T	C	29.1493	.	DP=56;VDB=8.64738e-12;SGB=2.1462;RPB=0.315596;MQB=0.0358543;BQB=0.127114;MQ0F=0;AF1=0.835802;AC1=46;DP4=7,0,32,0;MQ=9;FQ=20.8276;PV4=1,0.0107734,1.31753e-05,1	GT:PL:DP:AD	1/1:4,3,0:1:0,1	1/1:4,3,0:1:0,1	1/1:6,3,0:1:0,1	1/1:10,12,0:7:1,6	1/1:0,0,0:0:0,0	1/1:12,4,0:4:1,3	1/1:0,0,0:0:0,0	1/1:0,0,0:0:0,0	1/1:7,6,0:2:0,2	1/1:0,0,0:0:0,0	1/1:0,0,0:0:0,0	1/1:0,0,0:0:0,0	0/1:0,3,30:1:1,0	1/1:0,1,2:2:1,1	1/1:0,0,0:0:0,0	0/1:0,3,6:1:1,0	1/1:0,0,0:0:0,0	1/1:9,6,0:2:0,2	0/1:0,3,30:1:1,0	1/1:12,3,0:1:0,1	1/1:4,3,0:1:0,1	1/1:4,3,0:1:0,1	1/1:10,9,0:3:0,3	0/1:1,0,21:3:1,2	1/1:4,3,0:1:0,1	1/1:12,15,0:5:0,5	1/1:6,3,0:1:0,1
SL4.0ch00	485818	.	A	G	56.1469	.	DP=1515;VDB=0;SGB=-115.451;RPB=0.982251;MQB=0.00215588;MQSB=1;BQB=0.0729252;MQ0F=0;AF1=1;AC1=54;DP4=0,536,1,975;MQ=6;FQ=-40.9019;PV4=1,0.0853048,0.000145671,1	GT:PL:DP:AD	1/1:3,19,0:56:20,36	1/1:2,22,0:66:23,43	1/1:3,26,0:59:19,40	1/1:2,10,0:86:40,46	1/1:1,11,0:50:21,29	1/1:0,9,2:41:23,18	1/1:0,8,0:56:27,29	1/1:7,41,0:69:19,50	1/1:4,11,0:26:9,17	1/1:4,10,0:43:18,25	1/1:4,24,0:69:24,45	1/1:1,10,0:36:14,22	1/1:0,33,16:15:14,1	1/1:3,42,0:113:36,76	1/1:5,11,0:24:8,16	1/1:1,10,0:94:44,50	1/1:9,94,0:176:48,128	1/1:0,7,1:39:20,19	1/1:3,10,0:27:10,17	1/1:3,25,0:50:15,34	1/1:17,45,0:15:0,15	1/1:19,89,0:47:4,43	1/1:2,17,0:93:38,55	1/1:7,74,0:76:15,61	1/1:3,20,0:57:20,37	1/1:9,15,0:16:4,12	1/1:10,13,0:13:3,10
SL4.0ch00	485860	.	T	C	65.0319	.	DP=1557;VDB=0;SGB=-52.3645;RPB=0.527393;MQB=4.61862e-17;MQSB=1;BQB=0.904316;MQ0F=0;AF1=1;AC1=54;DP4=1,473,0,1083;MQ=6;FQ=-42.2441;PV4=0.304432,1,7.52636e-22,0.0784034	GT:PL:DP:AD	1/1:3,24,0:58:19,39	1/1:2,23,0:69:24,45	1/1:4,44,0:63:16,47	1/1:3,15,0:87:36,51	1/1:1,14,0:50:19,31	1/1:0,8,2:43:23,20	1/1:2,16,0:58:22,36	1/1:8,57,0:73:17,56	1/1:5,13,0:26:8,17	1/1:5,23,0:43:13,30	1/1:5,37,0:72:21,51	1/1:1,10,0:36:14,22	1/1:0,25,15:15:13,2	1/1:5,74,0:118:30,87	1/1:5,11,0:24:8,16	1/1:1,13,0:95:41,54	1/1:12,164,0:179:35,143	1/1:0,7,1:41:20,21	1/1:4,16,0:28:8,19	1/1:4,30,0:50:14,36	1/1:17,48,0:16:0,16	1/1:9,134,0:50:1,49	1/1:2,22,0:97:37,60	1/1:8,101,0:79:12,67	1/1:3,30,0:58:17,40	1/1:11,20,0:16:3,13	1/1:10,13,0:13:3,10
SL4.0ch00	485957	.	T	C	999	.	DP=2168;VDB=0;SGB=5.71207;RPB=0.203399;MQB=0;BQB=0;MQ0F=0;AF1=1;AC1=54;DP4=438,0,1730,0;MQ=5;FQ=-48.911;PV4=1,1,7.96148e-31,0.173937	GT:PL:DP:AD	1/1:14,126,0:112:19,93	1/1:14,38,0:151:52,99	1/1:8,53,0:102:29,73	1/1:2,37,0:54:14,40	1/1:6,10,0:9:2,7	1/1:8,28,0:44:12,32	1/1:5,75,0:110:27,83	1/1:20,48,0:94:27,67	1/1:17,32,0:24:4,20	1/1:3,59,0:48:8,40	1/1:5,77,0:89:19,70	1/1:5,80,0:40:3,37	1/1:0,9,1:38:16,22	1/1:1,30,0:55:16,39	1/1:18,61,0:64:13,51	1/1:6,108,0:46:2,44	1/1:1,28,0:61:19,42	1/1:3,52,0:96:27,69	1/1:4,57,0:59:12,47	1/1:6,64,0:30:2,28	1/1:17,255,0:116:0,116	1/1:25,255,0:167:0,167	1/1:12,81,0:153:42,111	1/1:9,76,0:94:21,73	1/1:40,246,0:177:23,154	1/1:22,76,0:91:20,71	1/1:5,44,0:44:9,35
SL4.0ch00	486177	.	C	G	999	.	DP=1781;VDB=0;SGB=59.4656;RPB=0.23477;MQB=7.92633e-27;BQB=0.000156929;MQ0F=0;AF1=1;AC1=54;DP4=0,373,0,1407;MQ=6;FQ=-43.013;PV4=1,1,1.21743e-15,0.000180701	GT:PL:DP:AD	1/1:14,110,0:102:18,84	1/1:19,34,0:134:48,86	1/1:8,38,0:85:26,59	1/1:0,9,2:36:15,21	1/1:10,9,0:3:0,3	1/1:0,7,2:24:10,14	1/1:5,62,0:89:22,67	1/1:22,46,0:72:19,53	1/1:12,48,0:24:2,22	1/1:8,22,0:17:3,14	1/1:6,92,0:72:11,61	1/1:12,20,0:16:3,13	1/1:0,7,4:34:17,17	1/1:9,25,0:18:3,15	1/1:18,47,0:57:13,44	1/1:8,21,0:17:2,12	1/1:6,34,0:28:5,23	1/1:2,34,0:70:21,49	1/1:3,47,0:54:12,42	1/1:13,15,0:11:2,9	1/1:18,255,0:117:0,117	1/1:25,255,0:168:0,168	1/1:22,77,0:176:52,124	1/1:10,65,0:80:18,62	1/1:43,186,0:148:22,126	1/1:22,66,0:86:20,66	1/1:5,40,0:42:9,33
SL4.0ch00	486206	.	T	C	999	.	DP=2227;VDB=1.25123e-14;SGB=-15.5717;RPB=0.739105;MQB=0;BQB=0.0392277;MQ0F=0;AF1=1;AC1=54;DP4=0,465,0,1758;MQ=5;FQ=-48.2134;PV4=1,1,1.18793e-36,0.456887	GT:PL:DP:AD	1/1:14,123,0:114:20,94	1/1:19,42,0:150:52,98	1/1:8,53,0:102:29,73	1/1:0,26,2:58:18,40	1/1:6,10,0:9:2,7	1/1:8,26,0:45:13,32	1/1:5,75,0:110:27,83	1/1:20,48,0:94:27,67	1/1:18,42,0:25:3,22	1/1:3,61,0:49:8,41	1/1:5,77,0:89:19,70	1/1:5,75,0:38:3,35	1/1:0,9,2:41:18,23	1/1:1,26,0:52:16,36	1/1:17,60,0:66:14,52	1/1:5,94,0:45:3,42	1/1:1,28,0:61:19,42	1/1:3,49,0:97:28,69	1/1:4,57,0:59:12,47	1/1:7,59,0:28:2,26	1/1:18,255,0:117:0,117	1/1:25,255,0:168:0,168	1/1:22,94,0:197:56,141	1/1:9,71,0:94:22,72	1/1:39,230,0:177:25,152	1/1:22,80,0:93:20,73	1/1:5,46,0:45:9,36
SL4.0ch00	486207	.	T	G	999	.	DP=2229;VDB=1.39942e-14;SGB=-15.0569;RPB=0.746832;MQB=0;BQB=0.000149252;MQ0F=0;AF1=1;AC1=54;DP4=0,464,0,1759;MQ=5;FQ=-41.3693;PV4=1,1,2.91005e-36,0.466514	GT:PL:DP:AD	1/1:12,104,0:114:20,85	1/1:17,29,0:150:52,86	1/1:6,36,0:102:28,60	1/1:0,9,3:58:18,21	1/1:1,4,1:9:2,3	1/1:6,7,0:45:13,15	1/1:3,48,0:110:27,67	1/1:18,30,0:94:27,54	1/1:18,42,0:25:3,22	1/1:1,12,1:49:8,14	1/1:4,62,0:89:19,62	1/1:1,21,0:38:3,13	1/1:0,8,3:41:18,17	1/1:0,8,1:52:16,15	1/1:16,44,0:66:14,44	1/1:1,26,1:45:3,15	1/1:0,10,1:61:19,23	1/1:1,23,0:97:28,49	1/1:3,47,0:59:12,42	1/1:2,16,0:28:2,9	1/1:18,255,0:117:0,117	1/1:25,255,0:168:0,168	1/1:19,72,0:197:55,125	1/1:7,49,0:94:23,61	1/1:37,171,0:177:25,126	1/1:21,66,0:93:20,66	1/1:4,40,0:45:9,33
SL4.0ch00	486230	.	A	G	999	.	DP=2236;VDB=1.61789e-13;SGB=16.2104;RPB=0.515597;MQB=0;BQB=0.301032;MQ0F=0;AF1=1;AC1=54;DP4=0,467,0,1769;MQ=5;FQ=-48.2796;PV4=1,1,6.08251e-37,1	GT:PL:DP:AD	1/1:14,123,0:114:20,94	1/1:19,42,0:150:52,98	1/1:8,53,0:102:29,73	1/1:0,28,1:59:18,41	1/1:6,10,0:9:2,7	1/1:8,26,0:45:13,32	1/1:5,75,0:110:27,83	1/1:20,48,0:94:27,67	1/1:16,36,0:26:4,22	1/1:3,61,0:49:8,41	1/1:5,77,0:89:19,70	1/1:5,80,0:40:3,37	1/1:0,9,2:41:18,23	1/1:1,30,0:55:16,39	1/1:17,60,0:66:14,52	1/1:5,99,0:47:3,44	1/1:1,28,0:61:19,42	1/1:3,51,0:98:28,70	1/1:4,57,0:59:12,47	1/1:6,64,0:30:2,28	1/1:18,255,0:117:0,117	1/1:24,255,0:168:1,167	1/1:22,94,0:197:56,141	1/1:9,71,0:94:22,72	1/1:42,233,0:178:25,153	1/1:22,80,0:93:20,73	1/1:5,46,0:45:9,36
SL4.0ch00	486233	.	C	T	26.8332	.	DP=2236;VDB=0;SGB=-362.988;RPB=5.74532e-44;MQB=5.05104e-29;BQB=0.288712;MQ0F=0;AF1=1;AC1=54;DP4=0,1345,0,891;MQ=5;FQ=-35.8934;PV4=1,1,1,0	GT:PL:DP:AD	1/1:9,22,0:114:45,69	1/1:15,11,0:150:79,71	1/1:4,10,0:102:51,51	1/1:0,63,5:59:48,11	1/1:0,17,10:9:8,1	1/1:4,28,0:45:33,12	1/1:1,11,0:110:55,55	1/1:17,12,0:94:52,42	1/1:13,7,0:26:12,14	1/1:0,68,4:49:42,7	1/1:2,16,0:89:37,52	1/1:0,26,1:40:29,11	1/1:0,24,5:41:29,12	1/1:0,75,4:55:47,8	1/1:15,16,0:66:26,40	1/1:0,34,2:47:35,12	1/1:0,61,4:61:49,12	1/1:0,13,1:98:54,44	1/1:1,11,0:59:26,33	1/1:0,18,1:30:21,9	1/1:0,255,18:117:117,0	1/1:0,255,25:168:168,0	1/1:16,13,0:197:94,103	1/1:6,13,0:94:42,52	1/1:34,32,0:178:69,109	1/1:19,11,0:93:44,49	1/1:0,31,4:45:33,12
[truncated: 79,369 more rows]
